# Supplementary material for: The checkpoint inhibitor PD-1H/VISTA controls osteoclast-mediated multiple myeloma bone disease
Source: Nat Commun. 2023 Jul 17;14:4271. doi: 10.1038/s41467-023-39769-8 (PMC10352288; doi:10.1038/s41467-023-39769-8)
Supplement: Supplementary file 3 — Supplementary Dataset 1 [file 41467_2023_39769_MOESM3_ESM.xlsx]

## Sheet: Summary
UniProt Accession|ID	Uniprot ID	Protein	Peptide Count	Max PLGS Score	Gene Name	Keywords	Gene Ontology	Catalytic Activity	Pathway	Function	Tissue Specificity	Subcellular Location	Disease	Control_1_SL01_011915_MSE_IMS98_021015_4uL_1	Control_1_SL01_011915_MSE_IMS98_021015_4uL_2	Control_2_SL02_011915_MSE_IMS98_021015_4uL_1	Control_2_SL02_011915_MSE_IMS98_021015_4uL_2	Control_3_SL03_011915_MSE_IMS98_021015_4uL_1	Control_3_SL03_011915_MSE_IMS98_021015_4uL_2	Control Mean	Control SD	Control CV	MMP-13_1_SL04_011915_MSE_IMS98_021015_4uL_1	MMP-13_1_SL04_011915_MSE_IMS98_021015_4uL_2	MMP-13_2_SL05_011915_MSE_IMS98_021015_4uL_1	MMP-13_2_SL05_011915_MSE_IMS98_021015_4uL_2	MMP-13_3_SL06_011915_MSE_IMS98_021015_4uL_1	MMP-13_3_SL06_011915_MSE_IMS98_021015_4uL_2	MMP-13 Mean	MMP-13 SD	MMP-13 CV	Ratio [MMP-13 / Control]	P-Value [MMP-13 vs. Control]
Q9D659|GI24_MOUSE	GI24_MOUSE	Platelet receptor Gi24	3	1030.02		Cell membrane; Disulfide bond; Glycoprotein; Immunoglobulin domain; Membrane; Phosphoprotein; Receptor; Signal; Transmembrane; Transmembrane helix	BMP signaling pathway; external side of plasma membrane; integral component of membrane; negative regulation of CD4-positive, alpha-beta T cell proliferation; negative regulation of T cell cytokine production; plasma membrane; positive regulation of BMP signaling pathway; positive regulation of stem cell differentiation; stem cell differentiation			May stimulate MMP14-mediated MMP2 activation.		Cell membrane; Single-pass type I membrane protein.		107199	141237	96499.6	108934	124012	176578	125743	29355.9	0.233459	4309482	4.20348e+06	5.38669e+06	5.09438e+06	3.56022e+06	3497542	4.34197e+06	774852	0.178457	29.889	0
CUSTOMSEQ001|CUSTOMSEQ001	CUSTOMSEQ001	Recombinant Protein Human pro-MMP-13	28	44237.6										432145	909606	2.85025e+06	3.19848e+06	360744	1.01745e+06	1.46145e+06	1.24248e+06	0.850168	42361416	40112012	48381352	45136112	32268974	30899426	39859882	6.99553e+06	0.175503	24.023	0
Q8K1X4|Q8K1X4_MOUSE	Q8K1X4_MOUSE	NCK associated protein 1 like	2	112.615	Nckap1l		actin polymerization-dependent cell motility; B cell homeostasis; B cell receptor signaling pathway; chemotaxis; cortical actin cytoskeleton organization; cytosol; erythrocyte development; extracellular vesicular exosome; maintenance of cell polarity; membrane; myeloid cell homeostasis; negative regulation of apoptotic process; negative regulation of interleukin-17 production; negative regulation…							24917.4	27830.6	30388.9	37477	42957.4	43533.4	34517.4	7939.76	0.230022	341927	324964	61177.6	65000.4	217357	266609	212839	124100	0.583072	5.732	0.0001313
P33435|MMP13_MOUSE	MMP13_MOUSE	Collagenase 3	2	6477.63	Mmp13	Calcium; Collagen degradation; Direct protein sequencing; Disulfide bond; Extracellular matrix; Glycoprotein; Hydrolase; Metal-binding; Metalloprotease; Phosphoprotein; Protease; Repeat; Secreted; Signal; Zinc; Zymogen	bone mineralization; bone morphogenesis; calcium ion binding; cartilage development; cellular protein metabolic process; collagen binding; collagen catabolic process; endochondral ossification; extracellular matrix disassembly; extracellular region; growth plate cartilage development; metalloendopeptidase activity; peptidase activity; proteinaceous extracellular matrix; proteolysis; zinc ion bind…			Plays a role in the degradation of extracellular matrix proteins including fibrillar collagen, fibronectin, TNC and ACAN. Cleaves triple helical collagens, including type I, type II and type III collagen, but has the highest activity with soluble type II collagen. Can also degrade collagen type IV, type XIV and type X. May also function by activating or degrading key regulatory proteins, such as …	Detected in epidermal cells and stromal fibroblasts in wounded skin, but not in normal skin (at protein level). Detected in embryonic hypertrophic chondrocytes and newly recruited bone cells at primary ossification centers. After adult bone fracture, detected in periosteum and in chondrocytes in the cartilage. Detected in immature and mature osteoblasts in the fracture callus. Detected in calvari…	Secreted, extracellular space, extracellular matrix. Secreted.		19352.5	29282.7	27274.4	30242.2	70468	64823.5	40240.6	21644.8	0.537886	129147	118652	230341	205029	108851	106214	149706	53871.1	0.359846	3.164	2.445e-11
O70439|STX7_MOUSE	STX7_MOUSE	Syntaxin-7	2	151.104	Stx7 Syn7	Acetylation; Coiled coil; Endosome; Iron; Membrane; Phosphoprotein; Transmembrane; Transmembrane helix	azurophil granule; chloride channel inhibitor activity; early endosome; early endosome membrane; endocytic vesicle; endomembrane system; endosome; extracellular vesicular exosome; immunological synapse; integral component of membrane; intracellular membrane-bounded organelle; intracellular protein transport; late endosome; lysosomal membrane; lysosome; organelle assembly; organelle localization; …			May be involved in protein trafficking from the plasma membrane to the early endosome (EE) as well as in homotypic fusion of endocytic organelles. Mediates the endocytic trafficking from early endosomes to late endosomes and lysosomes (By similarity).		Early endosome membrane; Single-pass type IV membrane protein.		1390.3	1854.32	6288.61	6833.42	4718.48	5619.56	4450.78	2306.53	0.518231	18451	16465.9	20898	21814.3	10049.9	8309.33	15998.1	5631.53	0.352013	3.09	7.109e-09
P58252|EF2_MOUSE	EF2_MOUSE	Elongation factor 2	4	238.206	Eef2	Acetylation; Cytoplasm; Direct protein sequencing; Elongation factor; GTP-binding; Isopeptide bond; Methylation; Nucleotide-binding; Nucleus; Phosphoprotein; Protein biosynthesis; Ubl conjugation	cytoplasm; extracellular vesicular exosome; GTPase activity; GTP binding; GTP catabolic process; hematopoietic progenitor cell differentiation; membrane; nucleus; poly(A) RNA binding; polysome; positive regulation of gene expression; positive regulation of translation; protein kinase binding; ribonucleoprotein complex; translation activator activity; translational elongation; translation elongati…			Catalyzes the GTP-dependent ribosomal translocation step during translation elongation. During this step, the ribosome changes from the pre-translocational (PRE) to the post-translocational (POST) state as the newly formed A-site-bound peptidyl-tRNA and P-site-bound deacylated tRNA move to the P and E sites, respectively. Catalyzes the coordinated movement of the two tRNA molecules, the mRNA and …		Cytoplasm. Nucleus. Note=Phosphorylation by CSK promotes cleavage and SUMOylation-dependent nuclear translocation of the C-terminal cleavage product.		29010.2	33351.6	444504	420470	38772.5	32482.2	166432	206249	1.23924	760520	669734	57387.6	50050.6	578600	597903	452366	315338	0.697086	2.617	0.037
P47757|CAPZB_MOUSE	CAPZB_MOUSE	F-actin-capping protein subunit beta	2	638.667	Capzb Cappb1	Acetylation; Actin capping; Actin-binding; Cytoplasm; Cytoskeleton; Direct protein sequencing;	actin cortical patch; actin cytoskeleton organization; actin filament; barbed-end actin filament capping; beta-tubulin binding; cell morphogenesis; cell projection organization; cortical cytoskeleton; cytoskeletal calyx; cytoskeleton organization; extracellular vesicular exosome; F-actin capping protein complex; intercalated disc; lamellipodium; lamellipodium assembly; membrane; muscle fiber deve…			F-actin-capping proteins bind in a Ca(2+)-independent manner to the fast growing ends of actin filaments (barbed end) thereby blocking the exchange of subunits at these ends. Unlike other capping proteins (such as gelsolin and severin), these proteins do not sever actin filaments. Isoform 3 may play a role in spermatogenesis. Alternatively, may play a role in later maturation steps such as capaci…	Isoform 3 is testis-specific and is present in round spermatids, but not in pachytene spermatocytes or Sertoli cells.	Cytoplasm, cytoskeleton.; Isoform 1: Cytoplasm, myofibril, sarcomere, Z line. Cytoplasm, myofibril, sarcomere. Note=In cardiac muscle, isoform 1 is located at Z-disks of sarcomeres while isoform 2 is enriched at intercalated disks.; Isoform 3: Cytoplasm, cytoskeleton, perinuclear theca, calyx. Note=Isoform 3 is located to sperm head cytoskeletal structure tightly associated to the nucleus (By sim…		80064	81780.1	76981.2	79475.8	84620.5	22885	70967.8	23692	0.333841	274391	241584	86612.9	82918.1	232110	206469	187347	82389.9	0.43977	2.466	0.001
Q61093|CY24B_MOUSE	CY24B_MOUSE	Cytochrome b-245 heavy chain	2	205.088	Cybb Cgd	Cell membrane; Electron transport; FAD; Flavoprotein; Glycoprotein; Heme; Ion channel; Ion transport; Iron; Membrane; Metal-binding; NADP; Oxidoreductase; Phosphoprotein; Transmembrane; Transmembrane helix; Transport; Voltage-gated channel	cytoplasm; dendrite; electron carrier activity; flavin adenine dinucleotide binding; Golgi apparatus; heme binding; hydrogen peroxide biosynthetic process; inflammatory response; innate immune response; integral component of plasma membrane; metal ion binding; mitochondrion; NADPH oxidase complex; neuronal cell body; oxidation-reduction process; plasma membrane; protein heterodimerization activit…			Critical component of the membrane-bound oxidase of phagocytes that generates superoxide. It is the terminal component of a respiratory chain that transfers single electrons from cytoplasmic NADPH across the plasma membrane to molecular oxygen on the exterior. Also functions as a voltage-gated proton channel that mediates the H(+) currents of resting phagocytes.		Cell membrane; Multi-pass membrane protein.		60531.7	62472.9	32825	28947	43329.6	36993.2	44183.2	14250.4	0.322529	120030	116910	187571	139879	84411.7	84708	122252	38606.3	0.315794	2.386	8.243e-11
B8JJC8|B8JJC8_MOUSE	B8JJC8_MOUSE	Transcriptional enhancer factor TEF-5	2	237.054	Tead3		DNA binding; hippo signaling; nucleus; positive regulation of stem cell maintenance; positive regulation of transcription from RNA polymerase II promoter; RNA polymerase II transcription factor binding; sequence-specific DNA binding transcription factor activity; transcription factor complex							26552.7	25721.7	31998.1	32746	30507.1	26941.1	29077.8	3040.8	0.104575	94708.8	86935.4	107589	84352.5	42331.5	38999	75819.3	28424.1	0.374893	2.256	1.317e-06
O08692|O08692_MOUSE	O08692_MOUSE	Myeloid bactenecin (F1)	6	8228.92	Ngp mCG_15805	Secreted	cysteine-type endopeptidase inhibitor activity; cytoplasmic vesicle; defense response; extracellular region							132464	115764	496821	479619	420106	263830	318101	171336	0.538623	668424	675766	706985	689138	941655	973268	775873	141622	0.182533	2.214	2.09e-05
Q9JJZ2|TBA8_MOUSE	TBA8_MOUSE	Tubulin alpha-8 chain	2	525.621	Tuba8	Cytoplasm; Cytoskeleton; GTP-binding; Microtubule; Nucleotide-binding;	cytoplasm; GTPase activity; GTP binding; microtubule; microtubule cytoskeleton organization; protein polymerization; structural constituent of cytoskeleton			Tubulin is the major constituent of microtubules. It binds two moles of GTP, one at an exchangeable site on the beta chain and one at a non-exchangeable site on the alpha chain.	Expressed at highest levels in the testis, followed by skeletal and heart muscle. Expressed at low levels in the developing brain.	Cytoplasm, cytoskeleton.		11638.3	9524.54	4926.79	2792.98	8534.35	7302.72	7453.28	3196.8	0.428912	17607.1	16038.5	26539.6	27248.7	12115.7	12820.6	18728.3	6644.29	0.354772	2.146	2.169e-06
P17751|TPIS_MOUSE	TPIS_MOUSE	Triosephosphate isomerase	8	3799.41	Tpi1 Tpi	Acetylation; Direct protein sequencing; Gluconeogenesis; Glycolysis; Isomerase; Nitration; Pentose shunt; Phosphoprotein;	extracellular space; extracellular vesicular exosome; gluconeogenesis; glucose metabolic process; glyceraldehyde-3-phosphate metabolic process; glycolytic process; isomerase activity; multicellular organismal development; nucleus; pentose-phosphate shunt; triose-phosphate isomerase activity	D-glyceraldehyde 3-phosphate = glycerone phosphate.	Carbohydrate biosynthesis; gluconeogenesis.; Carbohydrate degradation; glycolysis; D-glyceraldehyde 3-phosphate from glycerone phosphate: step 1/1.					399700	435661	315510	365798	555229	586486	443064	107076	0.241671	1.28001e+06	1.15168e+06	857069	934336	928240	953464	1.01747e+06	162257	0.159472	2.041	4.005e-08
P63101|1433Z_MOUSE	1433Z_MOUSE	14-3-3 protein zeta/delta	2	282.937	Ywhaz	Acetylation; Cytoplasm; Direct protein sequencing; Phosphoprotein;	blood microparticle; cell leading edge; cytoplasmic vesicle membrane; cytosol; extracellular space; extracellular vesicular exosome; focal adhesion; histamine secretion by mast cell; identical protein binding; mast cell granule; melanosome; mitochondrion; nucleus; perinuclear region of cytoplasm; poly(A) RNA binding; postsynaptic density; protein complex; protein domain specific binding; protein …			Adapter protein implicated in the regulation of a large spectrum of both general and specialized signaling pathways. Binds to a large number of partners, usually by recognition of a phosphoserine or phosphothreonine motif. Binding generally results in the modulation of the activity of the binding partner.		Cytoplasm. Melanosome. Note=Located to stage I to stage IV melanosomes.		4675.43	6009.83	14430.7	18623	14531.4	14766.3	12172.8	5535.06	0.454709	14776.8	12902.5	26467.6	28978.8	27778.8	28740.2	23274.1	7384.94	0.317303	1.689	0.009
P63260|ACTG_MOUSE	ACTG_MOUSE	Actin, cytoplasmic 2	3	47601.5	Actg1 Actg	ATP-binding; Acetylation; Cytoplasm; Cytoskeleton; Direct protein sequencing; Methylation; Nucleotide-binding; Oxidation;	actin cytoskeleton; ATP binding; blood microparticle; costamere; cytosol; extracellular space; extracellular vesicular exosome; filamentous actin; identical protein binding; membrane; myelin sheath; myofibril; nucleus; platelet aggregation; retina homeostasis; sarcomere organization; structural constituent of cytoskeleton			Actins are highly conserved proteins that are involved in various types of cell motility and are ubiquitously expressed in all eukaryotic cells.		Cytoplasm, cytoskeleton.		193920	53774	143320	183635	181210	66756	137102	62080.5	0.452804	237392	202296	431043	293944	246302	174779	264293	91201.4	0.345077	1.688	0.0008737
Q9D7P9|SPB12_MOUSE	SPB12_MOUSE	Serpin B12	2	254.688	Serpinb12	Cytoplasm; Protease inhibitor; Serine protease inhibitor	cytoplasm; extracellular space; extracellular vesicular exosome; hematopoietic progenitor cell differentiation; negative regulation of endopeptidase activity; regulation of proteolysis; serine-type endopeptidase inhibitor activity			Inhibits trypsin and plasmin, but not thrombin, coagulation factor Xa, or urokinase-type plasminogen activator.		Cytoplasm.		163956	1.43913e+06	1.51001e+06	1.52706e+06	489738	673012	967151	598418	0.618743	1.20821e+06	972928	601972	357758	2.80885e+06	4.14285e+06	1.68209e+06	1.48141e+06	0.880695	1.662	0.256
P08905|LYZ2_MOUSE	LYZ2_MOUSE	Lysozyme C-2	2	2841.97	Lyz2 Lyz Lyzs	Antimicrobial; Bacteriolytic enzyme; Direct protein sequencing; Disulfide bond; Glycosidase; Hydrolase; Milk protein; Secreted; Signal	cell wall macromolecule catabolic process; cytolysis; defense response to bacterium; defense response to Gram-negative bacterium; defense response to Gram-positive bacterium; extracellular space; extracellular vesicular exosome; identical protein binding; lysozyme activity	Hydrolysis of (1->4)-beta-linkages between N-acetylmuramic acid and N-acetyl-D-glucosamine residues in a peptidoglycan and between N-acetyl-D-glucosamine residues in chitodextrins.		Lysozymes have primarily a bacteriolytic function; those in tissues and body fluids are associated with the monocyte-macrophage system and enhance the activity of immunoagents. Lyz2 is active against a range of Gram-positive and Gram-negative bacteria. More effective than Lyz1 in killing Gram-negative bacteria. Lyz1 and Lyz2 are equally effective in killing Gram-positive bacteria.	Expressed weakly in myeloblasts, moderately in immature macrophages, and strongly in both mature macrophages and macrophage-rich tissues.	Secreted.		38356.5	38560.1	52786.9	46261.3	70406.2	65432	51967.2	13561.2	0.260957	86811.2	66939.2	138940	142163	80854.3	86569.2	100380	31959.7	0.318389	1.661	2.086e-05
Q5SX49|Q5SX49_MOUSE	Q5SX49_MOUSE	Profilin	4	5250.36	Pfn1	Actin-binding;	actin binding; actin cytoskeleton organization; adenyl-nucleotide exchange factor activity; blood microparticle; cytoplasm; extracellular vesicular exosome; focal adhesion; membrane; negative regulation of actin filament bundle assembly; negative regulation of actin filament polymerization; negative regulation of stress fiber assembly; neural tube closure; nucleus; phosphatidylinositol-4,5-bispho…							9136.27	34167.5	749373	643737	75713.4	68678.4	263468	337984	1.28283	678230	556848	161327	147418	641015	545094	454989	238232	0.523601	1.638	0.247
P49290|PERE_MOUSE	PERE_MOUSE	Eosinophil peroxidase	3	603.506	Epx Eper	Calcium; Disulfide bond; Glycoprotein; Heme; Hydrogen peroxide; Iron; Metal-binding; Nitration; Oxidoreductase; Peroxidase; Signal	defense response to nematode; eosinophil migration; extracellular vesicular exosome; heme binding; hydrogen peroxide catabolic process; metal ion binding; negative regulation of interleukin-10 production; negative regulation of interleukin-5 production; peroxidase activity; positive regulation of interleukin-4 production	2 phenolic donor + H(2)O(2) = 2 phenoxyl radical of the donor + 2 H(2)O.		Mediates tyrosine nitration of secondary granule proteins in mature resting eosinophils.		Cytoplasmic granule. Note=Cytoplasmic granules of eosinophils.		59797.3	47091.8	27548.7	29440.9	39711	34609.1	39699.8	12143.8	0.305891	103795	91205.9	55632.8	55030.5	58810.5	58863.9	70556.5	21305.8	0.301968	1.595	0.009
P14115|RL27A_MOUSE	RL27A_MOUSE	60S ribosomal protein L27a	4	4593.65	Rpl27a	Acetylation; Hydroxylation; Phosphoprotein; Ribonucleoprotein; Ribosomal protein	ribosome; structural constituent of ribosome; translation							34929.2	28770.9	200897	192184	49047	21278.8	87851.1	84727.3	0.964441	201689	195348	93118.9	91341.3	141651	141385	144089	47621	0.330498	1.517	0.186
Q8R2S8|CD177_MOUSE	CD177_MOUSE	CD177 antigen	2	177.082	Cd177	Cell membrane; GPI-anchor; Glycoprotein; Lipoprotein; Membrane; Repeat; Signal	anchored component of membrane; extracellular vesicular exosome; plasma membrane					Cell membrane; Lipid-anchor, GPI-anchor.		9187.23	10827	11826.9	11574.1	14275.1	13470.8	11860.2	1828.7	0.154188	19191.5	15247.7	24011.4	23447.5	22370.9	18341.4	20435.1	3419.1	0.167316	1.512	1.016e-06
E9Q9M1|E9Q9M1_MOUSE	E9Q9M1_MOUSE	Cytosolic purine 5'-nucleotidase	7	936.103	Nt5c2	Magnesium; Metal-binding;	5'-nucleotidase activity; adenosine metabolic process; dephosphorylation; IMP metabolic process; metal ion binding							267600	288322	226599	273487	269598	255679	263547	20941.4	0.0794597	430211	444170	534805	515207	386236	385428	449343	63406.8	0.14111	1.494	4.546e-34
P17742|PPIA_MOUSE	PPIA_MOUSE	Peptidyl-prolyl cis-trans isomerase A	2	467.621	Ppia	Acetylation; Cyclosporin; Cytoplasm; Direct protein sequencing; Glycoprotein; Isomerase; Isopeptide bond; Phosphoprotein; Rotamase; Secreted; Ubl conjugation	cytosol; extracellular space; extracellular vesicular exosome; focal adhesion; lipid particle organization; membrane; myelin sheath; neuron differentiation; nucleus; peptide binding; peptidyl-prolyl cis-trans isomerase activity; poly(A) RNA binding; positive regulation of protein secretion; positive regulation of viral genome replication; protein folding; protein peptidyl-prolyl isomerization; re…	Peptidylproline (omega=180) = peptidylproline (omega=0).		PPIases accelerate the folding of proteins. It catalyzes the cis-trans isomerization of proline imidic peptide bonds in oligopeptides.		Cytoplasm. Secreted. Note=Secretion occurs in response to oxidative stress in vascular smooth muscle through a vesicular secretory pathway that involves actin remodeling and myosin II activation, and mediates ERK1/2 activation.		10100.1	11176.4	12788.2	11494.2	31881.7	31729.1	18195	10577.5	0.581342	17023.3	16605.9	57358.8	57069.4	23018.4	23523.7	32433.2	19412.4	0.598535	1.482	0.142
P43277|H13_MOUSE	H13_MOUSE	Histone H1.3	2	1964.17	Hist1h1d H1f3	Acetylation; Chromosome; Citrullination; DNA-binding; Nucleus; Phosphoprotein;	chromatin DNA binding; DNA binding; nuclear chromatin; nuclear euchromatin; nucleosome; nucleosome assembly; nucleosome positioning; poly(A) RNA binding			Histone H1 protein binds to linker DNA between nucleosomes forming the macromolecular structure known as the chromatin fiber. Histones H1 are necessary for the condensation of nucleosome chains into higher-order structured fibers. Acts also as a regulator of individual gene transcription through chromatin remodeling, nucleosome spacing and DNA methylation (By similarity).		Nucleus. Chromosome. Note=Mainly localizes in euchromatin.		131130	124986	136788	135695	177499	177494	147265	23783.1	0.161498	212060	230681	308836	345114	207795	207830	252053	59758.1	0.237086	1.482	1.935e-07
Q6ZQM8|UD17C_MOUSE	UD17C_MOUSE	UDP-glucuronosyltransferase 1-7C	2	107.828	Ugt1a7c Ugt1a10	Endoplasmic reticulum; Glycoprotein; Glycosyltransferase; Membrane; Microsome; Signal; Transferase; Transmembrane; Transmembrane helix	cellular response to hormone stimulus; endoplasmic reticulum membrane; flavonoid biosynthetic process; flavonoid glucuronidation; glucuronosyltransferase activity; integral component of membrane; xenobiotic glucuronidation	UDP-glucuronate + acceptor = UDP + acceptor beta-D-glucuronoside.		UDPGT is of major importance in the conjugation and subsequent elimination of potentially toxic xenobiotics and endogenous compounds. This isoform has specificity for phenols.	Widely expressed with highest levels detected in colon and kidney.	Microsome. Endoplasmic reticulum membrane; Single-pass membrane protein.		32944	24517.2	10390.4	9635.34	26679.8	24395	21427	9374.85	0.437526	27462.7	28793	40433	51203.7	33953	36387.8	36372.2	8707.92	0.239411	1.477	0.009
P11672|NGAL_MOUSE	NGAL_MOUSE	Neutrophil gelatinase-associated lipocalin	2	988.836	Lcn2	Apoptosis; Direct protein sequencing; Disulfide bond; Glycoprotein; Immunity; Innate immunity; Ion transport; Iron; Iron transport; Pyrrolidone carboxylic acid; Secreted; Signal; Transport	cellular response to hydrogen peroxide; cellular response to interleukin-1; cellular response to lipopolysaccharide; cellular response to nutrient levels; cellular response to tumor necrosis factor; cytosol; extracellular region; extracellular space; extracellular vesicular exosome; extrinsic apoptotic signaling pathway in absence of ligand; innate immune response; ion transport; iron ion binding…			Iron-trafficking protein involved in multiple processes such as apoptosis, innate immunity and renal development. Binds iron through association with 2,5-dihydroxybenzoic acid (2,5-DHBA), a siderophore that shares structural similarities with bacterial enterobactin, and delivers or removes iron from the cell, depending on the context. Iron-bound form (holo-24p3) is internalized following binding …	Detected in lung, spleen, uterus, vagina and epididymis.	Secreted. Note=Upon binding to the SLC22A17 (24p3R) receptor, it is internalized.		16212.6	13494.8	50960.9	59176.3	51294.5	44788.7	39321.3	19514	0.49627	16610.9	16323.1	78060	86936.4	89446.2	102706	65013.8	38424.2	0.591016	1.467	0.203
S4R257|S4R257_MOUSE	S4R257_MOUSE	Glyceraldehyde-3-phosphate dehydrogenase	3	2187.44	Gapdh	Glycolysis; NAD; Oxidoreductase;	glucose metabolic process; glyceraldehyde-3-phosphate dehydrogenase (NAD+) (phosphorylating) activity; glycolytic process; NAD binding; NADP binding	D-glyceraldehyde 3-phosphate + phosphate + NAD(+) = 3-phospho-D-glyceroyl phosphate + NADH.	Carbohydrate degradation; glycolysis; pyruvate from D-glyceraldehyde 3-phosphate: step 1/5.					19281.9	13746.2	153315	151316	31652.8	28894.3	66367.7	66890.3	1.00787	120362	120351	38877.8	39756.7	142812	139688	100308	48169.2	0.480214	1.43	0.327
Q61599|GDIR2_MOUSE	GDIR2_MOUSE	Rho GDP-dissociation inhibitor 2	3	963.497	Arhgdib Gdid4	Acetylation; Cytoplasm; GTPase activation; Phosphoprotein;	cytoplasm; extracellular vesicular exosome; GTPase activator activity; Rho GDP-dissociation inhibitor activity			Regulates the GDP/GTP exchange reaction of the Rho proteins by inhibiting the dissociation of GDP from them, and the subsequent binding of GTP to them.	Preferentially expressed in hematopoietic cells.	Cytoplasm.		36255.8	37459.4	67175.6	70844.4	138869	116679	77880.5	41846.1	0.537312	69535	71534.8	214403	220943	100665	110738	131303	68833.3	0.524232	1.424	0.126
P02535|K1C10_MOUSE	K1C10_MOUSE	Keratin, type I cytoskeletal 10	3	2791.58	Krt10 Krt1-10	Coiled coil; Direct protein sequencing; Intermediate filament; Keratin; Phosphoprotein;	cellular response to calcium ion; epithelial cell differentiation; keratin filament; structural molecule activity							49562.4	46307.7	79287	78656.5	110403	11480.2	62616.2	34264	0.547206	34813.6	32513.6	169570	175299	90274.8	90359.3	98805.1	62438.1	0.631932	1.359	0.252
Q3V1L4|5NTC_MOUSE	5NTC_MOUSE	Cytosolic purine 5'-nucleotidase	5	914.464	Nt5c2	Allosteric enzyme; Cytoplasm; Hydrolase; Magnesium; Metal-binding; Nucleotide metabolism; Nucleotide-binding; Phosphoprotein;	5'-nucleotidase activity; adenosine metabolic process; cytoplasm; dephosphorylation; IMP metabolic process; metal ion binding; nucleotide binding	A 5'-ribonucleotide + H(2)O = a ribonucleoside + phosphate.		May have a critical role in the maintenance of a constant composition of intracellular purine/pyrimidine nucleotides in cooperation with other nucleotidases. Preferentially hydrolyzes inosine 5'-monophosphate (IMP) and other purine nucleotides (By similarity).		Cytoplasm.		76567.6	74743.3	141782	141260	123927	94970.4	108875	30855.4	0.283402	181249	177490	184704	171007	138758	134376	164597	22225.2	0.135028	1.338	0.002
P63085|MK01_MOUSE	MK01_MOUSE	Mitogen-activated protein kinase 1	4	310.85	Mapk1 Erk2 Mapk Prkm1	ATP-binding; Acetylation; Apoptosis; Cell cycle; Cytoplasm; Cytoskeleton; Direct protein sequencing; Kinase; Nucleotide-binding; Nucleus; Phosphoprotein; Serine/threonine-protein kinase; Transferase; Ubl conjugation	apoptotic process; ATP binding; axon; B cell receptor signaling pathway; caveola; caveolin-mediated endocytosis; cell cycle; cellular response to DNA damage stimulus; cellular response to granulocyte macrophage colony-stimulating factor stimulus; cytoplasm; cytosine metabolic process; cytoskeleton; cytosol; dendrite cytoplasm; early endosome; ERBB signaling pathway; ERK1 and ERK2 cascade; extrace…	ATP + a protein = ADP + a phosphoprotein.		Serine/threonine kinase which acts as an essential component of the MAP kinase signal transduction pathway. MAPK1/ERK2 and MAPK3/ERK1 are the 2 MAPKs which play an important role in the MAPK/ERK cascade. They participate also in a signaling cascade initiated by activated KIT and KITLG/SCF. Depending on the cellular context, the MAPK/ERK cascade mediates diverse biological functions such as cell g…	Widely expressed.	Cytoplasm, cytoskeleton, spindle. Nucleus. Cytoplasm, cytoskeleton, microtubule organizing center, centrosome. Cytoplasm. Note=Associated with the spindle during prometaphase and metaphase (By similarity). PEA15-binding and phosphorylated DAPK1 promote its cytoplasmic retention. Phosphorylation at Ser-244 and Ser-246 as well as autophosphorylation at Thr-188 promote nuclear localization (By simil…		79520.6	74558.3	121717	122376	101560	88681.2	98068.9	20722.8	0.211309	81805.9	89945.3	112640	119577	223688	228021	142613	65981.8	0.462664	1.331	0.218
P51437|CRAMP_MOUSE	CRAMP_MOUSE	Cathelin-related antimicrobial peptide	5	6324.73	Camp Cnlp Cramp	Antibiotic; Antimicrobial; Disulfide bond; Secreted; Signal	antibacterial humoral response; cell projection; cellular response to interleukin-1; cellular response to interleukin-6; cellular response to lipopolysaccharide; cellular response to peptidoglycan; cellular response to tumor necrosis factor; defense response to Gram-negative bacterium; defense response to Gram-positive bacterium; extracellular space; extracellular vesicular exosome; innate immune…			Acts as a potent antimicrobial peptide.	Expressed in testis, spleen, stomach, and intestine. Very low expression found in heart, lung and skeletal muscle. No expression in brain, kidney or liver.	Secreted.		174565	168897	217475	218040	271696	268268	219824	44018.8	0.200246	256927	241370	438512	440836	317276	318878	335633	86428.5	0.257509	1.325	0.003
P40142|TKT_MOUSE	TKT_MOUSE	Transketolase	8	1074.22	Tkt	Acetylation; Calcium; Direct protein sequencing; Magnesium; Metal-binding; Phosphoprotein; Thiamine pyrophosphate; Transferase	cofactor binding; extracellular vesicular exosome; glyceraldehyde-3-phosphate biosynthetic process; metal ion binding; myelin sheath; nucleus; protein homodimerization activity; regulation of growth; transketolase activity; vesicle	Sedoheptulose 7-phosphate + D-glyceraldehyde 3-phosphate = D-ribose 5-phosphate + D-xylulose 5-phosphate.		Catalyzes the transfer of a two-carbon ketol group from a ketose donor to an aldose acceptor, via a covalent intermediate with the cofactor thiamine pyrophosphate.				131071	139553	192371	207599	231168	204823	184431	40153.1	0.217714	238891	282569	337260	333014	226585	218808	272854	53060.4	0.194464	1.291	0.001
Q9CWF2|TBB2B_MOUSE	TBB2B_MOUSE	Tubulin beta-2B chain	5	1721.66	Tubb2b	Cytoplasm; Cytoskeleton; Direct protein sequencing; GTP-binding; Microtubule; Nucleotide-binding; Phosphoprotein;	cytoplasm; GTPase activity; GTP binding; microtubule; microtubule-based process; neuron migration; nucleus; protein polymerization; structural constituent of cytoskeleton			Tubulin is the major constituent of microtubules. It binds two moles of GTP, one at an exchangeable site on the beta chain and one at a non-exchangeable site on the alpha chain (By similarity). TUBB2B is implicated in neuronal migration (By similarity).	Strong expression is detected in the developing cortex and peripheral nervous system, as well as in the adult cerebellum, hippocampus and olfactory bulb.	Cytoplasm, cytoskeleton.		284568	87999.6	243151	131294	177388	86827.2	168538	82047.1	0.486817	238991	247296	165542	142522	281114	316386	231975	66691.8	0.287495	1.271	0.258
Q05144|RAC2_MOUSE	RAC2_MOUSE	Ras-related C3 botulinum toxin substrate 2	7	3673.88	Rac2	Acetylation; Cytoplasm; GTP-binding; Lipoprotein; Membrane; Methylation; Nucleotide-binding; Prenylation;	actin cytoskeleton organization; actin filament organization; bone resorption; cell projection assembly; chemotaxis; cytoplasm; cytosol; extracellular vesicular exosome; focal adhesion; G-protein coupled receptor signaling pathway; GTPase activity; GTP binding; GTP catabolic process; lamellipodium; lymphocyte aggregation; membrane; nuclear envelope; positive regulation of cell proliferation; posi…			Plasma membrane-associated small GTPase which cycles between an active GTP-bound and inactive GDP-bound state. In active state binds to a variety of effector proteins to regulate cellular responses, such as secretory processes, phagocytose of apoptotic cells and epithelial cell polarization. Augments the production of reactive oxygen species (ROS) by NADPH oxidase.		Cytoplasm. Membrane; Lipid-anchor. Note=Membrane-associated when activated.		257876	259531	509544	495685	278810	164248	327616	141362	0.431486	553041	506577	336640	321008	500358	498867	452749	98169.8	0.216831	1.265	0.179
P01027|CO3_MOUSE	CO3_MOUSE	Complement C3	40	4239.9	C3	Alternative initiation; Cleavage on pair of basic residues; Complement alternate pathway; Complement pathway; Direct protein sequencing; Disulfide bond; Fatty acid metabolism; Glycoprotein; Immunity; Inflammatory response; Innate immunity; Lipid metabolism; Phosphoprotein; Secreted; Signal; Thioester bond	blood microparticle; C5L2 anaphylatoxin chemotactic receptor binding; complement activation; complement activation, alternative pathway; complement activation, classical pathway; endopeptidase inhibitor activity; extracellular space; extracellular vesicular exosome; fatty acid metabolic process; inflammatory response; positive regulation of activation of membrane attack complex; positive regulati…			C3 plays a central role in the activation of the complement system. Its processing by C3 convertase is the central reaction in both classical and alternative complement pathways. After activation C3b can bind covalently, via its reactive thioester, to cell surface carbohydrates or immune aggregates.; Derived from proteolytic degradation of complement C3, C3a anaphylatoxin is a mediator of local i…		Secreted.		1.56507e+06	1.38304e+06	4.69345e+06	4653713	1.35772e+06	1.01301e+06	2.44433e+06	1.73602e+06	0.710221	4113284	3.68251e+06	1.72301e+06	1.67103e+06	4.22878e+06	4133255	3.25865e+06	1.22433e+06	0.375716	1.245	0.429
Q8VDD5|MYH9_MOUSE	MYH9_MOUSE	Myosin-9	15	348.046	Myh9	ATP-binding; Acetylation; Actin-binding; Calmodulin-binding; Cell adhesion; Cell shape; Coiled coil; Cytoplasm; Cytoskeleton; Direct protein sequencing; Motor protein; Myosin; Nucleotide-binding; Phosphoprotein; Ubl conjugation	actin binding; actin cytoskeleton; actin cytoskeleton reorganization; actin-dependent ATPase activity; actin filament-based movement; actin filament binding; actomyosin; actomyosin contractile ring; actomyosin structure organization; ADP binding; angiogenesis; ATPase activity; ATP binding; ATP catabolic process; blood vessel endothelial cell migration; cell adhesion; cell-cell adherens junction; …			During cell spreading, plays an important role in cytoskeleton reorganization, focal contacts formation (in the margins but not the central part of spreading cells), and lamellipodial retraction; this function is mechanically antagonized by MYH10 (By similarity). Cellular myosin that appears to play a role in cytokinesis, cell shape, and specialized functions such as secretion and capping.		Cytoplasm, cytoskeleton. Cytoplasm, cell cortex. Note=Colocalizes with actin filaments at lamellipodia margins and at the leading edge of migrating cells.		93450.3	102700	479739	500890	189081	170113	255995	185369	0.724111	213626	213965	293889	296206	496400	542492	342763	142350	0.415301	1.229	0.484
P20152|VIME_MOUSE	VIME_MOUSE	Vimentin	4	330.538	Vim	Acetylation; Coiled coil; Cytoplasm; Direct protein sequencing; Glycoprotein; Intermediate filament; Phosphoprotein;	astrocyte development; Bergmann glial cell differentiation; cell leading edge; cell projection; cytoplasm; cytoskeleton; cytosol; double-stranded RNA binding; extracellular vesicular exosome; focal adhesion; glycoprotein binding; identical protein binding; intermediate filament; intermediate filament-based process; intermediate filament cytoskeleton; intermediate filament organization; lens fiber…			Vimentins are class-III intermediate filaments found in various non-epithelial cells, especially mesenchymal cells. Vimentin is attached to the nucleus, endoplasmic reticulum, and mitochondria, either laterally or terminally.; Involved with LARP6 in the stabilization of type I collagen mRNAs for CO1A1 and CO1A2.		Cytoplasm.		56857.4	49515.5	23370.5	25326.5	67055.5	63569.6	47615.8	19005.7	0.399147	50228.1	55437.5	81008	90192.2	55787.3	58883.3	65256.1	16263.1	0.24922	1.183	0.246
Q9Z0P5|TWF2_MOUSE	TWF2_MOUSE	Twinfilin-2	2	297.94	Twf2 Ptk9l	Acetylation; Actin-binding; Alternative promoter usage; Cell projection; Cilium biogenesis/degradation; Cytoplasm; Cytoskeleton; Developmental protein; Direct protein sequencing; Phosphoprotein; Repeat	actin monomer binding; ATP binding; barbed-end actin filament capping; cell projection organization; cellular response to growth factor stimulus; cellular response to retinoic acid; cytoplasm; cytoskeleton; extracellular vesicular exosome; filopodium; growth cone; intracellular signal transduction; lamellipodium; myofibril; negative regulation of actin filament polymerization; perinuclear region …			Actin-binding protein involved in motile and morphological processes. Inhibits actin polymerization, likely by sequestering G-actin. By capping the barbed ends of filaments, it also regulates motility. Seems to play an important role in clathrin-mediated endocytosis and distribution of endocytic organelles. May play a role in regulating the mature length of the middle and short rows of stereocili…	Isoform 1 is ubiquitously expressed (at protein level). Isoform 2 expression is restricted to heart and skeletal muscle where it is the predominant form.	Cytoplasm, cytoskeleton. Cytoplasm, perinuclear region. Cell projection, stereocilium. Note=Perinuclear and G-actin-rich cortical actin structure sublocalization. Isoform 2 found also along myofibrils in cardiomyocytes. Localized in cochlea hair cells to the tips of the middle and short rows of stereocilia.		17714.3	16528.9	25230.3	24972.9	27410.9	23907.8	22627.5	4430.08	0.195783	29974.3	30512.7	29738.7	29720.6	27451.6	26463.2	28976.9	1620.63	0.0559285	1.136	0.121
Q3TTY5|K22E_MOUSE	K22E_MOUSE	Keratin, type II cytoskeletal 2 epidermal	5	1275.04	Krt2 K2e Krt2-17 Krt2a	Coiled coil; Direct protein sequencing; Disease mutation; Ichthyosis; Intermediate filament; Keratin; Phosphoprotein;	extracellular space; extracellular vesicular exosome; Golgi apparatus; keratin filament; keratinization; keratinocyte activation; keratinocyte migration; keratinocyte proliferation; membrane; nucleus; structural molecule activity			Probably contributes to terminal cornification. Associated with keratinocyte activation, proliferation and keratinization (By similarity).	Expressed mainly in the middle spinous and granular cells of the epidermis of adult tail, nipple and footsole skin. Also found in ear.		Note=Defects in Krt2 are a cause of ichthyosis bullosa of siemens (IBS). IBS is a rare autosomal dominant disorder displaying a type of epidermolytic hyperkeratosis characterized by extensive blistering from birth. Hyperkeratoses and shedding of the outer layers of the epidermis (molting) are observed in later weeks.	411153	473187	722041	789736	1.21474e+06	1.01017e+06	770171	308231	0.400212	415711	401960	2.15677e+06	2.24628e+06	566572	611061	1.06639e+06	883524	0.828516	1.132	0.671
P35700|PRDX1_MOUSE	PRDX1_MOUSE	Peroxiredoxin-1	2	867.761	Prdx1 Msp23 Paga Tdpx2	Acetylation; Antioxidant; Cytoplasm; Direct protein sequencing; Disulfide bond; Oxidoreductase; Peroxidase; Phosphoprotein; Redox-active center;	cell proliferation; cytoplasm; cytosol; erythrocyte homeostasis; extracellular space; extracellular vesicular exosome; heme binding; hydrogen peroxide catabolic process; identical protein binding; melanosome; mitochondrial matrix; mitochondrion; myelin sheath; natural killer cell mediated cytotoxicity; nuclear euchromatin; nucleolus; nucleus; peroxidase activity; peroxisomal matrix; poly(A) RNA b…	2 R'-SH + ROOH = R'-S-S-R' + H(2)O + ROH.		Involved in redox regulation of the cell. Reduces peroxides with reducing equivalents provided through the thioredoxin system but not from glutaredoxin. May play an important role in eliminating peroxides generated during metabolism. Might participate in the signaling cascades of growth factors and tumor necrosis factor-alpha by regulating the intracellular concentrations of H(2)O(2). Regulates G…	Found in various tissues; high concentration in liver.	Cytoplasm. Melanosome.		22166.7	19631.9	59505.6	59706.1	33101.2	26319.2	36738.4	18290	0.497843	51070.6	28816.5	42317.6	44595.6	53354.4	54858.2	45835.5	9684.09	0.211279	1.125	0.541
E9PUX4|E9PUX4_MOUSE	E9PUX4_MOUSE	60S ribosomal protein L6	2	362.841	Gm5428	Ribonucleoprotein; Ribosomal protein	ribosome; structural constituent of ribosome; translation							34741.1	36795.5	32821.7	35521.8	22915.5	25215.9	31335.3	5822.19	0.185803	48519.5	44125.6	36225	40075.1	28799.4	27612.4	37559.5	8331	0.221808	1.059	0.597
G5E8N5|G5E8N5_MOUSE	G5E8N5_MOUSE	L-lactate dehydrogenase	3	7649.51	Ldha mCG_19938	NAD; Oxidoreductase;	cellular carbohydrate metabolic process; cellular response to extracellular stimulus; cytosol; extracellular vesicular exosome; lactate biosynthetic process from pyruvate; L-lactate dehydrogenase activity; membrane; mitochondrion; nucleus; sperm fibrous sheath; substantia nigra development	(S)-lactate + NAD(+) = pyruvate + NADH.	Fermentation; pyruvate fermentation to lactate; (S)-lactate from pyruvate: step 1/1.					43593.7	41505.5	72280.7	72876.8	84810.4	68093.2	63860	17432.7	0.272983	83146.5	82295.6	59274.6	49806.8	90752	79929	74200.8	15938.4	0.214801	1.056	0.71
Q8VCI0|PLBL1_MOUSE	PLBL1_MOUSE	Phospholipase B-like 1	2	150.192	Plbd1	Disulfide bond; Glycoprotein; Hydrolase; Lipid degradation; Lipid metabolism; Lysosome; Signal	hydrolase activity; lipid catabolic process; lysosome			Exhibits weak phospholipase activity, acting on various phospholipids, including phosphatidylcholine, phosphatidylinositol, phosphatidylethanolamine and lysophospholipids. However, in view of the small size of the putative binding pocket, it has been proposed that it may act rather as an amidase or a peptidase (By similarity).		Lysosome.		11244.2	11518	23486	25009.7	19591	19771.7	18436.8	5855.17	0.317581	33523.5	24846.6	19349.4	17596	14815.5	20450.5	21763.6	6648.26	0.305477	1.055	0.751
Q61646|HPT_MOUSE	HPT_MOUSE	Haptoglobin	7	1117.4	Hp	Acute phase; Antibiotic; Antimicrobial; Antioxidant; Disulfide bond; Glycoprotein; Hemoglobin-binding; Immunity; Secreted; Serine protease homolog; Signal; Sushi	acute-phase response; antioxidant activity; blood microparticle; catalytic activity; defense response to bacterium; endoplasmic reticulum; extracellular space; extracellular vesicular exosome; Golgi apparatus; haptoglobin-hemoglobin complex; hemoglobin binding; immune system process; liver development; negative regulation of hydrogen peroxide catabolic process; negative regulation of oxidoreducta…			As a result of hemolysis, hemoglobin is found to accumulate in the kidney and is secreted in the urine. Haptoglobin captures, and combines with free plasma hemoglobin to allow hepatic recycling of heme iron and to prevent kidney damage. Haptoglobin also acts as an antioxidant, has antibacterial activity and plays a role in modulating many aspects of the acute phase response. Hemoglobin/haptoglobi…	Expressed by the liver and secreted in plasma.	Secreted.		169928	178607	195224	193869	190417	168657	182784	11984.7	0.0655675	268812	239914	168826	179065	210964	215525	213851	37278.7	0.174321	1.053	0.583
Q8BGJ5|Q8BGJ5_MOUSE	Q8BGJ5_MOUSE	MCG13402, isoform CRA_a	2	276.708	Ptbp1 mCG_13402		extracellular vesicular exosome; membrane; mRNA processing; negative regulation of mRNA splicing, via spliceosome; negative regulation of muscle cell differentiation; negative regulation of RNA splicing; nucleotide binding; nucleus; poly(A) RNA binding; pre-mRNA binding; regulation of alternative mRNA splicing, via spliceosome							39200.9	40203.8	56504.7	65664	49568.7	45179.4	49386.9	10212	0.206776	63304.4	69454.5	56780.3	56876.8	50936.8	50805.4	58026.4	7262.76	0.125163	1.046	0.634
E9Q146|E9Q146_MOUSE	E9Q146_MOUSE	Sphingomyelin phosphodiesterase 4	2	638.281	Smpd4		cellular response to tumor necrosis factor; ceramide biosynthetic process; endoplasmic reticulum; glycerophospholipid catabolic process; Golgi apparatus; sphingomyelin catabolic process; sphingomyelin phosphodiesterase D activity; trans-Golgi network							35493.3	55766.2	56217.1	73895.9	108840	104257	72411.5	29139.8	0.402419	44465.1	41713.2	110184	116338	102367	105536	86767.2	34169.4	0.393805	1.045	0.828
P11247|PERM_MOUSE	PERM_MOUSE	Myeloperoxidase	33	55171.2	Mpo	Calcium; Disulfide bond; Glycoprotein; Heme; Hydrogen peroxide; Iron; Lysosome; Metal-binding; Oxidation; Oxidoreductase; Peroxidase; Signal	aging; azurophil granule; defense response to fungus; extracellular space; extracellular vesicular exosome; heme binding; heparin binding; hydrogen peroxide catabolic process; hypochlorous acid biosynthetic process; low-density lipoprotein particle remodeling; metal ion binding; mitochondrion; negative regulation of growth of symbiont in host; nucleus; oxidation-reduction process; peroxidase acti…	Cl(-) + H(2)O(2) + H(+) = HClO + H(2)O.; Cl(-) + H(2)O(2) = HOCl + 2 H(2)O.		Part of the host defense system of polymorphonuclear leukocytes. It is responsible for microbicidal activity against a wide range of organisms. In the stimulated PMN, MPO catalyzes the production of hypohalous acids, primarily hypochlorous acid in physiologic situations, and other toxic intermediates that greatly enhance PMN microbicidal activity (By similarity).		Lysosome.		8.24865e+06	6989930	10139693	10493589	8.19789e+06	5966167	8.33932e+06	1.75289e+06	0.210196	9722786	9369078	10842382	10737751	8837594	8722686	9.70538e+06	915500	0.0943292	1.031	0.631
P60710|ACTB_MOUSE	ACTB_MOUSE	Actin, cytoplasmic 1	18	79023.4	Actb	ATP-binding; Acetylation; Cytoplasm; Cytoskeleton; Direct protein sequencing; Methylation; Nucleotide-binding; Oxidation; Ubl conjugation	ATP binding; ATP-dependent chromatin remodeling; axon; axonogenesis; blood microparticle; cortical cytoskeleton; cytoplasmic ribonucleoprotein granule; cytosol; extracellular space; extracellular vesicular exosome; focal adhesion; kinesin binding; membrane; MLL5-L complex; myelin sheath; nitric-oxide synthase binding; NuA4 histone acetyltransferase complex; nuclear chromatin; platelet aggregation…			Actins are highly conserved proteins that are involved in various types of cell motility and are ubiquitously expressed in all eukaryotic cells.		Cytoplasm, cytoskeleton. Note=Localized in cytoplasmic mRNP granules containing untranslated mRNAs.		4633269	2.92775e+06	4826691	4225102	5.31726e+06	3.45024e+06	4.23005e+06	894951	0.21157	4668669	4007013	6.92546e+06	6780988	3832374	3.78907e+06	5.0006e+06	1.47002e+06	0.293969	1.025	0.773
P0CG50|UBC_MOUSE	UBC_MOUSE	Polyubiquitin-C	2	37462.8	Ubc	Cytoplasm; Isopeptide bond; Nucleus; Phosphoprotein; Repeat; Ubl conjugation	cytosol; extracellular vesicular exosome; nucleoplasm; poly(A) RNA binding; protease binding; ubiquitin homeostasis			Ubiquitin: Exists either covalently attached to another protein, or free (unanchored). When covalently bound, it is conjugated to target proteins via an isopeptide bond either as a monomer (monoubiquitin), a polymer linked via different Lys residues of the ubiquitin (polyubiquitin chains) or a linear polymer linked via the initiator Met of the ubiquitin (linear polyubiquitin chains). Polyubiquiti…		Cytoplasm. Nucleus.		58398.5	60610.9	75234.6	69761.1	81421.5	90075.7	72583.7	12195.4	0.168018	89900.7	57248.4	110686	116599	71350.7	69992.8	85962.9	23909.7	0.27814	1.021	0.827
Q8BGZ7|K2C75_MOUSE	K2C75_MOUSE	Keratin, type II cytoskeletal 75	3	1033.58	Krt75 Kb18	Coiled coil; Intermediate filament; Keratin;	extracellular vesicular exosome; hematopoietic progenitor cell differentiation; intracellular; keratin filament; structural molecule activity			Plays a central role in hair and nail formation. Essential component of keratin intermediate filaments in the companion layer of the hair follicle (By similarity).	Expressed in the companion layer and upper germinative matrix region of the hair follicle and the medulla of the hair shaft. Also expressed in epithelia of the nail bed and fungiform papillae of dorsal tongue epithelium (at protein level).			298618	248800	876733	908722	595290	473816	566997	281237	0.496013	607654	621959	648881	656158	651878	665294	641971	22222.8	0.0346165	1.014	0.938
P07356|ANXA2_MOUSE	ANXA2_MOUSE	Annexin A2	4	819.502	Anxa2 Anx2 Cal1h	Acetylation; Annexin; Basement membrane; Calcium; Calcium/phospholipid-binding; Extracellular matrix; Phosphoprotein; Repeat; Secreted; Ubl conjugation	angiogenesis; basement membrane; body fluid secretion; calcium-dependent phospholipid binding; calcium-dependent protein binding; calcium ion binding; cell cortex; cell surface; collagen fibril organization; cytoplasm; early endosome; endosome; extracellular space; extracellular vesicular exosome; extrinsic component of plasma membrane; fibrinolysis; late endosome membrane; lipid particle; lysoso…			Calcium-regulated membrane-binding protein whose affinity for calcium is greatly enhanced by anionic phospholipids. It binds two calcium ions with high affinity.		Secreted, extracellular space, extracellular matrix, basement membrane. Melanosome. Note=In the lamina beneath the plasma membrane.		58630.6	58206.7	75273.4	75398.2	50771.6	36833.2	59185.6	14787.6	0.249851	72650.3	73479.4	59522.7	55916.2	62254.9	67652.4	65246	7171.47	0.109914	0.994	0.955
P30275|KCRU_MOUSE	KCRU_MOUSE	Creatine kinase U-type, mitochondrial	2	3607.58	Ckmt1	ATP-binding; Direct protein sequencing; Kinase; Membrane; Mitochondrion; Mitochondrion inner membrane; Nucleotide-binding; Transferase; Transit peptide	ATP binding; creatine kinase activity; extracellular vesicular exosome; mitochondrial inner membrane; mitochondrion; myelin sheath; negative regulation of apoptotic process; negative regulation of protein binding	ATP + creatine = ADP + phosphocreatine.		Reversibly catalyzes the transfer of phosphate between ATP and various phosphogens (e.g. creatine phosphate). Creatine kinase isoenzymes play a central role in energy transduction in tissues with large, fluctuating energy demands, such as skeletal muscle, heart, brain and spermatozoa.		Mitochondrion inner membrane; Peripheral membrane protein; Intermembrane side.		133363	22547.7	104774	56800.5	49641.1	15542.8	63778.1	46471.2	0.728638	54134.1	40204.4	25914.7	12504.7	133419	127582	65626.5	52175.9	0.795043	0.992	0.983
Q9CZM2|RL15_MOUSE	RL15_MOUSE	60S ribosomal protein L15	4	3388.48	Rpl15	Phosphoprotein; Ribonucleoprotein; Ribosomal protein	cytosolic large ribosomal subunit; extracellular vesicular exosome; nucleus; poly(A) RNA binding; structural constituent of ribosome; translation							591703	570812	507694	525254	540569	329842	510979	93805.1	0.183579	677128	661029	643718	625770	416874	410513	572505	124220	0.216976	0.988	0.888
Q3U7R1|ESYT1_MOUSE	ESYT1_MOUSE	Extended synaptotagmin-1	18	1018.05	Esyt1 Fam62a Mbc2	Acetylation; Calcium; Cell membrane; Coiled coil; Endoplasmic reticulum; Lipid transport; Lipid-binding; Membrane; Metal-binding; Phosphoprotein; Repeat; Transmembrane; Transmembrane helix; Transport	integral component of endoplasmic reticulum membrane; intrinsic component of endoplasmic reticulum membrane; lipid transport; membrane; metal ion binding; organelle membrane contact site; phospholipid binding; plasma membrane			Binds glycerophospholipids in a barrel-like domain and may play a role in cellular lipid transport (By similarity). Binds calcium (via the C2 domains) and translocates to sites of contact between the endoplasmic reticulum and the cell membrane in response to increased cytosolic calcium levels. Helps tether the endoplasmic reticulum to the cell membrane and promotes the formation of appositions be…		Endoplasmic reticulum membrane; Multi-pass membrane protein. Cell membrane; Peripheral membrane protein. Note=Localizes primarily to the endoplasmic reticulum. Recruited to sites of contact between the endoplasmic reticulum and the cell membrane in response to increased cytosolic calcium levels (By similarity).		596181	583548	601193	617558	578056	463678	573369	55506.5	0.0968076	716015	702716	589284	570531	592903	608080	629921	62828.7	0.0997405	0.983	0.803
B1AXW6|B1AXW6_MOUSE,P35700|PRDX1_MOUSE	B1AXW6_MOUSE	Peroxiredoxin-1	3	1516.74	Prdx1		cell proliferation; cytoplasm; cytosol; erythrocyte homeostasis; extracellular space; extracellular vesicular exosome; heme binding; hydrogen peroxide catabolic process; mitochondrial matrix; mitochondrion; natural killer cell mediated cytotoxicity; nuclear euchromatin; nucleolus; nucleus; peroxidase activity; peroxisomal matrix; poly(A) RNA binding; regulation of NF-kappaB import into nucleus; r…							36699.6	38105.7	61103.1	64718.7	48724.6	44739.3	49015.2	11677.1	0.238235	40910.6	34998.2	79365	86333.6	45126.1	44768.5	55250.3	21798.3	0.394537	0.968	0.795
P16879|FES_MOUSE	FES_MOUSE	Tyrosine-protein kinase Fes/Fps	2	182.452	Fes Fps	ATP-binding; Cell junction; Cell membrane; Coiled coil; Cytoplasm; Cytoplasmic vesicle; Cytoskeleton; Golgi apparatus; Kinase; Lipid-binding; Membrane; Nucleotide-binding; Phosphoprotein; Proto-oncogene; Transferase; Tumor suppressor; Tyrosine-protein kinase	ATP binding; cell adhesion; cell differentiation; cell migration; centrosome organization; chemotaxis; cytoplasm; cytoplasmic membrane-bounded vesicle; cytosol; epidermal growth factor receptor signaling pathway; extrinsic component of cytoplasmic side of plasma membrane; focal adhesion; Golgi apparatus; immunoglobulin receptor binding; innate immune response; microtubule binding; microtubule bun…	ATP + a [protein]-L-tyrosine = ADP + a [protein]-L-tyrosine phosphate.		Tyrosine-protein kinase that acts downstream of cell surface receptors and plays a role in the regulation of the actin cytoskeleton, microtubule assembly, cell attachment and cell spreading. Plays a role in FCER1 (high affinity immunoglobulin epsilon receptor)-mediated signaling in mast cells. Acts down-stream of the activated FCER1 receptor and the mast/stem cell growth factor receptor KIT. Play…		Cytoplasm, cytosol. Cytoplasm, cytoskeleton. Cell membrane; Peripheral membrane protein; Cytoplasmic side. Cytoplasmic vesicle. Golgi apparatus. Cell junction, focal adhesion. Note=Distributed throughout the cytosol when the kinase is not activated. Association with microtubules requires activation of the kinase activity. Shuttles between focal adhesions and cell-cell contacts in epithelial cells…		38923	43339.1	26689.6	27862.9	35643.8	35144.5	34600.5	6393.9	0.184792	31677.8	36355.5	60221.5	60997.9	23161.3	22616.6	39171.8	17401	0.444223	0.959	0.758
P50543|S10AB_MOUSE	S10AB_MOUSE	Protein S100-A11	2	13483.6	S100a11 S100c	Acetylation; Calcium; Cytoplasm; Disulfide bond; Metal-binding; Nucleus; Phosphoprotein; Repeat	calcium ion binding; cytoplasm; extracellular space; extracellular vesicular exosome; nucleus; regulation of cell proliferation; ruffle			Facilitates the differentiation and the cornification of keratinocytes.		Cytoplasm. Nucleus.		35733.2	37916.8	122639	127177	71557.9	62851.5	76312.6	40145	0.526059	66752.7	59236.8	80395.7	80618.4	100403	97508.8	80819.2	16284.7	0.201495	0.953	0.816
Q61233|PLSL_MOUSE	PLSL_MOUSE	Plastin-2	18	1021.43	Lcp1 Pls2	Acetylation; Actin-binding; Calcium; Cell junction; Cell membrane; Cell projection; Cytoplasm; Cytoskeleton; Direct protein sequencing; Membrane; Metal-binding; Phosphoprotein; Repeat	actin cytoskeleton; actin filament; actin filament binding; actin filament bundle; actin filament bundle assembly; calcium ion binding; cell migration; cytoplasm; cytosol; extracellular space; extracellular vesicular exosome; filopodium; focal adhesion; identical protein binding; organ regeneration; phagocytic cup; plasma membrane; protein kinase A signaling; regulation of intracellular protein t…			Actin-binding protein. Plays a role in the activation of T-cells in response to costimulation through TCR/CD3 and CD2 or CD28. Modulates the cell surface expression of IL2RA/CD25 and CD69 (By similarity).		Cytoplasm, cytoskeleton. Cell projection. Cell junction. Cell projection, ruffle membrane; Peripheral membrane protein; Cytoplasmic side. Note=Relocalizes to the immunological synapse between peripheral blood T-lymphocytes and antibody-presenting cells in response to costimulation through TCR/CD3 and CD2 or CD28. Relocalizes to actin-rich cell projections upon serine phosphorylation (By similarit…		477227	612945	929089	974683	1.02836e+06	1.01902e+06	840222	235272	0.280012	899093	807442	1.24836e+06	1.36488e+06	597226	634720	925287	317568	0.34321	0.943	0.651
P07309|TTHY_MOUSE	TTHY_MOUSE	Transthyretin	2	1548.07	Ttr	Gamma-carboxyglutamic acid; Glycoprotein; Hormone; Secreted; Signal; Thyroid hormone; Transport	extracellular space; extracellular vesicular exosome; hormone binding; identical protein binding; protein complex; retinol metabolic process; transport			Thyroid hormone-binding protein. Probably transports thyroxine from the bloodstream to the brain.	Detected in plasma (at protein level). Detected in liver.	Secreted.		69362.3	70649.4	61411.4	62335.1	92034.3	89398.8	74198.5	13337.2	0.17975	67824.6	58699.6	106408	111743	71997.7	69264.7	80989.6	22272.6	0.275006	0.942	0.533
P41245|MMP9_MOUSE	MMP9_MOUSE	Matrix metalloproteinase-9	10	592.378	Mmp9 Clg4b	Calcium; Collagen degradation; Disulfide bond; Extracellular matrix; Glycoprotein; Hydrolase; Metal-binding; Metalloprotease; Polymorphism; Protease; Repeat; Secreted; Signal; Zinc; Zymogen	collagen catabolic process; embryo implantation; endopeptidase activity; extracellular matrix organization; extracellular space; extracellular vesicular exosome; identical protein binding; leukocyte migration; metalloendopeptidase activity; negative regulation of cation channel activity; ossification; peptidase activity; positive regulation of apoptotic process; positive regulation of keratinocyt…	Cleavage of gelatin types I and V and collagen types IV and V.		Could play a role in bone osteoclastic resorption. Cleaves type IV and type V collagen into large C-terminal three quarter fragments and shorter N-terminal one quarter fragments (By similarity).		Secreted, extracellular space, extracellular matrix.		122267	120719	190826	196803	163449	147117	156864	32833.7	0.209314	176344	162853	189637	184659	144753	147308	167592	19023.1	0.113508	0.942	0.422
P28293|CATG_MOUSE	CATG_MOUSE	Cathepsin G	4	1666.18	Ctsg	Direct protein sequencing; Disulfide bond; Glycoprotein; Hydrolase; Intermediate filament; Membrane; Protease; Serine protease; Signal; Zymogen	defense response to fungus; defense response to Gram-positive bacterium; extracellular matrix; extracellular space; extracellular vesicular exosome; heparin binding; intermediate filament; negative regulation of growth of symbiont in host; neutrophil mediated killing of gram-positive bacterium; nucleus; peptidase activity; plasma membrane; positive regulation of immune response; proteolysis; resp…	Specificity similar to chymotrypsin C.		This vimentin-specific protease may regulate the reorganization of vimentin filaments, occurring during cell differentiation, movement and mitosis.		Membrane. Note=Strongly associated with membranes.		116410	119308	118294	129577	153156	154013	131793	17491.3	0.132718	150987	122742	161275	175234	122231	119074	141924	23849.8	0.168047	0.94	0.337
F8WGL3|F8WGL3_MOUSE	F8WGL3_MOUSE	Cofilin-1	3	3346.93	Cfl1	Actin-binding;	actin filament depolymerization; actin filament organization; cell-cell junction; cell projection organization; cellular component movement; cortical actin cytoskeleton; cytoplasm; cytoskeleton organization; establishment of cell polarity; extracellular space; extracellular vesicular exosome; focal adhesion; membrane; mitotic cytokinesis; negative regulation of cell size; neural crest cell migrat…							134521	149336	134419	126364	135008	116207	132642	10959	0.0826203	121766	118019	160499	147848	148258	145520	140318	16706.2	0.11906	0.936	0.257
O35744|CHIL3_MOUSE	CHIL3_MOUSE	Chitinase-like protein 3	14	24342.4	Chil3 Chi3l3 Ym1	Carbohydrate metabolism; Chitin-binding; Cytoplasm; Direct protein sequencing; Disulfide bond; Endoplasmic reticulum; Glycosidase; Hydrolase; Inflammatory response; Lectin; Nucleus; Polysaccharide degradation; Secreted; Signal	beta-N-acetylhexosaminidase activity; carbohydrate binding; chitin binding; chitin catabolic process; cytoplasm; cytoplasmic membrane-bounded vesicle; extracellular region; immune response; inflammatory response; nuclear envelope; polysaccharide catabolic process; rough endoplasmic reticulum lumen	Hydrolysis of terminal non-reducing N-acetyl-D-hexosamine residues in N-acetyl-beta-D-hexosaminides.		Lectin that binds saccharides with a free amino group, such as glucosamine or galactosamine. Binding to oligomeric saccharides is much stronger than binding to mono- or disaccharides. Also binds chitin and heparin. Has weak hexosaminidase activity but no chitinase activity. Has chemotactic activity for T-lymphocytes, bone marrow cells and eosinophils. May play a role in inflammation and allergy.	Expressed in peritoneal cavity macrophages and in peritoneal and bone marrow-derived neutrophils. Abundantly expressed in bone marrow, with moderate levels detected in gastric antrum, spleen and in alveolar macrophages in lung. Not detected in brain, heart, liver, kidney, stomach, intestine, skeletal muscle, ovary, testis, thymus and lymph nodes (at protein level). Detected at low levels in bone …	Secreted. Rough endoplasmic reticulum lumen. Nucleus envelope. Cytoplasm. Cytoplasmic granule. Note=Predominantly localizes to the lumen of rough endoplasmic reticulum (rER) and nuclear envelope in alveolar macrophages. Localizes to the dilated lumen of rER in immature neutrophils in spleen and in cytoplasmic granules in peritoneal neutrophils. Detected in needle-shaped crystals present in the cy…		1.04633e+06	1.03801e+06	1.47995e+06	1.54134e+06	1.87204e+06	1.65764e+06	1.43922e+06	335398	0.233042	1.48209e+06	1.35953e+06	1959371	1.89664e+06	1.28093e+06	1.28082e+06	1.54323e+06	307642	0.19935	0.934	0.439
P08071|TRFL_MOUSE	TRFL_MOUSE	Lactotransferrin	22	3344.67	Ltf	Disulfide bond; Glycoprotein; Hydrolase; Immunity; Ion transport; Iron; Iron transport; Metal-binding; Osteogenesis; Protease; Repeat; Secreted; Serine protease; Signal; Transport	antibacterial humoral response; antifungal humoral response; bone morphogenesis; cellular iron ion homeostasis; cytoplasm; extracellular space; extracellular vesicular exosome; ferric iron binding; heparin binding; innate immune response in mucosa; iron ion binding; iron ion transport; negative regulation of apoptotic process; negative regulation of lipopolysaccharide-mediated signaling pathway; …	Preferential at -Arg-Ser-Arg-Arg-|- and -Arg-Arg-Ser-Arg-|-, and of Z-Phe-Arg-|-aminomethylcoumarin.		Transferrins are iron binding transport proteins which can bind two Fe(3+) ions in association with the binding of an anion, usually bicarbonate.; Lactotransferrin is a major iron-binding and multifunctional protein found in exocrine fluids such as breast milk and mucosal secretions. Has antimicrobial activity. Antimicrobial properties may include bacteriostasis, which is related to its ability t…		Secreted. Cytoplasmic granule. Note=Secreted into most exocrine fluids by various endothelial cells. Stored in the secondary granules of neutrophils (By similarity).		5.89297e+06	514387	2.4712e+06	2.56558e+06	4354248	513079	2.71858e+06	2.12412e+06	0.781336	2.00059e+06	1.84793e+06	4.46512e+06	4.92106e+06	2.16309e+06	2.13288e+06	2.92178e+06	1.38411e+06	0.47372	0.931	0.813
Q6NXH9|K2C73_MOUSE	K2C73_MOUSE	Keratin, type II cytoskeletal 73	3	4289.48	Krt73 Kb36	Coiled coil; Direct protein sequencing; Intermediate filament; Keratin;	extracellular vesicular exosome; keratin filament; nucleus; structural molecule activity			Has a role in hair formation. Specific component of keratin intermediate filaments in the inner root sheath (IRS) of the hair follicle (By similarity).				206554	220567	352374	353109	448034	260465	306850	93595.8	0.305021	136204	111688	427448	390394	451057	414645	321906	154782	0.48083	0.93	0.712
E9Q7X7|E9Q7X7_MOUSE	E9Q7X7_MOUSE	Protein Nrxn2	2	120.647	Nrxn2	Disulfide bond; Membrane; Transmembrane; Transmembrane helix	adult behavior; calcium channel regulator activity; integral component of membrane; metal ion binding; neurotransmitter secretion; presynaptic membrane; social behavior; synapse assembly; synaptic transmission; vocalization behavior; vocal learning							32389.6	31630.3	61835.7	73086.2	46012.4	45330.3	48380.8	16386.6	0.338701	52254.5	56789.9	60464.1	59818.2	38361.3	37442.9	50855.1	10448.3	0.205452	0.922	0.534
Q8QZY9|SF3B4_MOUSE	SF3B4_MOUSE	Splicing factor 3B subunit 4	4	2140.62	Sf3b4	Acetylation; Nucleus; Phosphoprotein; RNA-binding; Repeat; Spliceosome; mRNA processing; mRNA splicing	mRNA processing; nucleotide binding; poly(A) RNA binding; positive regulation of mRNA splicing, via spliceosome; RNA splicing; spliceosomal complex; U12-type spliceosomal complex			Subunit of the splicing factor SF3B required for 'A' complex assembly formed by the stable binding of U2 snRNP to the branchpoint sequence (BPS) in pre-mRNA. Sequence independent binding of SF3A/SF3B complex upstream of the branch site is essential, it may anchor U2 snRNP to the pre-mRNA. May also be involved in the assembly of the 'E' complex. SF3B4 has been found in complex 'B' and 'C' as well.…		Nucleus.		180059	164085	117949	111480	148203	123192	140828	27677.3	0.196532	166273	153983	160977	132493	133750	126831	145718	16724.1	0.11477	0.917	0.33
P47754|CAZA2_MOUSE	CAZA2_MOUSE	F-actin-capping protein subunit alpha-2	3	837.945	Capza2 Cappa2	Acetylation; Actin capping; Actin-binding; Direct protein sequencing;	actin cytoskeleton organization; actin filament capping; cortical cytoskeleton; extracellular vesicular exosome; F-actin capping protein complex; membrane; WASH complex			F-actin-capping proteins bind in a Ca(2+)-independent manner to the fast growing ends of actin filaments (barbed end) thereby blocking the exchange of subunits at these ends. Unlike other capping proteins (such as gelsolin and severin), these proteins do not sever actin filaments.				42137	42126.7	59873.3	72076.1	53907.3	56739.1	54476.6	11393.8	0.209151	47822.3	47580	92010.5	89676.1	36400.4	36965.6	58409.2	25613.4	0.438518	0.912	0.475
P62827|RAN_MOUSE	RAN_MOUSE	GTP-binding nuclear protein Ran	3	736.412	Ran Rasl2-8	Acetylation; Cell cycle; Cell division; Cytoplasm; Direct protein sequencing; GTP-binding; Isopeptide bond; Mitosis; Nucleotide-binding; Nucleus; Protein transport; Transport; Ubl conjugation	actin cytoskeleton organization; cell division; cellular protein complex localization; cellular protein localization; cytoplasm; extracellular vesicular exosome; GTPase activity; GTP binding; melanosome; membrane; mitotic nuclear division; nucleus; poly(A) RNA binding; positive regulation of protein binding; protein export from nucleus; protein import into nucleus; ribosomal large subunit export …			GTP-binding protein involved in nucleocytoplasmic transport. Required for the import of protein into the nucleus and also for RNA export. Involved in chromatin condensation and control of cell cycle. The complex with BIRC5/survivin plays a role in mitotic spindle formation by serving as a physical scaffold to help deliver the RAN effector molecule TPX2 to microtubules. Acts as a negative regulato…	Expressed in a variety of tissues, including testis.	Nucleus. Cytoplasm. Melanosome. Note=Predominantly nuclear during interphase. Becomes dispersed throughout the cytoplasm during mitosis.		80770.6	75727.9	68253.7	76757.9	75315.8	66148	73829	5525.62	0.0748435	88336.1	69498.1	90379.6	94728.1	60801.6	57645.5	76898.2	16217.3	0.210893	0.909	0.058
P84096|RHOG_MOUSE	RHOG_MOUSE	Rho-related GTP-binding protein RhoG	6	1794.96	Rhog Arhg Sid10750	Cell membrane; GTP-binding; Lipoprotein; Membrane; Methylation; Nucleotide-binding; Prenylation;	actin cytoskeleton organization; activation of Rac GTPase activity; cell chemotaxis; extracellular vesicular exosome; focal adhesion; GTPase activity; GTP binding; GTP catabolic process; intracellular; plasma membrane; positive regulation of establishment of protein localization to plasma membrane; positive regulation of transcription, DNA-templated; Rac protein signal transduction; regulation of…			Required for the formation of membrane ruffles during macropinocytosis. Plays a role in cell migration and is required for the formation of cup-like structures during trans-endothelial migration of leukocytes (By similarity).		Cell membrane; Lipid-anchor; Cytoplasmic side.		188880	159679	216912	204496	162423	121142	175589	34959.4	0.199098	155042	162324	264141	255950	134207	135703	184561	59528	0.322538	0.909	0.299
P58742|AAAS_MOUSE	AAAS_MOUSE	Aladin	2	179.129	Aaas	Acetylation; Nuclear pore complex; Nucleus; Phosphoprotein; Protein transport; Repeat; Translocation; Transport; WD repeat; mRNA transport	centrosome; cytoplasm; fertilization; learning; membrane; mRNA transport; nuclear membrane; nuclear pore; nucleocytoplasmic transport; nucleus; protein transport			Plays a role in the normal development of the peripheral and central nervous system.		Nucleus, nuclear pore complex.		23280.5	23373.1	18413.9	17289.1	19832.3	18732	20153.5	2588.37	0.128433	17769.9	17158.4	23667.5	22307.4	23523	19352.8	20629.8	2907.66	0.140945	0.903	0.207
A0A0A6YWC8|A0A0A6YWC8_MOUSE	A0A0A6YWC8_MOUSE	Vimentin	2	321.245	Vim									21366.6	21050.4	15699.9	16137.7	33007.1	29561.1	22803.8	7068.38	0.309965	16744.4	12625.3	48055.6	44587.5	13179.1	13637.7	24805	16763.8	0.675825	0.898	0.626
F8WJG3|F8WJG3_MOUSE	F8WJG3_MOUSE	Transformer-2 protein homolog beta	2	2244.15	Tra2b		mRNA binding; mRNA splicing, via spliceosome; nucleotide binding; nucleus; poly(A) RNA binding; positive regulation of mRNA splicing, via spliceosome; regulation of alternative mRNA splicing, via spliceosome							50710.1	26187	37031.9	35382.2	58335.4	26156.3	38967.1	13092.5	0.335989	30258.5	36794.5	49194.7	62208.2	32912.3	29525.3	40148.9	12982.6	0.323361	0.896	0.423
P68372|TBB4B_MOUSE	TBB4B_MOUSE	Tubulin beta-4B chain	3	1840.32	Tubb4b Tubb2c	Acetylation; Cytoplasm; Cytoskeleton; Direct protein sequencing; GTP-binding; Microtubule; Nucleotide-binding; Phosphoprotein;	cytoplasm; double-stranded RNA binding; extracellular vesicular exosome; GTPase activity; GTP binding; microtubule; microtubule-based process; myelin sheath; nucleus; protein polymerization; structural constituent of cytoskeleton; tubulin complex; vesicle			Tubulin is the major constituent of microtubules. It binds two moles of GTP, one at an exchangeable site on the beta chain and one at a non-exchangeable site on the alpha chain.		Cytoplasm, cytoskeleton.		86527.2	58813.8	158330	143594	118832	109308	112567	36535.6	0.324566	32376.1	37744.4	256246	259330	73906.5	77233.8	122806	106138	0.86427	0.896	0.687
Q8VED5|K2C79_MOUSE	K2C79_MOUSE	Keratin, type II cytoskeletal 79	2	151.583	Krt79 Kb38	Coiled coil; Intermediate filament; Keratin;	enzyme binding; extracellular vesicular exosome; keratin filament; structural molecule activity							95078.4	98023	134572	130560	238023	222831	153181	62170.2	0.40586	153287	129970	187337	180087	149305	140408	156732	22502.4	0.143572	0.893	0.478
Q9D154|ILEUA_MOUSE	ILEUA_MOUSE	Leukocyte elastase inhibitor A	7	1549.16	Serpinb1a Serpinb1	Cytoplasm; Direct protein sequencing; Protease inhibitor; Serine protease inhibitor	cytoplasm; extracellular space; extracellular vesicular exosome; membrane; negative regulation of endopeptidase activity; regulation of protein catabolic process; regulation of proteolysis; serine-type endopeptidase inhibitor activity			Regulates the activity of the neutrophil proteases and thus, forms complexes with chymotrypsin, elastase, cathepsin G and proteinase-3.	Ubiquitous with higher expression in pancreas, spleen and bone marrow.	Cytoplasm.		135504	135067	166235	179726	182932	169402	161478	21217.6	0.131396	131454	123236	245426	249908	126512	130836	167895	61879.6	0.368561	0.891	0.215
Q60605|MYL6_MOUSE	MYL6_MOUSE	Myosin light polypeptide 6	4	1370.56	Myl6 Myln	Acetylation; Direct protein sequencing; Motor protein; Muscle protein; Myosin; Phosphoprotein; Repeat	actin-dependent ATPase activity; ATP catabolic process; calcium ion binding; extracellular vesicular exosome; membrane; metabolic process; motor activity; muscle contraction; muscle filament sliding; myosin complex; skeletal muscle tissue development; structural constituent of muscle; unconventional myosin complex; vesicle			Regulatory light chain of myosin. Does not bind calcium.				87351.9	87824.2	93166.3	95838.8	117503	104036	97620	11496.9	0.117771	74188.6	67387.3	159236	164812	71701.1	72467	101632	46866.1	0.461136	0.883	0.293
Q7TS64|Q7TS64_MOUSE	Q7TS64_MOUSE	Adrenergic receptor kinase, beta 1	2	1301.57	Adrbk1	ATP-binding; Kinase; Nucleotide-binding; Receptor; Serine/threonine-protein kinase; Transferase	ATP binding; cardiac muscle contraction; cytoplasm; desensitization of G-protein coupled receptor protein signaling pathway; Edg-2 lysophosphatidic acid receptor binding; G-protein coupled receptor kinase activity; G-protein coupled receptor signaling pathway; heart development; membrane; negative regulation of striated muscle contraction; negative regulation of the force of heart contraction by …							10168	15914.1	44415.9	47299.2	28936.6	25725	28743.1	14891.1	0.518076	36752.5	32023.8	30105.3	31547.6	21974.7	19948.1	28725.3	6446.64	0.224424	0.883	0.538
Q921F4|HNRLL_MOUSE	HNRLL_MOUSE	Heterogeneous nuclear ribonucleoprotein L-like	7	828.979	Hnrnpll Hnrpll	Phosphoprotein; RNA-binding; Repeat; Ribonucleoprotein	membrane; mRNA binding; mRNA processing; nucleotide binding; nucleus; poly(A) RNA binding; positive regulation of RNA splicing; ribonucleoprotein complex			RNA-binding protein that functions as regulator of alternative splicing for multiple target mRNAs, including PTPRC/CD45 and STAT5A. Required for alternative splicing of PTPRC.				144199	147458	182147	184117	113744	105329	146166	33043.2	0.226067	88342	78865.6	142784	139334	203684	198789	141966	52730.9	0.371432	0.876	0.425
P10126|EF1A1_MOUSE	EF1A1_MOUSE	Elongation factor 1-alpha 1	5	2327.64	Eef1a1 Eef1a	Acetylation; Cytoplasm; Direct protein sequencing; Elongation factor; GTP-binding; Methylation; Nucleotide-binding; Nucleus; Phosphoprotein; Protein biosynthesis; Ubl conjugation	cellular response to epidermal growth factor stimulus; cytoplasm; extracellular space; extracellular vesicular exosome; GTPase activity; GTP binding; membrane; myelin sheath; nucleolus; nucleus; plasma membrane; poly(A) RNA binding; protein kinase binding; translation elongation factor activity			This protein promotes the GTP-dependent binding of aminoacyl-tRNA to the A-site of ribosomes during protein biosynthesis. With PARP1 and TXK, forms a complex that acts as a T helper 1 (Th1) cell-specific transcription factor and binds the promoter of IFN-gamma to directly regulate its transcription, and is thus involved importantly in Th1 cytokine production (By similarity).		Cytoplasm. Nucleus. Nucleus, nucleolus. Note=Colocalizes with DLC1 at actin-rich regions in the cell periphery. Translocates together with ZPR1 from the cytoplasm to the nucleus and nucleolus after treatment with mitogens (By similarity).		144243	40195.2	123365	78019.8	87581.1	48883.1	87047.8	40801.2	0.468722	88479.3	58214	99354.9	88260.6	92293.9	85056.8	85276.6	14135.3	0.165759	0.873	0.452
P63017|HSP7C_MOUSE	HSP7C_MOUSE	Heat shock cognate 71 kDa protein	6	1859.11	Hspa8 Hsc70 Hsc73	ATP-binding; Acetylation; Cell membrane; Chaperone; Cytoplasm; Direct protein sequencing; Membrane; Methylation; Nucleotide-binding; Nucleus; Phosphoprotein; Repressor; Spliceosome; Stress response; Transcription; Transcription regulation; Ubl conjugation; mRNA processing; mRNA splicing	ATPase activity; ATPase activity, coupled; ATP binding; ATP catabolic process; blood microparticle; chaperone mediated protein folding requiring cofactor; clathrin coat disassembly; cytosol; enzyme binding; extracellular space; extracellular vesicular exosome; focal adhesion; G-protein coupled receptor binding; heat shock protein binding; intracellular; melanosome; membrane; MHC class II protein …			Acts as a repressor of transcriptional activation. Inhibits the transcriptional coactivator activity of CITED1 on Smad-mediated transcription. Chaperone. Component of the PRP19-CDC5L complex that forms an integral part of the spliceosome and is required for activating pre-mRNA splicing. May have a scaffolding role in the spliceosome assembly as it contacts all other components of the core complex…	Ubiquitous.	Cytoplasm. Melanosome. Nucleus, nucleolus. Cell membrane. Note=Localized in cytoplasmic mRNP granules containing untranslated mRNAs. Translocates rapidly from the cytoplasm to the nuclei, and especially to the nucleoli, upon heat shock (By similarity).		152122	145220	111827	118847	165351	150452	140637	20807.9	0.147955	130127	110489	194204	197311	107723	105292	140858	43435.1	0.308362	0.861	0.08
P99029|PRDX5_MOUSE	PRDX5_MOUSE	Peroxiredoxin-5, mitochondrial	8	7594.38	Prdx5 Prdx6	Acetylation; Alternative initiation; Antioxidant; Cytoplasm; Direct protein sequencing; Disulfide bond; Mitochondrion; Oxidoreductase; Peroxidase; Peroxisome; Redox-active center; Transit peptide	antioxidant activity; cellular response to reactive oxygen species; cysteine-type endopeptidase inhibitor activity involved in apoptotic process; cytoplasm; cytoplasmic vesicle; cytosol; extracellular space; extracellular vesicular exosome; hydrogen peroxide catabolic process; intracellular membrane-bounded organelle; mitochondrion; NADPH oxidation; negative regulation of apoptotic process; negat…	2 R'-SH + ROOH = R'-S-S-R' + H(2)O + ROH.		Reduces hydrogen peroxide and alkyl hydroperoxides with reducing equivalents provided through the thioredoxin system. Involved in intracellular redox signaling.	Widely expressed.	Mitochondrion. Cytoplasm. Peroxisome.		681611	713582	394429	455499	531349	512111	548097	125678	0.229299	470618	428108	721856	745491	462690	448434	546200	146125	0.26753	0.861	0.137
P29391|FRIL1_MOUSE	FRIL1_MOUSE	Ferritin light chain 1	2	545.358	Ftl1 Ftl Ftl-1	Direct protein sequencing; Iron; Iron storage; Metal-binding;	cellular iron ion homeostasis; endocytic vesicle lumen; extracellular region; ferric iron binding; intracellular ferritin complex; iron ion binding; iron ion transport			Stores iron in a soluble, non-toxic, readily available form. Important for iron homeostasis. Iron is taken up in the ferrous form and deposited as ferric hydroxides after oxidation. Also plays a role in delivery of iron to cells. Mediates iron uptake in capsule cells of the developing kidney.				10143.4	10921.9	14924.7	15100.6	13803.1	12381.8	12879.3	2075.35	0.161139	17823.1	15981	15885.5	14500.8	4784.07	7423.42	12733	5308.46	0.416907	0.858	0.309
P11798|KCC2A_MOUSE	KCC2A_MOUSE	Calcium/calmodulin-dependent protein kinase type II subunit alpha	2	5912.74	Camk2a	ATP-binding; Calmodulin-binding; Cell junction; Cell membrane; Cytoplasm; Direct protein sequencing; Kinase; Membrane; Nucleotide-binding; Phosphoprotein; Serine/threonine-protein kinase; Synapse; Transferase	ATP binding; calcium ion transport; calmodulin binding; calmodulin-dependent protein kinase activity; cell junction; G1/S transition of mitotic cell cycle; glutamate receptor binding; kinase activity; mitochondrion; neuronal postsynaptic density; nucleus; peptidyl-serine phosphorylation; positive regulation of calcium ion transport; positive regulation of cardiac muscle cell apoptotic process; po…	ATP + a protein = ADP + a phosphoprotein.		CaM-kinase II (CAMK2) is a prominent kinase in the central nervous system that may function in long-term potentiation and neurotransmitter release. Member of the NMDAR signaling complex in excitatory synapses it may regulate NMDAR-dependent potentiation of the AMPAR and synaptic plasticity (By similarity).	Isoform Alpha CaMKII is expressed in brain while isoform Alpha KAP is expressed in skeletal muscle.	Isoform Alpha KAP: Cytoplasm. Cell junction, synapse, presynaptic cell membrane. Cell junction, synapse. Note=Postsynaptic lipid rafts.		50063.9	35127.2	34430.7	24184.1	31152.9	27341.1	33716.6	9031.29	0.267859	26049.6	21702.2	61317.7	68179.6	15574.8	15389.8	34702.3	23714.2	0.683361	0.852	0.443
Q61656|DDX5_MOUSE,Q8BTS0|Q8BTS0_MOUSE	DDX5_MOUSE	Probable ATP-dependent RNA helicase DDX5	3	487.019	Ddx5 Tnz2	ATP-binding; Acetylation; Biological rhythms; Helicase; Hydrolase; Isopeptide bond; Methylation; Nucleotide-binding; Nucleus; Phosphoprotein; RNA-binding; Spliceosome; Transcription; Transcription regulation; Ubl conjugation; mRNA processing; mRNA splicing	androgen receptor binding; ATP binding; ATP-dependent helicase activity; catalytic step 2 spliceosome; circadian rhythm; estrogen receptor binding; extracellular vesicular exosome; intrinsic apoptotic signaling pathway by p53 class mediator; in utero embryonic development; membrane; mRNA processing; negative regulation of transcription from RNA polymerase II promoter; nucleolus; nucleus; poly(A) …	ATP + H(2)O = ADP + phosphate.		Involved in the alternative regulation of pre-mRNA splicing; its RNA helicase activity is necessary for increasing tau exon 10 inclusion and occurs in a RBM4-dependent manner. Binds to the tau pre-mRNA in the stem-loop region downstream of exon 10. The rate of ATP hydrolysis is highly stimulated by single-stranded RNA. Involved in transcriptional regulation; the function is independent of the RNA…		Nucleus, nucleolus.		40697.7	40961.7	46136.8	48628.4	48532.9	49236.2	45698.9	3918.45	0.0857448	40998	36673.8	63650.7	68110.3	30747.5	32567.7	45458	16270.9	0.357933	0.851	0.065
P52480|KPYM_MOUSE	KPYM_MOUSE	Pyruvate kinase PKM	18	5429.92	Pkm Pk3 Pkm2 Pykm	ATP-binding; Acetylation; Allosteric enzyme; Cytoplasm; Direct protein sequencing; Glycolysis; Hydroxylation; Kinase; Magnesium; Metal-binding; Nucleotide-binding; Nucleus; Phosphoprotein; Potassium; Pyruvate; Transferase; Ubl conjugation	ATP binding; cilium; cytoplasm; extracellular matrix; extracellular vesicular exosome; glycolytic process; magnesium ion binding; MHC class II protein complex binding; mitochondrion; myelin sheath; nucleus; plasma membrane; poly(A) RNA binding; potassium ion binding; programmed cell death; pyruvate kinase activity; vesicle	ATP + pyruvate = ADP + phosphoenolpyruvate.	Carbohydrate degradation; glycolysis; pyruvate from D-glyceraldehyde 3-phosphate: step 5/5.	Glycolytic enzyme that catalyzes the transfer of a phosphoryl group from phosphoenolpyruvate (PEP) to ADP, generating ATP. Stimulates POU5F1-mediated transcriptional activation (By similarity).	Embryonic stem cells and embryonal carcinoma cells.	Cytoplasm. Nucleus.		1.00736e+06	1.048e+06	1.02994e+06	1.04596e+06	1.07759e+06	910468	1.01988e+06	58361.1	0.0572232	1.13613e+06	1.02055e+06	1.20676e+06	1.24882e+06	643089	657568	985485	270923	0.274913	0.839	0.006
P68040|GBLP_MOUSE	GBLP_MOUSE	Guanine nucleotide-binding protein subunit beta-2-like 1	8	706.485	Gnb2l1 Gnb2-rs1	Acetylation; Apoptosis; Biological rhythms; Cell cycle; Cell membrane; Cell projection; Cytoplasm; Cytoskeleton; Developmental protein; Direct protein sequencing; Gastrulation; Growth regulation; Membrane; Nucleus; Phosphoprotein; Repeat; Translation regulation; WD repeat	activation of cysteine-type endopeptidase activity involved in apoptotic process; cell body; cell cycle; cysteine-type endopeptidase activator activity involved in apoptotic process; cytoplasm; cytoskeleton; cytosol; dendrite; enzyme binding; extracellular vesicular exosome; gastrulation; intracellular signal transduction; ion channel inhibitor activity; midbody; mitochondrion; negative regulatio…			Involved in the recruitment, assembly and/or regulation of a variety of signaling molecules. Interacts with a wide variety of proteins and plays a role in many cellular processes. Component of the 40S ribosomal subunit involved in translational repression. Binds to and stabilizes activated protein kinase C (PKC), increasing PKC-mediated phosphorylation. May recruit activated PKC to the ribosome, …	Strongly and ubiquitously expressed in the embryonic and early postnatal brain. At E11.5, expressed in a high-dorsal to low-ventral gradient throughout the brain. At E13.5, most abundant in the telecephalon. At E18.5, expressed most abundantly in layers 1-4 of the cortex, striatum, hippocampus, dentate gyrus, and specific thalamic nuclei. This expression decreases during postnatal development and…	Cell membrane; Peripheral membrane protein. Cytoplasm. Cytoplasm, perinuclear region. Cytoplasm, cytoskeleton. Nucleus. Perikaryon. Cell projection, dendrite. Note=Recruited to the plasma membrane through interaction with KRT1 which binds to membrane-bound ITGB1. PKC activation induces translocation from the perinuclear region to the cell periphery. In the brain, detected mainly in cell bodies an…		142579	140919	194080	195453	172392	155716	166857	24395.7	0.146208	141140	122310	203187	201260	142105	150277	160047	33936.6	0.212042	0.838	0.006
Q8BVG4|DPP9_MOUSE	DPP9_MOUSE	Dipeptidyl peptidase 9	8	470.388	Dpp9	Aminopeptidase; Cytoplasm; Hydrolase; Protease; Serine protease	aminopeptidase activity; cytoplasm; cytosol; identical protein binding; membrane; serine-type peptidase activity	Release of an N-terminal dipeptide, Xaa-Yaa-|-Zaa-, from a polypeptide, preferentially when Yaa is Pro, provided Zaa is neither Pro nor hydroxyproline.		Dipeptidyl peptidase that cleaves off N-terminal dipeptides from proteins having a Pro or Ala residue at position 2.		Cytoplasm, cytosol.		323930	315241	236588	236670	258616	228776	266637	42293.4	0.158618	289262	267790	331261	317753	162959	164356	255563	74534.9	0.291649	0.83	0.042
P62918|RL8_MOUSE	RL8_MOUSE	60S ribosomal protein L8	2	472.004	Rpl8	Cytoplasm; Hydroxylation; RNA-binding; Ribonucleoprotein; Ribosomal protein; rRNA-binding	cytosolic large ribosomal subunit; focal adhesion; membrane; poly(A) RNA binding; rRNA binding; structural constituent of ribosome; translation					Cytoplasm.		90563.1	100985	57666.8	54798.4	72543	34781.6	68556.2	24496.4	0.357319	63150.8	86485.5	81068.9	84699.9	42933.9	33416.2	65292.5	22782.8	0.348934	0.829	0.267
J3JS91|J3JS91_MOUSE	J3JS91_MOUSE	Filamin, alpha	3	1166.96	Flna RP23-436K3.1-015		actin binding; actin crosslink formation; actin cytoskeleton; actin cytoskeleton organization; actin cytoskeleton reorganization; actin filament binding; actin filament bundle; adenylate cyclase-inhibiting dopamine receptor signaling pathway; cilium assembly; cytoplasm; cytoplasmic sequestering of protein; early endosome to late endosome transport; epithelial to mesenchymal transition; establishm…							38042.4	36783.6	61842.8	61854.7	41774.5	40294.2	46765.4	11811.2	0.252564	46016.7	41341.1	35925.9	38758	46899.9	47263	42700.8	4748.37	0.111201	0.823	0.106
P62242|RS8_MOUSE	RS8_MOUSE	40S ribosomal protein S8	3	576.517	Rps8	Acetylation; Cytoplasm; Ribonucleoprotein; Ribosomal protein	cytoplasm; cytosolic small ribosomal subunit; extracellular vesicular exosome; focal adhesion; maturation of SSU-rRNA from tricistronic rRNA transcript (SSU-rRNA, 5.8S rRNA, LSU-rRNA); membrane; nucleus; poly(A) RNA binding; ribonucleoprotein complex; structural constituent of ribosome; translational elongation					Cytoplasm. Note=Localized in cytoplasmic mRNP granules containing untranslated mRNAs.		48867.9	49450.4	41669.5	42828.9	39466	38037.2	43386.7	4776.2	0.110085	42672.9	33482.8	54062.5	49314.8	31859.7	33505.6	40816.4	9365.68	0.229459	0.818	0.001
P25206|MCM3_MOUSE	MCM3_MOUSE	DNA replication licensing factor MCM3	3	206.469	Mcm3 Mcmd Mcmd3	ATP-binding; Acetylation; Cell cycle; DNA replication; DNA-binding; Glycoprotein; Helicase; Hydrolase; Nucleotide-binding; Nucleus; Phosphoprotein;	ATP binding; cell cycle; centrosome; cytoplasm; DNA binding; DNA helicase activity; DNA replication initiation; intracellular membrane-bounded organelle; MCM complex; membrane; nucleus; perinuclear region of cytoplasm	ATP + H(2)O = ADP + phosphate.		Acts as component of the MCM2-7 complex (MCM complex) which is the putative replicative helicase essential for 'once per cell cycle' DNA replication initiation and elongation in eukaryotic cells. The active ATPase sites in the MCM2-7 ring are formed through the interaction surfaces of two neighboring subunits such that a critical structure of a conserved arginine finger motif is provided in trans…		Nucleus.		29726.6	36945.7	29793.3	36508.8	46720	44830.9	37420.9	7208.64	0.192637	27692.8	27735.4	60215.5	60773.3	18415.4	21457.3	36048.3	19277.5	0.53477	0.808	0.172
Q9DCM0|ETHE1_MOUSE	ETHE1_MOUSE	Persulfide dioxygenase ETHE1, mitochondrial	6	472.835	Ethe1 Hsco	Acetylation; Cytoplasm; Dioxygenase; Metal-binding; Mitochondrion; Nucleus; Oxidoreductase; Transit peptide	cytoplasm; glutathione metabolic process; hydrogen sulfide metabolic process; iron ion binding; mitochondrial matrix; mitochondrion; nucleus; sulfur dioxygenase activity	Sulfur + O(2) + H(2)O = sulfite + 2 H(+).		First described as a protein that can shuttle between the nucleus and the cytoplasm and suppress p53-induced apoptosis by sequestering the transcription factor RELA/NFKB3 in the cytoplasm and preventing its accumulation in the nucleus (By similarity). Sulfur dioxygenase that plays an essential role in hydrogen sulfide catabolism in the mitochondrial matrix. Hydrogen sulfide (H(2)S) is first oxidi…		Cytoplasm. Nucleus. Mitochondrion matrix.		109098	106370	123020	112853	133580	116941	116977	10037.8	0.0858099	93310.3	83428.4	119920	114144	108728	115333	105811	14317.5	0.135312	0.8	0.0003255
Q922B2|SYDC_MOUSE	SYDC_MOUSE	Aspartate--tRNA ligase, cytoplasmic	13	7537.21	Dars	ATP-binding; Acetylation; Aminoacyl-tRNA synthetase; Cytoplasm; Ligase; Nucleotide-binding; Phosphoprotein; Protein biosynthesis;	aspartate-tRNA ligase activity; aspartyl-tRNA aminoacylation; ATP binding; cytoplasm; extracellular vesicular exosome; membrane; poly(A) RNA binding	ATP + L-aspartate + tRNA(Asp) = AMP + diphosphate + L-aspartyl-tRNA(Asp).		Catalyzes the specific attachment of an amino acid to its cognate tRNA in a 2 step reaction: the amino acid (AA) is first activated by ATP to form AA-AMP and then transferred to the acceptor end of the tRNA.		Cytoplasm.		365476	349719	358220	368110	383172	318570	357211	21960.5	0.0614776	343993	316673	363669	392234	263766	258730	323178	53976.4	0.167018	0.793	4.438e-17
Q00612|G6PD1_MOUSE	G6PD1_MOUSE	Glucose-6-phosphate 1-dehydrogenase X	26	9958.21	G6pdx G6pd G6pd-1	Acetylation; Carbohydrate metabolism; Direct protein sequencing; Glucose metabolism; NADP; Oxidoreductase; Phosphoprotein;	angiotensin mediated vasoconstriction involved in regulation of systemic arterial blood pressure; cellular response to oxidative stress; cholesterol biosynthetic process; cytokine production; cytoplasm; cytoplasmic side of plasma membrane; cytosol; erythrocyte development; erythrocyte maturation; extracellular vesicular exosome; glucose-6-phosphate dehydrogenase activity; glucose 6-phosphate meta…	D-glucose 6-phosphate + NADP(+) = 6-phospho-D-glucono-1,5-lactone + NADPH.	Carbohydrate degradation; pentose phosphate pathway; D-ribulose 5-phosphate from D-glucose 6-phosphate (oxidative stage): step 1/3.	Catalyzes the rate-limiting step of the oxidative pentose-phosphate pathway, which represents a route for the dissimilation of carbohydrates besides glycolysis. The main function of this enzyme is to provide reducing power (NADPH) and pentose phosphates for fatty acid and nucleic acid synthesis (By similarity).				2.05876e+06	1.85644e+06	2.11949e+06	2.28139e+06	1.95191e+06	1.5707e+06	1.97312e+06	244866	0.124101	1.74153e+06	1.68237e+06	2.10694e+06	2.17646e+06	1.42342e+06	1.45642e+06	1.76452e+06	317962	0.180197	0.784	1.651e-09
H3BJ97|H3BJ97_MOUSE	H3BJ97_MOUSE	Tubulointerstitial nephritis antigen-like	6	477.735	Tinagl1		cysteine-type peptidase activity; cytoplasm; extracellular vesicular exosome; immune response; laminin binding; polysaccharide binding; scavenger receptor activity							150211	153169	153010	159339	115578	72491.6	133966	33930.4	0.253275	126338	113166	129158	123966	109248	106428	118051	9627.92	0.0815575	0.783	0.012
P06151|LDHA_MOUSE	LDHA_MOUSE	L-lactate dehydrogenase A chain	11	9863.12	Ldha Ldh-1 Ldh1	Acetylation; Cytoplasm; Direct protein sequencing; NAD; Oxidoreductase; Phosphoprotein; Ubl conjugation	cellular carbohydrate metabolic process; cellular response to extracellular stimulus; cytosol; extracellular vesicular exosome; lactate biosynthetic process from pyruvate; L-lactate dehydrogenase activity; membrane; mitochondrion; nucleus; sperm fibrous sheath	(S)-lactate + NAD(+) = pyruvate + NADH.	Fermentation; pyruvate fermentation to lactate; (S)-lactate from pyruvate: step 1/1.			Cytoplasm.		888897	852931	871681	892726	790923	560435	809599	127563	0.157563	676783	574856	883988	908392	645808	640752	721763	139344	0.193061	0.782	2.454e-05
P04104|K2C1_MOUSE	K2C1_MOUSE	Keratin, type II cytoskeletal 1	4	3584.24	Krt1 Krt2-1	Cell membrane; Citrullination; Coiled coil; Direct protein sequencing; Disease mutation; Intermediate filament; Keratin; Membrane; Methylation; Phosphoprotein;	blood microparticle; carbohydrate binding; complement activation, lectin pathway; establishment of skin barrier; extracellular matrix; extracellular space; extracellular vesicular exosome; keratin filament; membrane; negative regulation of inflammatory response; nucleus; plasma membrane; retina homeostasis; structural molecule activity			May regulate the activity of kinases such as PKC and SRC via binding to integrin beta-1 (ITB1) and the receptor of activated protein kinase C (RACK1/GNB2L1). activated protein kinase C (RACK1/GNB2L1). In complex with C1QBP is a high affinity receptor for kininogen-1/HMWK (By similarity).		Cell membrane.	Note=Defects in Krt1 are a cause of epidermolytic hyperkeratosis (EHK); also known as bullous congenital ichthyosiform erythroderma (BIE). EHK is a hereditary skin disorder characterized by intraepidermal blistering, a marked thickening of the stratum corneum, pigmentation of the skin and erosions at sites of trauma which are all present from birth.	400274	381748	991389	555395	652082	574935	592637	221682	0.37406	253144	214020	731015	822050	609064	576542	534306	249198	0.466396	0.781	0.203
Q3UV17|K22O_MOUSE	K22O_MOUSE	Keratin, type II cytoskeletal 2 oral	2	462.573	Krt76	Coiled coil; Intermediate filament; Keratin;	extracellular vesicular exosome; keratin filament; nucleus; structural molecule activity			Probably contributes to terminal cornification.				251818	253883	256498	251342	351698	41192.4	234405	102515	0.437339	92721.7	98682.8	325265	337987	202381	205324	210394	105727	0.502522	0.78	0.242
Q8VIJ6|SFPQ_MOUSE	SFPQ_MOUSE	Splicing factor, proline- and glutamine-rich	14	6699.6	Sfpq Psf	Acetylation; Activator; Biological rhythms; Cytoplasm; DNA damage; DNA repair; DNA-binding; Direct protein sequencing; Methylation; Nucleus; Phosphoprotein; RNA-binding; Repeat; Repressor; Transcription; Transcription regulation; mRNA processing; mRNA splicing	alternative mRNA splicing, via spliceosome; chromatin; core promoter binding; cytoplasm; DNA repair; histone deacetylase binding; histone H3 deacetylation; negative regulation of circadian rhythm; negative regulation of transcription, DNA-templated; negative regulation of transcription from RNA polymerase II promoter; nuclear matrix; nucleoplasm; nucleotide binding; nucleus; paraspeckles; poly(A)…			DNA- and RNA binding protein, involved in several nuclear processes. Essential pre-mRNA splicing factor required early in spliceosome formation and for splicing catalytic step II, probably as a heteromer with NONO. Binds to pre-mRNA in spliceosome C complex, and specifically binds to intronic polypyrimidine tracts. Involved in regulation of signal-induced alternative splicing. During splicing of …		Nucleus matrix. Cytoplasm. Note=Predominantly in nuclear matrix.		2.92918e+06	2939796	2.53244e+06	2.67266e+06	2.4773e+06	1.70336e+06	2.54246e+06	454491	0.17876	2.15131e+06	2.10479e+06	2994023	2876111	1.68851e+06	1.69242e+06	2.25119e+06	566139	0.251484	0.771	0.0004696
A2A6J7|A2A6J7_MOUSE	A2A6J7_MOUSE	Lymphocyte-specific protein 1	2	275.563	Lsp1		actin binding; apoptotic process; chemotaxis; cytoskeleton organization; defense response; extracellular vesicular exosome; membrane; signal transducer activity							27453.7	28275.5	24371.3	19518.4	26072.1	18783.3	24079.1	4047.23	0.168081	18268.3	17185.2	30390.8	28171.4	16671.4	16954.8	21273.7	6265.5	0.294519	0.764	0.003
P17182|ENOA_MOUSE	ENOA_MOUSE	Alpha-enolase	8	10164.8	Eno1 Eno-1	Acetylation; Cell membrane; Cytoplasm; Direct protein sequencing; Glycolysis; Lyase; Magnesium; Membrane; Metal-binding; Phosphoprotein; Ubl conjugation	glycolytic process; magnesium ion binding; myelin sheath; phosphopyruvate hydratase activity; phosphopyruvate hydratase complex; plasma membrane	2-phospho-D-glycerate = phosphoenolpyruvate + H(2)O.	Carbohydrate degradation; glycolysis; pyruvate from D-glyceraldehyde 3-phosphate: step 4/5.	Multifunctional enzyme that, as well as its role in glycolysis, plays a part in various processes such as growth control, hypoxia tolerance and allergic responses (By similarity). May also function in the intravascular and pericellular fibrinolytic system due to its ability to serve as a receptor and activator of plasminogen on the cell surface of several cell-types such as leukocytes and neurons…	The alpha/alpha homodimer is expressed in embryo and in most adult tissues. The alpha/beta heterodimer and the beta/beta homodimer are found in striated muscle, and the alpha/gamma heterodimer and the gamma/gamma homodimer in neurons. In striated muscle, expression of ENO1 appears to be independent of fiber type.	Cytoplasm. Cell membrane. Note=Can translocate to the plasma membrane in either the homodimeric (alpha/alpha) or heterodimeric (alpha/gamma) form (By similarity). ENO1 is localized to the M-band.		479500	122888	386685	261899	330932	194438	296057	130048	0.439265	299808	227703	255803	197213	279292	237434	249542	36912.7	0.147922	0.76	0.13
P31725|S10A9_MOUSE	S10A9_MOUSE	Protein S100-A9	7	49401.2	S100a9 Cagb Mrp14	Acetylation; Antimicrobial; Antioxidant; Apoptosis; Autophagy; Calcium; Cell membrane; Chemotaxis; Cytoplasm; Cytoskeleton; Direct protein sequencing; Immunity; Inflammatory response; Innate immunity; Membrane; Metal-binding; Methylation; Phosphoprotein; Repeat; Secreted; Zinc	actin cytoskeleton reorganization; activation of cysteine-type endopeptidase activity involved in apoptotic process; antioxidant activity; arachidonic acid binding; autophagy; calcium ion binding; chronic inflammatory response; cytoplasm; cytoskeleton; extracellular space; extracellular vesicular exosome; innate immune response; leukocyte chemotaxis; leukocyte migration involved in inflammatory r…			S100A9 is a calcium- and zinc-binding protein which plays a prominent role in the regulation of inflammatory processes and immune response. It can induce neutrophil chemotaxis, adhesion, can increase the bactericidal activity of neutrophils by promoting phagocytosis via activation of SYK, PI3K/AKT, and ERK1/2 and can induce degranulation of neutrophils by a MAPK-dependent mechanism. Predominantly…		Secreted. Cytoplasm. Cytoplasm, cytoskeleton. Cell membrane; Peripheral membrane protein. Note=Predominantly localized in the cytoplasm. Upon elevation of the intracellular calcium level, translocated from the cytoplasm to the cytoskeleton and the cell membrane. Upon neutrophil activation or endothelial adhesion of monocytes, is secreted via a microtubule-mediated, alternative pathway.		51784752	48315592	57394756	53755840	57526856	48991760	5.29616e+07	3.99638e+06	0.0754581	40694560	43254632	56499256	53820940	41507476	39335720	4.58521e+07	7.36954e+06	0.160724	0.759	9.121e-22
P62717|RL18A_MOUSE	RL18A_MOUSE	60S ribosomal protein L18a	2	705.683	Rpl18a	Phosphoprotein; Ribonucleoprotein; Ribosomal protein	cytosolic large ribosomal subunit; membrane; poly(A) RNA binding; structural constituent of ribosome; translation							13690.4	14490.6	27986.6	29525.3	12728.1	10758.8	18196.6	8287.93	0.455466	10188.1	8675.17	15486.2	17456.2	20794.9	18984.8	15264.3	4867.61	0.318889	0.753	0.188
O89053|COR1A_MOUSE	COR1A_MOUSE	Coronin-1A	10	2567	Coro1a Coro1	Acetylation; Actin-binding; Coiled coil; Cytoplasm; Cytoplasmic vesicle; Cytoskeleton; Direct protein sequencing; Membrane; Phosphoprotein; Repeat; Ubl conjugation; WD repeat	actin cytoskeleton organization; actin filament; actin filament binding; actin filament organization; axon; calcium ion transport; cell-cell junction; cell leading edge; cell migration; cell-substrate adhesion; cellular response to interleukin-4; cortical actin cytoskeleton; cytoplasm; cytoskeletal protein binding; early endosome; early endosome to recycling endosome transport; extracellular vesi…			May be a crucial component of the cytoskeleton of highly motile cells, functioning both in the invagination of large pieces of plasma membrane, as well as in forming protrusions of the plasma membrane involved in cell locomotion. In mycobacteria-infected cells, its retention on the phagosomal membrane prevents fusion between phagosomes and lysosomes.	Expressed in spleen, lymph nodes, thymus, brain and at very lower levels in lung. Also expressed in cells of the lymphoid/myeloid lineage. Not expressed in Kuffper cells.	Cytoplasm, cytoskeleton. Cytoplasm, cell cortex. Cytoplasmic vesicle, phagosome membrane. Note=In non-infected macrophages, associated with the cortical microtubule network. In mycobacteria-infected macrophages, becomes progressively relocalized and retained around the mycobacterial phagosomes. Retention on the phagosomal membrane is strictly dependent on mycobacterial viability and not due to im…		36240752	1.3535e+06	6597030	9431036	22624056	647149	1.28156e+07	1.39608e+07	1.08936	4.18782e+06	2765464	33524788	22332624	4639567	3.07901e+06	1.17549e+07	1.30368e+07	1.10905	0.748	0.583
P70302|STIM1_MOUSE	STIM1_MOUSE	Stromal interaction molecule 1	7	459.004	Stim1 Sim	Calcium; Calcium transport; Cell membrane; Coiled coil; Cytoplasm; Cytoskeleton; Endoplasmic reticulum; Glycoprotein; Ion transport; Membrane; Metal-binding; Microtubule; Phosphoprotein; Signal; Transmembrane; Transmembrane helix; Transport	activation of store-operated calcium channel activity; calcium channel regulator activity; calcium ion binding; cation transport; cortical endoplasmic reticulum; detection of calcium ion; endoplasmic reticulum; growth cone; identical protein binding; integral component of endoplasmic reticulum membrane; integral component of plasma membrane; microtubule; microtubule plus-end binding; protein comp…			Plays a role in mediating store-operated Ca(2+) entry (SOCE), a Ca(2+) influx following depletion of intracellular Ca(2+) stores. Acts as Ca(2+) sensor in the endoplasmic reticulum via its EF-hand domain. Upon Ca(2+) depletion, translocates from the endoplasmic reticulum to the plasma membrane where it activates the Ca(2+) release-activated Ca(2+) (CRAC) channel subunit, TMEM142A/ORAI1.	Expressed in maturation-stage ameloblasts (at protein level). Expressed in all tissues examined and in many cell types, including bone marrow stroma, fibroblast, B-cell precursors, lymphoma and erythroleukemia.	Cell membrane; Single-pass type I membrane protein. Endoplasmic reticulum membrane; Single-pass type I membrane protein. Cytoplasm, cytoskeleton. Note=Translocates from the endoplasmic reticulum to the cell membrane in response to a depletion of intracellular Ca(2+) and is detected at punctae corresponding to junctions between the endoplasmic reticulum and the cell membrane. Associated with the m…		207947	194842	170762	155480	179386	109350	169628	34739.6	0.204799	134257	127704	174240	170187	127095	128843	143721	22251.8	0.154827	0.745	0.0001794
D6RFB8|D6RFB8_MOUSE	D6RFB8_MOUSE	DNA polymerase	3	110.431	Pold1	DNA replication; DNA-binding; DNA-directed DNA polymerase; Nucleotidyltransferase; Transferase	3'-5' exonuclease activity; aggresome; base-excision repair, gap-filling; chromatin binding; cytoplasm; delta DNA polymerase complex; DNA binding; DNA-directed DNA polymerase activity; DNA replication; DNA replication, removal of RNA primer; DNA replication proofreading; DNA synthesis involved in DNA repair; fatty acid homeostasis; membrane; nucleic acid phosphodiester bond hydrolysis; nucleotide…	Deoxynucleoside triphosphate + DNA(n) = diphosphate + DNA(n+1).						38178.1	38734.6	37050.7	40592.9	44012.5	40196.1	39794.2	2443.56	0.0614049	23506	21675.7	61055.7	66687.6	20560.6	19285.5	35461.8	22121.5	0.623812	0.743	0.052
P29351|PTN6_MOUSE	PTN6_MOUSE	Tyrosine-protein phosphatase non-receptor type 6	13	634.188	Ptpn6 Hcp Hcph Ptp1C	Cytoplasm; Direct protein sequencing; Disease mutation; Hydrolase; Nucleus; Phosphoprotein; Protein phosphatase; Repeat; SH2 domain	abortive mitotic cell cycle; alpha-beta T cell receptor complex; B cell receptor signaling pathway; cell-cell junction; cell differentiation; cell proliferation; cytokine-mediated signaling pathway; cytoplasm; cytosol; extracellular vesicular exosome; hematopoietic progenitor cell differentiation; intracellular signal transduction; megakaryocyte development; natural killer cell mediated cytotoxic…	Protein tyrosine phosphate + H(2)O = protein tyrosine + phosphate.		Modulates signaling by tyrosine phosphorylated cell surface receptors such as KIT and the EGF receptor/EGFR. The SH2 regions may interact with other cellular components to modulate its own phosphatase activity against interacting substrates. Together with MTUS1, induces UBE2V2 expression upon angiotensin II stimulation. Plays a key role in hematopoiesis.	Expressed predominantly in hematopoietic cells.	Cytoplasm. Nucleus. Note=In neurons, translocates into the nucleus after treatment with angiotensin II. Shuttles between the cytoplasm and nucleus via its association with PDPK1 (By similarity).	Note=Defects in Ptpn6 are the cause of the motheaten (me) or viable motheaten (mev) phenotypes. Mice homozygous for the recessive allelic mutations develop severe defects in hematopoiesis.	253371	255966	240021	260696	273514	239402	253828	12948.1	0.0510113	223415	197968	284150	293657	153273	156599	218177	60810.9	0.278723	0.743	7.442e-09
S4R1W1|S4R1W1_MOUSE	S4R1W1_MOUSE	Glyceraldehyde-3-phosphate dehydrogenase	4	2271.41	Gm3839	Glycolysis; NAD; Oxidoreductase;	glucose metabolic process; glyceraldehyde-3-phosphate dehydrogenase (NAD+) (phosphorylating) activity; glycolytic process; NAD binding; NADP binding	D-glyceraldehyde 3-phosphate + phosphate + NAD(+) = 3-phospho-D-glyceroyl phosphate + NADH.	Carbohydrate degradation; glycolysis; pyruvate from D-glyceraldehyde 3-phosphate: step 1/5.					497068	228044	327407	310860	358075	296016	336245	89876.4	0.267295	251205	225358	422011	408109	220811	212491	289998	97831.4	0.337352	0.743	0.013
Q9R0P5|DEST_MOUSE	DEST_MOUSE	Destrin	5	4953.69	Dstn Dsn Sid23	Acetylation; Actin-binding; Direct protein sequencing; Phosphoprotein; Ubl conjugation	actin filament depolymerization; cellular component movement; cortical actin cytoskeleton; cytoplasm; extracellular vesicular exosome; positive regulation of actin filament depolymerization			Actin-depolymerizing protein. Severs actin filaments (F-actin) and binds to actin monomers (G-actin). Acts in a pH-independent manner.				224734	195422	172282	171286	210130	145413	186545	29057	0.155764	111430	99944.2	245363	248783	130952	130394	161144	67598.2	0.419488	0.741	0.004
P10107|ANXA1_MOUSE	ANXA1_MOUSE	Annexin A1	18	30004.9	Anxa1 Anx1 Lpc-1 Lpc1	Acetylation; Annexin; Calcium; Calcium/phospholipid-binding; Cell membrane; Cell projection; Cilium; Cytoplasm; Isopeptide bond; Membrane; Nucleus; Phospholipase A2 inhibitor; Phosphoprotein; Repeat	alpha-beta T cell differentiation; annealing helicase activity; arachidonic acid secretion; basolateral plasma membrane; calcium-dependent phospholipid binding; calcium-dependent protein binding; calcium ion binding; cell surface; cell surface receptor signaling pathway; cellular response to glucocorticoid stimulus; cellular response to hydrogen peroxide; cilium; cornified envelope; cytoplasm; DN…			Calcium/phospholipid-binding protein which promotes membrane fusion and is involved in exocytosis. This protein regulates phospholipase A2 activity. It seems to bind from two to four calcium ions with high affinity.		Nucleus. Cytoplasm. Cell projection, cilium. Basolateral cell membrane. Note=Found in the cilium, nucleus and basolateral cell membrane of ciliated cells in the tracheal endothelium. Found in the cytoplasm of type II pneumocytes and alveolar macrophages.		2.77839e+06	3.07661e+06	2644024	2.72332e+06	2.9781e+06	2757464	2.82632e+06	165266	0.0584738	1.88541e+06	1.70441e+06	3.49402e+06	3.54057e+06	1974610	1.9444e+06	2.4239e+06	852236	0.351597	0.736	2.37e-05
O35286|DHX15_MOUSE	DHX15_MOUSE	Putative pre-mRNA-splicing factor ATP-dependent RNA helicase DHX15	26	5332.6	Dhx15 Ddx15 Deah9	ATP-binding; Acetylation; Helicase; Hydrolase; Nucleotide-binding; Nucleus; mRNA processing; mRNA splicing	ATP binding; ATP catabolic process; ATP-dependent RNA helicase activity; double-stranded RNA binding; mRNA splicing, via spliceosome; nucleolus; nucleus; poly(A) RNA binding; spliceosomal complex; U12-type spliceosomal complex; U2-type post-mRNA release spliceosomal complex	ATP + H(2)O = ADP + phosphate.		Pre-mRNA processing factor involved in disassembly of spliceosomes after the release of mature mRNA. In cooperation with TFIP11 seem to be involved in the transition of the U2, U5 and U6 snRNP-containing IL complex to the snRNP-free IS complex leading to efficient debranching and turnover of excised introns (By similarity).	Ubiquitous.	Nucleus. Nucleus, nucleolus.		3.0004e+06	2805801	2.60163e+06	2.69718e+06	2.53765e+06	2.17413e+06	2.63613e+06	279122	0.105883	1.94817e+06	1.74547e+06	3184903	3111011	1663858	1.62269e+06	2.21269e+06	733451	0.331475	0.723	1.556e-06
P27005|S10A8_MOUSE	S10A8_MOUSE	Protein S100-A8	4	44163.1	S100a8 Caga Mrp8	Antimicrobial; Antioxidant; Apoptosis; Autophagy; Calcium; Cell membrane; Chemotaxis; Cytoplasm; Cytoskeleton; Direct protein sequencing; Immunity; Inflammatory response; Innate immunity; Membrane; Metal-binding; Repeat; S-nitrosylation; Secreted; Zinc	activation of cysteine-type endopeptidase activity involved in apoptotic process; acute inflammatory response; antioxidant activity; arachidonic acid binding; autophagy; calcium ion binding; chronic inflammatory response; cytoplasm; cytoskeleton; extracellular space; extracellular vesicular exosome; innate immune response; leukocyte migration involved in inflammatory response; neutrophil aggregat…			S100A8 is a calcium- and zinc-binding protein which plays a prominent role in the regulation of inflammatory processes and immune response. It can induce neutrophil chemotaxis and adhesion. Predominantly found as calprotectin (S100A8/A9) which has a wide plethora of intra- and extracellular functions. The intracellular functions include: facilitating leukocyte arachidonic acid trafficking and met…		Secreted. Cytoplasm. Cytoplasm, cytoskeleton. Cell membrane; Peripheral membrane protein. Note=Predominantly localized in the cytoplasm. Upon elevation of the intracellular calcium level, translocated from the cytoplasm to the cytoskeleton and the cell membrane. Upon neutrophil activation or endothelial adhesion of monocytes, is secreted via a microtubule-mediated, alternative pathway.		5.68418e+06	5.66714e+06	8415184	12591021	8235928	7.30177e+06	7.98254e+06	2.55329e+06	0.31986	4.28014e+06	4.43499e+06	8648342	8363404	6.93804e+06	6.62434e+06	6.54821e+06	1.86939e+06	0.285481	0.72	0.019
F6XC15|F6XC15_MOUSE	F6XC15_MOUSE	Filamin-A	5	341.148	Flna	Actin-binding; Repeat	actin binding; actin crosslink formation; actin cytoskeleton; actin cytoskeleton organization; actin cytoskeleton reorganization; actin filament binding; actin filament bundle; adenylate cyclase-inhibiting dopamine receptor signaling pathway; cilium assembly; cytoplasm; cytoplasmic sequestering of protein; early endosome to late endosome transport; epithelial to mesenchymal transition; establishm…							76881.8	81780.8	61173.6	65854.3	93784.3	75663.2	75856.3	11603.7	0.152969	68406.2	60301.7	81390.4	83225.4	44068.1	41427	63136.5	17930.3	0.283993	0.719	0.0001632
P40124|CAP1_MOUSE	CAP1_MOUSE	Adenylyl cyclase-associated protein 1	13	5711.3	Cap1 Cap	Acetylation; Actin-binding; Cell membrane; Direct protein sequencing; Membrane; Phosphoprotein;	actin cytoskeleton organization; ameboidal-type cell migration; cell morphogenesis; cortical actin cytoskeleton; cytoplasm; cytosol; extracellular region; extracellular vesicular exosome; focal adhesion; plasma membrane; receptor-mediated endocytosis			Directly regulates filament dynamics and has been implicated in a number of complex developmental and morphological processes, including mRNA localization and the establishment of cell polarity.	Ubiquitous.	Cell membrane; Peripheral membrane protein.		605762	581652	548169	612419	572141	533980	575687	30979.2	0.0538126	416375	408315	641915	637303	395385	366490	477630	126616	0.265092	0.719	2.178e-14
Q7TPR4|ACTN1_MOUSE	ACTN1_MOUSE	Alpha-actinin-1	8	213.217	Actn1	Acetylation; Actin-binding; Calcium; Cell junction; Cell membrane; Cell projection; Cytoplasm; Cytoskeleton; Membrane; Metal-binding; Phosphoprotein; Repeat	actin crosslink formation; actin filament binding; actin filament bundle assembly; calcium ion binding; cell projection; cortical actin cytoskeleton; cortical cytoskeleton; cortical cytoskeleton organization; cytoplasm; dendritic spine; dense core granule membrane; double-stranded RNA binding; extracellular space; extracellular vesicular exosome; fascia adherens; focal adhesion; focal adhesion as…			F-actin cross-linking protein which is thought to anchor actin to a variety of intracellular structures. This is a bundling protein (By similarity).		Cytoplasm, cytoskeleton. Cytoplasm, myofibril, sarcomere, Z line. Cell membrane. Cell junction. Cell projection, ruffle. Note=Colocalizes with MYOZ2 and PPP3CA at the Z-line of heart and skeletal muscle. Colocalizes with PSD in membrane ruffles and central reticular structures.		160579	151472	195806	219802	215368	200728	190626	28383.6	0.148897	131371	122815	242178	237270	110420	113097	159525	62582.5	0.392305	0.715	0.0006033
Q9CPX4|Q9CPX4_MOUSE	Q9CPX4_MOUSE	Ferritin	4	994.036	Ftl1 Gm20746 mCG_17237	Iron; Iron storage; Metal-binding;	cellular iron ion homeostasis; ferric iron binding; iron ion transport			Stores iron in a soluble, non-toxic, readily available form. Important for iron homeostasis. Iron is taken up in the ferrous form and deposited as ferric hydroxides after oxidation.				133591	120841	129485	121792	128300	110186	124033	8321.55	0.0670917	88298.6	91508.5	114356	111051	105377	91837.2	100405	11241.1	0.111958	0.715	2.827e-19
Q9R0H5|K2C71_MOUSE	K2C71_MOUSE	Keratin, type II cytoskeletal 71	3	1956.51	Krt71 K6irs1 Kb34 Krt2-6g Krt6g	Coiled coil; Cytoplasm; Cytoskeleton; Intermediate filament; Keratin;	cytoplasm; extracellular vesicular exosome; hair follicle morphogenesis; intermediate filament organization; keratin filament; structural molecule activity			Plays a central role in hair formation. Essential component of keratin intermediate filaments in the inner root sheath (IRS) of the hair follicle.	Specifically expressed in the inner root sheath (IRS) of the hair follicle. Present in Henle and the Huxley layers of the IRS, while expression in the cuticle is unsure (at protein level).	Cytoplasm, cytoskeleton.		60404.9	62575.4	103783	108916	71664.4	54376.6	76953.5	23493.5	0.305295	53706	50493.8	90190.4	84425.6	48744.7	51672.3	63205.5	18827.8	0.297883	0.713	0.009
A2AMW0|A2AMW0_MOUSE	A2AMW0_MOUSE	Capping protein (Actin filament) muscle Z-line, beta, isoform CRA_a	3	416.052	Capzb mCG_122335		actin cortical patch; actin cytoskeleton organization; actin filament; barbed-end actin filament capping; beta-tubulin binding; cell morphogenesis; cell projection organization; cortical cytoskeleton; cytoskeleton organization; extracellular vesicular exosome; F-actin capping protein complex; intercalated disc; lamellipodium; lamellipodium assembly; membrane; muscle fiber development; negative re…							40773.6	42171	47679.4	45098.6	42920.2	36493.2	42522.7	3818.95	0.0898097	29673.1	31098.9	39823	41339.1	33826.7	30906.2	34444.5	4966.36	0.144184	0.712	2.282e-16
P14069|S10A6_MOUSE	S10A6_MOUSE	Protein S100-A6	2	1550.04	S100a6 Cacy	Acetylation; Calcium; Cell membrane; Cytoplasm; Direct protein sequencing; Membrane; Metal-binding; Nucleus; Repeat	calcium-dependent protein binding; calcium ion binding; cytoplasm; cytosol; extracellular vesicular exosome; extrinsic component of cytoplasmic side of plasma membrane; ion transmembrane transporter activity; nuclear envelope; nucleus; perinuclear region of cytoplasm; protein homodimerization activity; ruffle; S100 protein binding; tropomyosin binding; zinc ion binding			May function as calcium sensor and modulator, contributing to cellular calcium signaling. May function by interacting with other proteins, such as TPR-containing proteins, and indirectly play a role in many physiological processes such as the reorganization of the actin cytoskeleton and in cell motility. Binds 2 calcium ions. Calcium binding is cooperative (By similarity).		Nucleus envelope. Cytoplasm. Cell membrane; Peripheral membrane protein; Cytoplasmic side.		455885	173237	299007	320505	433103	165209	307825	123538	0.401326	227843	249314	406736	340817	147388	148923	253503	103901	0.409862	0.711	0.057
P22682|CBL_MOUSE	CBL_MOUSE	E3 ubiquitin-protein ligase CBL	8	859.431	Cbl	Calcium; Cell membrane; Cytoplasm; Ligase; Membrane; Metal-binding; Phosphoprotein; Polymorphism; Proto-oncogene; Repeat; Ubl conjugation; Ubl conjugation pathway; Zinc; Zinc-finger	bone resorption; calcium ion binding; cell surface receptor signaling pathway; cytoplasm; ephrin receptor binding; ligase activity; negative regulation of apoptotic process; nucleus; plasma membrane; positive regulation of phosphatidylinositol 3-kinase signaling; protein phosphorylation; SH3 domain binding; signal transducer activity; ubiquitin-protein transferase activity; zinc ion binding		Protein modification; protein ubiquitination.	Adapter protein that functions as a negative regulator of many signaling pathways that are triggered by activation of cell surface receptors. Acts as an E3 ubiquitin-protein ligase, which accepts ubiquitin from specific E2 ubiquitin-conjugating enzymes, and then transfers it to substrates promoting their degradation by the proteasome. Recognizes activated receptor tyrosine kinases, including KIT,…		Cytoplasm. Cell membrane. Note=Colocalizes with FGFR2 in lipid rafts at the cell membrane.	Note=Can be converted to an oncogenic protein by deletions or mutations that disturb its ability to down-regulate RTKs.	391846	380063	294519	298022	328930	299104	332081	43686.2	0.131553	203772	192745	384799	381581	241820	236247	273494	86998.5	0.3181	0.711	3.503e-05
O09159|MA2B1_MOUSE	MA2B1_MOUSE	Lysosomal alpha-mannosidase	2	126.704	Man2b1 Laman Man2b Manb	Disulfide bond; Glycoprotein; Glycosidase; Hydrolase; Lysosome; Metal-binding; Signal; Zinc	alpha-mannosidase activity; cellular protein modification process; extracellular vesicular exosome; learning or memory; lysosome; mannose binding; mannose metabolic process; zinc ion binding	Hydrolysis of terminal, non-reducing alpha-D-mannose residues in alpha-D-mannosides.		Necessary for the catabolism of N-linked carbohydrates released during glycoprotein turnover.		Lysosome.		34960.3	35860.7	26810.7	24991.5	34119.1	33127.8	31645	4576.52	0.144621	23910.7	16926.6	34128.5	38189.7	20274.3	21656.4	25847.7	8400.75	0.32501	0.702	0.0002547
Q3UJB0|Q3UJB0_MOUSE	Q3UJB0_MOUSE	Protein Sf3b2	3	125.224	Sf3b2 mCG_19856		catalytic step 2 spliceosome; nucleus; poly(A) RNA binding; spliceosomal complex; U12-type spliceosomal complex							102780	90035.4	95368	92969.7	87235.1	74116.4	90417.4	9590.06	0.106064	60209.2	59439.2	95705.5	87444.9	69473.1	62755.9	72504.6	15411.7	0.212562	0.701	1.829e-11
Q922U2|K2C5_MOUSE	K2C5_MOUSE	Keratin, type II cytoskeletal 5	2	1355.27	Krt5 Krt2-5	Coiled coil; Direct protein sequencing; Intermediate filament; Keratin;	cytoplasm; extracellular vesicular exosome; intermediate filament; keratin filament; membrane; mitochondrion; nucleus; plasma membrane; scaffold protein binding; structural molecule activity				Expressed in epidermis.			20948.4	24067	18766.2	18722.6	33210.9	17917.6	22272.1	5804.9	0.260635	8049.16	7036.21	31732.3	30224.2	17250.8	15678.9	18328.6	10606.9	0.578708	0.7	0.044
P99024|TBB5_MOUSE	TBB5_MOUSE	Tubulin beta-5 chain	3	2130.91	Tubb5	Acetylation; Cytoplasm; Cytoskeleton; Direct protein sequencing; GTP-binding; Isopeptide bond; Methylation; Microtubule; Nucleotide-binding; Phosphoprotein; Ubl conjugation	cell body; cellular process; cytoplasmic ribonucleoprotein granule; cytosol; extracellular vesicular exosome; GTPase activity; GTP binding; MHC class I protein binding; microtubule; microtubule-based process; nuclear envelope lumen; nucleus; protein folding; protein polymerization; spindle assembly; structural constituent of cytoskeleton; tubulin complex			Tubulin is the major constituent of microtubules. It binds two moles of GTP, one at an exchangeable site on the beta chain and one at a non-exchangeable site on the alpha chain.	Ubiquitously expressed with highest levels in spleen, thymus and immature brain. Expressed in embryonic brain, including throughout the developing cortex and in the subventricular zone. Also found in radial glial cells, intermediate progenitors, migrating neurons and postmitotic neurons.	Cytoplasm, cytoskeleton.		73372.7	24238.8	107154	54919.6	79454.7	28677.7	61302.9	31800.5	0.518745	51259.8	31344.3	56236.1	37956.1	58649.2	48994.1	47406.6	10668	0.225033	0.697	0.113
Q3UP87|ELNE_MOUSE	ELNE_MOUSE	Neutrophil elastase	5	1320.62	Elane Ela2	Disulfide bond; Glycoprotein; Hydrolase; Protease; Serine protease; Signal	acute inflammatory response to antigenic stimulus; cell surface; cytokine binding; cytoplasm; defense response to bacterium; defense response to fungus; endopeptidase activity; extracellular vesicular exosome; heparin binding; leukocyte migration; negative regulation of chemokine biosynthetic process; negative regulation of growth of symbiont in host; negative regulation of interleukin-8 biosynth…	Hydrolysis of proteins, including elastin. Preferential cleavage: Val-|-Xaa > Ala-|-Xaa.		Medullasin modifies the functions of natural killer cells, monocytes and granulocytes. Inhibits C5a-dependent neutrophil enzyme release and chemotaxis (By similarity).				193501	197389	269312	268060	220451	202169	225147	34968.9	0.155316	173360	151080	219807	215294	155293	155565	178400	31313.9	0.175526	0.694	6.386e-09
Q8BG07|PLD4_MOUSE	PLD4_MOUSE	Phospholipase D4	5	970.134	Pld4	Hydrolase; Lipid degradation; Lipid metabolism; Membrane; Repeat; Transmembrane; Transmembrane helix	endoplasmic reticulum; endoplasmic reticulum membrane; hematopoietic progenitor cell differentiation; integral component of membrane; lipid catabolic process; N-acylphosphatidylethanolamine-specific phospholipase D activity; nucleus; phagocytic vesicle; phagocytosis; trans-Golgi network membrane	A phosphatidylcholine + H(2)O = choline + a phosphatidate.				Membrane; Single-pass membrane protein.		199525	207550	158555	160277	180339	168179	179071	20609.4	0.115091	132500	107017	210432	209023	103022	107591	144931	51265.6	0.353724	0.693	1.529e-05
A2A513|A2A513_MOUSE	A2A513_MOUSE	Keratin, type I cytoskeletal 10	6	2791.58	Krt10	Coiled coil; Intermediate filament;	cellular response to calcium ion; cytoplasm; epithelial cell differentiation; extracellular space; extracellular vesicular exosome; keratin filament; keratinocyte differentiation; membrane; nucleus; structural molecule activity							552203	573770	541469	553284	870567	828289	653264	152893	0.234044	282651	276786	721062	671744	589848	578788	520147	193533	0.372073	0.692	0.011
Q9D1Q6|ERP44_MOUSE	ERP44_MOUSE	Endoplasmic reticulum resident protein 44	8	4366.66	Erp44 Kiaa0573 Txndc4	Chaperone; Disulfide bond; Endoplasmic reticulum; Signal	cell redox homeostasis; cell surface; endoplasmic reticulum; endoplasmic reticulum-Golgi intermediate compartment; endoplasmic reticulum lumen; endoplasmic reticulum membrane; extracellular vesicular exosome; glycoprotein metabolic process; protein disulfide isomerase activity; protein folding; response to endoplasmic reticulum stress; response to unfolded protein			Mediates thiol-dependent retention in the early secretory pathway, forming mixed disulfides with substrate proteins through its conserved CRFS motif. Inhibits the calcium channel activity of ITPR1. May have a role in the control of oxidative protein folding in the endoplasmic reticulum. Required to retain ERO1L and ERO1LB in the endoplasmic reticulum (By similarity).	Widely expressed.	Endoplasmic reticulum lumen.		316890	323334	641098	598994	303186	304716	414703	159792	0.385316	301039	303338	382613	376696	275427	291735	321808	45908.6	0.142659	0.684	0.014
Q9R111|GUAD_MOUSE	GUAD_MOUSE	Guanine deaminase	24	11184.2	Gda	Direct protein sequencing; Hydrolase; Metal-binding; Zinc	extracellular vesicular exosome; guanine catabolic process; guanine deaminase activity; zinc ion binding	Guanine + H(2)O = xanthine + NH(3).	Purine metabolism; guanine degradation; xanthine from guanine: step 1/1.	Catalyzes the hydrolytic deamination of guanine, producing xanthine and ammonia.				1.97103e+06	1.95016e+06	1.71498e+06	1.84579e+06	1.66376e+06	1456767	1.76708e+06	195445	0.110603	1.28857e+06	1.26065e+06	1717637	1739829	1.16266e+06	1.13416e+06	1.38392e+06	273371	0.197534	0.684	3.325e-17
Q8BZQ2|CRLD2_MOUSE	CRLD2_MOUSE	Cysteine-rich secretory protein LCCL domain-containing 2	18	2546.96	Crispld2	Disulfide bond; Glycoprotein; Repeat; Secreted; Signal	extracellular matrix; extracellular matrix organization; extracellular vesicular exosome; face morphogenesis; glycosaminoglycan binding; heparin binding; lung development; transport vesicle			Promotes matrix assembly.	Present in kidney renal tubules (at protein level).	Secreted.		1.05655e+06	1.02272e+06	1.05822e+06	1.08362e+06	868102	586002	945869	192513	0.203531	547416	472546	1.04307e+06	1.04138e+06	656737	680280	740239	245684	0.331898	0.68	0.0001038
Q8CGA0|PPM1F_MOUSE	PPM1F_MOUSE	Protein phosphatase 1F	3	484.033	Ppm1f	Apoptosis; Hydrolase; Magnesium; Manganese; Metal-binding; Protein phosphatase;	calmodulin-dependent protein phosphatase activity; cellular response to drug; cytosol; histone dephosphorylation; intrinsic apoptotic signaling pathway; metal ion binding; negative regulation of peptidyl-serine phosphorylation; negative regulation of protein kinase activity; negative regulation of protein kinase activity by regulation of protein phosphorylation; negative regulation of transcripti…	[a protein]-serine/threonine phosphate + H(2)O = [a protein]-serine/threonine + phosphate.		Dephosphorylates and concomitantly deactivates CaM-kinase II activated upon autophosphorylation, and CaM-kinases IV and I activated upon phosphorylation by CaM-kinase kinase. Promotes apoptosis (By similarity).				85059.9	81355.7	36495	37845.3	54796.2	49241.1	57465.5	21126.6	0.36764	37893.8	35461.5	56226.7	53171.3	42006.7	41385.8	44357.6	8412.35	0.189648	0.674	0.015
Q8VDL4|ADPGK_MOUSE	ADPGK_MOUSE	ADP-dependent glucokinase	14	4777.59	Adpgk	Glycolysis; Kinase; Magnesium; Metal-binding; Secreted; Signal; Transferase	ADP-specific glucokinase activity; extracellular region; glycolytic process; membrane; metal ion binding	ADP + D-glucose = AMP + D-glucose 6-phosphate.	Carbohydrate degradation; glycolysis.	Catalyzes the phosphorylation of D-glucose to D-glucose 6-phosphate using ADP as the phosphate donor. GDP and CDP can replace ADP, but with reduced efficiency.		Secreted.		1.34794e+06	1286969	1.12606e+06	1.14893e+06	1.20308e+06	916046	1.1715e+06	150527	0.12849	873420	786206	1.20764e+06	1.18755e+06	678376	662866	899343	243446	0.270694	0.665	4.752e-11
O70145|NCF2_MOUSE	NCF2_MOUSE	Neutrophil cytosol factor 2	5	504.323	Ncf2 Noxa2 P67phox	Cytoplasm; Repeat; SH3 domain; TPR repeat	acrosomal vesicle; cytoplasm; cytosol; NADP catabolic process; nucleolus; oxidation-reduction process; protein C-terminus binding; Rac GTPase binding; superoxide anion generation; superoxide metabolic process			NCF2, NCF1, and a membrane bound cytochrome b558 are required for activation of the latent NADPH oxidase (necessary for superoxide production).		Cytoplasm.		109463	105190	99610.9	105053	142194	132975	115747	17446.5	0.150729	75405.9	67476.8	122989	140421	71085.7	59054.9	89405.6	33657.3	0.376457	0.66	5.031e-05
F6Z2C0|F6Z2C0_MOUSE	F6Z2C0_MOUSE	Filamin-A	3	4890.72	Flna		actin binding; actin crosslink formation; actin cytoskeleton; actin cytoskeleton organization; actin cytoskeleton reorganization; actin filament binding; actin filament bundle; adenylate cyclase-inhibiting dopamine receptor signaling pathway; cilium assembly; cytoplasm; cytoplasmic sequestering of protein; early endosome to late endosome transport; epithelial to mesenchymal transition; establishm…							192841	189907	117871	112606	175251	162964	158573	35279.2	0.222479	139747	132002	170244	138418	72702.9	69719.1	120472	40401.8	0.335362	0.655	0.0008455
Q9R257|HEBP1_MOUSE	HEBP1_MOUSE	Heme-binding protein 1	2	290.492	Hebp1 Hbp	Cytoplasm;	cytoplasm; cytosol; extracellular vesicular exosome; heme binding; heme metabolic process; mitochondrion			May bind free porphyrinogens that may be present in the cell and thus facilitate removal of these potentially toxic compound. Binds with a high affinity to one molecule of heme or porphyrins. It binds metalloporphyrins, free porphyrins and N-methylprotoporphyrin with similar affinities.	Ubiquitously expressed. Extremely abundant in liver.	Cytoplasm.		20363.1	15083.6	11716.5	11591.6	23514.3	19274.8	16924	4893.37	0.289138	5747.03	4813.44	32525.5	28728.9	4947.35	5854.18	13769.4	13119.6	0.952812	0.655	0.121
Q9D6Y7|MSRA_MOUSE	MSRA_MOUSE	Mitochondrial peptide methionine sulfoxide reductase	6	3728.67	Msra	Acetylation; Alternative initiation; Cytoplasm; Direct protein sequencing; Lipoprotein; Membrane; Mitochondrion; Myristate; Nucleus; Oxidoreductase; Transit peptide	cytoplasm; extracellular vesicular exosome; membrane; mitochondrion; nucleus; peptide-methionine (S)-S-oxide reductase activity; protein repair; response to oxidative stress	Peptide-L-methionine + thioredoxin disulfide + H(2)O = peptide-L-methionine (S)-S-oxide + thioredoxin.; L-methionine + thioredoxin disulfide + H(2)O = L-methionine (S)-S-oxide + thioredoxin.		Has an important function as a repair enzyme for proteins that have been inactivated by oxidation. Catalyzes the reversible oxidation-reduction of methionine sulfoxide in proteins to methionine (By similarity).		Isoform 1: Mitochondrion.; Isoform 2: Cytoplasm. Nucleus. Membrane; Lipid-anchor.		157936	148776	117942	117884	155702	117209	135908	20198.4	0.148618	72808.8	69417.6	171958	175445	71385.7	64766.6	104297	53840.4	0.516222	0.648	0.0004205
O08691|ARGI2_MOUSE	ARGI2_MOUSE	Arginase-2, mitochondrial	4	558.231	Arg2	Arginine metabolism; Direct protein sequencing; Hydrolase; Manganese; Metal-binding; Mitochondrion; Transit peptide; Urea cycle	arginase activity; arginine metabolic process; metal ion binding; mitochondrion; striated muscle contraction; urea cycle; ureteric bud development	L-arginine + H(2)O = L-ornithine + urea.	Nitrogen metabolism; urea cycle; L-ornithine and urea from L-arginine: step 1/1.	May play a role in the regulation of extra-urea cycle arginine metabolism and also in down-regulation of nitric oxide synthesis.		Mitochondrion.		71483.6	70065.2	62611.1	61931.3	72240.3	62998.6	66888.3	4854.89	0.0725819	47154.4	39724.7	65307.1	67527.9	38262.9	39566.2	49590.5	13422.6	0.270669	0.641	1.065e-15
O88712|CTBP1_MOUSE	CTBP1_MOUSE	C-terminal-binding protein 1	4	535.333	Ctbp1	ADP-ribosylation; Cytoplasm; Differentiation; Direct protein sequencing; Isopeptide bond; NAD; Nucleus; Oxidoreductase; Phosphoprotein; Repressor; Transcription; Transcription regulation; Ubl conjugation	chromatin organization involved in regulation of transcription; cytosol; Golgi organization; NAD binding; negative regulation of histone acetylation; negative regulation of histone H4 acetylation; negative regulation of transcription, DNA-templated; negative regulation of transcription from RNA polymerase II promoter; nucleus; oxidoreductase activity, acting on the CH-OH group of donors, NAD or N…			Corepressor targeting diverse transcription regulators such as GLIS2 or BCL6. Has dehydrogenase activity. Involved in controlling the equilibrium between tubular and stacked structures in the Golgi complex. Functions in brown adipose tissue (BAT) differentiation.	Expressed in a wide range of adult tissues.	Cytoplasm. Nucleus.		82643	75280.4	93498.6	94613.3	91591.6	78649	86046	8269.07	0.0961006	59776.9	53995.8	78384.8	85948.1	50859.7	51531.8	63416.2	15050.9	0.237335	0.641	7.599e-21
P27659|RL3_MOUSE	RL3_MOUSE	60S ribosomal protein L3	4	689.697	Rpl3	Acetylation; Cytoplasm; Nucleus; Phosphoprotein; Ribonucleoprotein; Ribosomal protein	cellular response to interleukin-4; cytoplasm; cytosolic large ribosomal subunit; extracellular vesicular exosome; focal adhesion; nucleolus; nucleus; poly(A) RNA binding; structural constituent of ribosome; translation			The L3 protein is a component of the large subunit of cytoplasmic ribosomes.		Nucleus, nucleolus. Cytoplasm.		132915	121344	62685.4	60110.8	110910	74629.2	93765.8	31786.8	0.339002	52210.3	56991.3	120610	115371	42853.1	38890.2	71154.4	36884.8	0.518377	0.64	0.014
Q60737|CSK21_MOUSE	CSK21_MOUSE	Casein kinase II subunit alpha	2	891.738	Csnk2a1 Ckiia	ATP-binding; Apoptosis; Biological rhythms; Cell cycle; Kinase; Nucleotide-binding; Phosphoprotein; Serine/threonine-protein kinase; Transcription; Transcription regulation; Transferase; Wnt signaling pathway	ATP binding; beta-catenin binding; kinase activity; mitotic spindle checkpoint; negative regulation of cysteine-type endopeptidase activity involved in apoptotic process; nucleus; NuRD complex; positive regulation of cell growth; positive regulation of cell proliferation; positive regulation of protein catabolic process; positive regulation of Wnt signaling pathway; protein autophosphorylation; p…	ATP + a protein = ADP + a phosphoprotein.		Catalytic subunit of a constitutively active serine/threonine-protein kinase complex that phosphorylates a large number of substrates containing acidic residues C-terminal to the phosphorylated serine or threonine. Regulates numerous cellular processes, such as cell cycle progression, apoptosis and transcription, as well as viral infection. May act as a regulatory node which integrates and coordi…				94178	90882.6	105289	121400	120820	112329	107483	13057.3	0.121482	71092.2	60604.5	89009.1	91732.3	75935.1	77424.3	77632.9	11522.9	0.148428	0.635	2.947e-12
Q8BMK4|CKAP4_MOUSE	CKAP4_MOUSE	Cytoskeleton-associated protein 4	22	7699.37	Ckap4	Acetylation; Cell membrane; Coiled coil; Cytoplasm; Cytoskeleton; Endoplasmic reticulum; Lipoprotein; Membrane; Palmitate; Phosphoprotein; Signal-anchor; Transmembrane; Transmembrane helix	cell surface; cytoskeleton; endoplasmic reticulum; endoplasmic reticulum membrane; extracellular vesicular exosome; integral component of membrane; lipid particle; perinuclear region of cytoplasm; plasma membrane; poly(A) RNA binding			High-affinity epithelial cell surface receptor for APF.; Mediates the anchoring of the endoplasmic reticulum to microtubules.		Endoplasmic reticulum membrane; Single-pass type II membrane protein. Cell membrane; Single-pass type II membrane protein. Cytoplasm, cytoskeleton. Cytoplasm, perinuclear region. Note=Translocates to the perinuclear region upon APF-stimulation.		9539803	9355764	16270603	15795453	18464334	16587561	1.43356e+07	3.89337e+06	0.271588	5.63341e+06	5.07777e+06	22389058	21907806	5.78412e+06	5662415	1.10758e+07	8.58166e+06	0.774815	0.635	0.035
Q9D0F3|LMAN1_MOUSE	LMAN1_MOUSE	Protein ERGIC-53	2	375.204	Lman1 Ergic53	Disulfide bond; ER-Golgi transport; Endoplasmic reticulum; Golgi apparatus; Lectin; Membrane; Metal-binding; Protein transport; Signal; Transmembrane; Transmembrane helix; Transport	carbohydrate binding; endoplasmic reticulum-Golgi intermediate compartment; endoplasmic reticulum-Golgi intermediate compartment membrane; endoplasmic reticulum membrane; endoplasmic reticulum organization; ER to Golgi transport vesicle; ER to Golgi vesicle-mediated transport; extracellular vesicular exosome; Golgi apparatus; Golgi membrane; Golgi organization; integral component of membrane; mem…			Mannose-specific lectin. May recognize sugar residues of glycoproteins, glycolipids, or glycosylphosphatidyl inositol anchors and may be involved in the sorting or recycling of proteins, lipids, or both. The LMAN1-MCFD2 complex forms a specific cargo receptor for the ER-to-Golgi transport of selected proteins (By similarity).		Endoplasmic reticulum-Golgi intermediate compartment membrane; Single-pass type I membrane protein. Golgi apparatus membrane; Single-pass membrane protein. Endoplasmic reticulum membrane; Single-pass membrane protein.		48055.6	41140.3	17112.4	21259.4	40664.7	31604.5	33306.1	12192.8	0.366083	21385.3	16848.5	43350.4	38465.6	13614.1	15214.5	24813.1	12827.8	0.516976	0.627	0.017
Q99KE1|MAOM_MOUSE	MAOM_MOUSE	NAD-dependent malic enzyme, mitochondrial	7	735.97	Me2	Acetylation; Allosteric enzyme; Metal-binding; Mitochondrion; NAD; Oxidoreductase; Transit peptide	intracellular membrane-bounded organelle; malate dehydrogenase (decarboxylating) (NAD+) activity; malate metabolic process; metal ion binding; mitochondrial matrix; mitochondrion; NAD binding; oxaloacetate decarboxylase activity	(S)-malate + NAD(+) = pyruvate + CO(2) + NADH.; Oxaloacetate = pyruvate + CO(2).				Mitochondrion matrix.		173213	172922	135569	129875	135568	120192	144556	22788.3	0.157643	112672	100034	123142	125645	79978.6	80693.3	103694	20226.4	0.195058	0.626	1.13e-09
Q01853|TERA_MOUSE	TERA_MOUSE	Transitional endoplasmic reticulum ATPase	5	782.097	Vcp	ATP-binding; Acetylation; Cytoplasm; DNA damage; DNA repair; Direct protein sequencing; Endoplasmic reticulum; Hydrolase; Lipid-binding; Methylation; Nucleotide-binding; Nucleus; Phosphoprotein; Transport; Ubl conjugation; Ubl conjugation pathway	activation of cysteine-type endopeptidase activity involved in apoptotic process; ADP binding; aggresome assembly; ATP binding; ATP catabolic process; cellular response to DNA damage stimulus; cytoplasm; cytosol; deubiquitinase activator activity; double-strand break repair; endoplasmic reticulum; endoplasmic reticulum membrane; ER-associated ubiquitin-dependent protein catabolic process; ER to G…	ATP + H(2)O = ADP + phosphate.		Necessary for the fragmentation of Golgi stacks during mitosis and for their reassembly after mitosis. Involved in the formation of the transitional endoplasmic reticulum (tER). The transfer of membranes from the endoplasmic reticulum to the Golgi apparatus occurs via 50-70 nm transition vesicles which derive from part-rough, part-smooth transitional elements of the endoplasmic reticulum (tER). V…		Cytoplasm, cytosol. Nucleus. Endoplasmic reticulum. Note=Recruited to the cytoplasmic surface of the endoplasmic reticulum via interaction with AMFR/gp78. Following DNA double-strand breaks, recruited to the sites of damage. Recruited to stalled replication forks via interaction with SPRTN (By similarity).		104649	109081	58590.9	64079.4	143504	142084	103665	36584.6	0.352912	46117.8	39746	161848	168292	30359.2	29332.2	79282.5	66770.1	0.84218	0.618	0.061
Q99KV1|DJB11_MOUSE	DJB11_MOUSE	DnaJ homolog subfamily B member 11	3	1018.88	Dnajb11	Chaperone; Disulfide bond; Endoplasmic reticulum; Glycoprotein; Phosphoprotein; Signal	cytoplasm; endoplasmic reticulum; endoplasmic reticulum lumen; membrane; mRNA modification; nucleus; protein folding; unfolded protein binding			Serves as a co-chaperone for HSPA5. Binds directly to both unfolded proteins that are substrates for ERAD and nascent unfolded peptide chains, but dissociates from the HSPA5-unfolded protein complex before folding is completed. May help recruiting HSPA5 and other chaperones to the substrate. Stimulates HSPA5 ATPase activity (By similarity).		Endoplasmic reticulum lumen.		72053.1	66596.1	62940.9	73495	88348.1	80265.6	73949.8	9233.39	0.12486	52745.6	44967	79959.5	83750.8	26434.4	31445.1	53217.1	24112.6	0.453098	0.61	1.061e-05
P50429|ARSB_MOUSE	ARSB_MOUSE	Arylsulfatase B	5	389.796	Arsb As1 As1-s	Calcium; Disulfide bond; Glycoprotein; Hydrolase; Lysosome; Metal-binding; Signal	arylsulfatase activity; autophagy; cell surface; central nervous system development; colon epithelial cell migration; extracellular vesicular exosome; Golgi apparatus; lysosome; metal ion binding; mitochondrion; N-acetylgalactosamine-4-sulfatase activity; positive regulation of neuron projection development; regulation of epithelial cell migration; response to estrogen; response to methylmercury;…	Hydrolysis of the 4-sulfate groups of the N-acetyl-D-galactosamine 4-sulfate units of chondroitin sulfate and dermatan sulfate.		Removes sulfate groups from chondroitin-4-sulfate (C4S) and regulates its degradation (By similarity). Involved in the regulation of cell adhesion, cell migration and invasion in colonic epithelium (By similarity). In the central nervous system, is a regulator of neurite outgrowth and neuronal plasticity, acting through the control of sulfate glycosaminoglycans and neurocan levels (By similarity).		Lysosome. Cell surface.		232899	232834	197648	184717	198972	168337	202568	25936.6	0.128039	148213	130782	184287	170454	111938	104867	141757	31763.3	0.224069	0.609	2.452e-14
Q8K4Z5|SF3A1_MOUSE	SF3A1_MOUSE	Splicing factor 3A subunit 1	5	313.391	Sf3a1	Acetylation; Direct protein sequencing; Nucleus; Phosphoprotein; Repeat; Spliceosome; mRNA processing; mRNA splicing	catalytic step 2 spliceosome; mRNA processing; mRNA splicing, via spliceosome; nucleus; poly(A) RNA binding; RNA binding; spliceosomal complex; U2-type spliceosomal complex			Subunit of the splicing factor SF3A required for 'A' complex assembly formed by the stable binding of U2 snRNP to the branchpoint sequence (BPS) in pre-mRNA. Sequence independent binding of SF3A/SF3B complex upstream of the branch site is essential, it may anchor U2 snRNP to the pre-mRNA. May also be involved in the assembly of the 'E' complex (By similarity).		Nucleus.		190613	184622	144868	138914	138516	47335	140811	51308.3	0.364377	82094.8	80830.6	130553	140429	73873.7	82607.8	98398.2	29071.4	0.295447	0.609	0.003
Q8BWR2|PITH1_MOUSE	PITH1_MOUSE	PITH domain-containing protein 1	2	486.471	Pithd1 Trp26	Phosphoprotein;	nucleus							25700.9	21467.2	13850.5	13333.7	18652.7	16942.2	18324.5	4716.59	0.257392	9912.65	10736.1	19776.2	20080.6	9275.07	8507.33	13048	5380.6	0.41237	0.606	0.0006958
B7ZCN3|B7ZCN3_MOUSE	B7ZCN3_MOUSE	Centrosome-associated protein CEP250	2	154.232	Cep250		centriole; centriole-centriole cohesion; centrosome; extracellular vesicular exosome; mitotic cell cycle; protein complex; protein C-terminus binding; protein domain specific binding; protein kinase binding; protein localization; protein localization to organelle; regulation of centriole-centriole cohesion; spindle pole centrosome							30263.9	30099.4	28666.6	33532.4	26808.4	27689.6	29510.1	2384.06	0.080788	19959.1	17843.1	35219.4	35538.9	9834.1	8710.74	21184.2	11833.2	0.558584	0.602	8.78e-05
Q9DBT5|AMPD2_MOUSE	AMPD2_MOUSE	AMP deaminase 2	4	152.188	Ampd2	Hydrolase; Metal-binding; Nucleotide metabolism; Phosphoprotein; Zinc	AMP deaminase activity; cyclic purine nucleotide metabolic process; energy homeostasis; IMP biosynthetic process; IMP salvage; metal ion binding; nucleotide metabolic process	AMP + H(2)O = IMP + NH(3).	Purine metabolism; IMP biosynthesis via salvage pathway; IMP from AMP: step 1/1.	AMP deaminase plays a critical role in energy metabolism. Catalyzes the deamination of AMP to IMP and plays an important role in the purine nucleotide cycle (By similarity).				162138	163758	98480.5	121448	157190	135869	139814	26210.4	0.187466	82915.1	86041.8	145387	150512	62053.9	62283.2	98198.9	39852.7	0.405837	0.598	7.852e-06
Q99MK8|ARBK1_MOUSE	ARBK1_MOUSE	Beta-adrenergic receptor kinase 1	11	2494.31	Adrbk1 Grk2	ATP-binding; Cell membrane; Cytoplasm; Kinase; Membrane; Nucleotide-binding; Phosphoprotein; Serine/threonine-protein kinase; Transferase	ATP binding; beta-adrenergic receptor kinase activity; cardiac muscle contraction; cytoplasm; desensitization of G-protein coupled receptor protein signaling pathway; Edg-2 lysophosphatidic acid receptor binding; G-protein coupled receptor kinase activity; G-protein coupled receptor signaling pathway; heart development; membrane; negative regulation of striated muscle contraction; negative regula…	ATP + [beta-adrenergic receptor] = ADP + [beta-adrenergic receptor] phosphate.		Specifically phosphorylates the agonist-occupied form of the beta-adrenergic and closely related receptors, probably inducing a desensitization of them.		Cytoplasm. Cell membrane.		575195	561767	416358	441089	523082	481577	499845	64510.5	0.129061	292546	254393	536515	532765	242843	244632	350616	143677	0.409784	0.597	7.864e-08
E9QP00|E9QP00_MOUSE	E9QP00_MOUSE	Transformer-2 protein homolog alpha	2	775.265	Tra2a		intracellular membrane-bounded organelle; mRNA splicing, via spliceosome; nucleolus; nucleotide binding; nucleus; poly(A) RNA binding; RNA binding							70289.6	73875.7	86874.3	83371	70331	60468.6	74201.7	9629.74	0.129778	46289.5	45671.2	57600.8	60054.4	48432.1	42510.3	50093.1	7069.25	0.141122	0.594	2.345e-20
O08739|AMPD3_MOUSE	AMPD3_MOUSE	AMP deaminase 3	3	156.428	Ampd3	Hydrolase; Metal-binding; Nucleotide metabolism; Phosphoprotein; Zinc	ADP metabolic process; AMP deaminase activity; AMP metabolic process; ATP metabolic process; energy homeostasis; IMP biosynthetic process; IMP salvage; metal ion binding	AMP + H(2)O = IMP + NH(3).	Purine metabolism; IMP biosynthesis via salvage pathway; IMP from AMP: step 1/1.	AMP deaminase plays a critical role in energy metabolism.	Found in heart, lung brain, spleen, kidney and to a lesser extent in liver.			33314.6	44966.3	26906.3	26952.8	50486.3	47243.5	38311.6	10548.6	0.275336	23867.3	21767.8	41763.2	42856.5	16775	14997.1	27004.5	12289.8	0.455102	0.594	0.001
P00493|HPRT_MOUSE	HPRT_MOUSE	Hypoxanthine-guanine phosphoribosyltransferase	4	995.445	Hprt1 Hprt	Acetylation; Cytoplasm; Direct protein sequencing; Glycosyltransferase; Magnesium; Metal-binding; Nucleotide-binding; Purine salvage; Transferase	adenine metabolic process; adenine salvage; central nervous system neuron development; cerebral cortex neuron differentiation; cytolysis; cytoplasm; cytosol; dendrite morphogenesis; dopamine metabolic process; extracellular vesicular exosome; GMP catabolic process; GMP salvage; grooming behavior; guanine phosphoribosyltransferase activity; guanine salvage; hypoxanthine metabolic process; hypoxant…	IMP + diphosphate = hypoxanthine + 5-phospho-alpha-D-ribose 1-diphosphate.; GMP + diphosphate = guanine + 5-phospho-alpha-D-ribose 1-diphosphate.	Purine metabolism; IMP biosynthesis via salvage pathway; IMP from hypoxanthine: step 1/1.	Converts guanine to guanosine monophosphate, and hypoxanthine to inosine monophosphate. Transfers the 5-phosphoribosyl group from 5-phosphoribosylpyrophosphate onto the purine. Plays a central role in the generation of purine nucleotides through the purine salvage pathway (By similarity).		Cytoplasm.		110026	115339	87099.1	89535.3	101712	84691.1	98067.1	12857.9	0.131113	70053	57139.9	103566	107374	32449.1	35193.6	67629.3	32486.1	0.480355	0.584	3.045e-06
Q99K48|NONO_MOUSE	NONO_MOUSE	Non-POU domain-containing octamer-binding protein	10	3984.23	Nono	Acetylation; Activator; Biological rhythms; Coiled coil; DNA damage; DNA recombination; DNA repair; DNA-binding; Direct protein sequencing; Nucleus; Phosphoprotein; RNA-binding; Repeat; Repressor; Transcription; Transcription regulation; mRNA processing; mRNA splicing	circadian rhythm; core promoter binding; DNA recombination; DNA repair; identical protein binding; membrane; mRNA processing; negative regulation of oxidative stress-induced neuron intrinsic apoptotic signaling pathway; negative regulation of transcription, DNA-templated; nuclear matrix; nuclear speck; nucleolus; nucleotide binding; nucleus; paraspeckles; poly(A) RNA binding; regulation of circad…			DNA- and RNA binding protein, involved in several nuclear processes. Binds the conventional octamer sequence in double-stranded DNA. Also binds single-stranded DNA and RNA at a site independent of the duplex site. Involved in pre-mRNA splicing, probably as a heterodimer with SFPQ. Interacts with U5 snRNA, probably by binding to a purine-rich sequence located on the 3' side of U5 snRNA stem 1b. To…	Expressed in liver and suprachiasmatic nuclei, hippocampus and neocortex (at protein level). Detected in testis and kidney.	Nucleus. Nucleus, nucleolus. Nucleus speckle. Note=Detected in punctate subnuclear structures often located adjacent to splicing speckles, called paraspeckles.		1.58243e+06	1.3121e+06	1.09095e+06	1.09773e+06	1.34323e+06	756930	1.19723e+06	282117	0.235642	535323	533619	1.45703e+06	1.52236e+06	469067	449676	827847	514219	0.621152	0.58	0.0006483
P47791|GSHR_MOUSE	GSHR_MOUSE	Glutathione reductase, mitochondrial	19	19510.1	Gsr Gr1	Acetylation; Alternative initiation; Cytoplasm; Disulfide bond; FAD; Flavoprotein; Mitochondrion; NADP; Oxidoreductase; Redox-active center; Transit peptide	cell redox homeostasis; external side of plasma membrane; extracellular vesicular exosome; flavin adenine dinucleotide binding; glutathione-disulfide reductase activity; glutathione metabolic process; mitochondrion; NADP binding	2 glutathione + NADP(+) = glutathione disulfide + NADPH.		Maintains high levels of reduced glutathione in the cytosol.		Isoform Mitochondrial: Mitochondrion.; Isoform Cytoplasmic: Cytoplasm.		3382317	3.37144e+06	3.46609e+06	3633334	3.78027e+06	3.24221e+06	3.47928e+06	195824	0.0562831	1.97841e+06	1770710	3.39198e+06	3.48155e+06	1.7095e+06	1.72871e+06	2.34348e+06	852735	0.363876	0.578	1.891e-19
G5E924|G5E924_MOUSE	G5E924_MOUSE	Heterogeneous nuclear ribonucleoprotein L	16	15673.4	Hnrnpl		extracellular vesicular exosome; membrane; mRNA processing; nucleotide binding; nucleus; poly(A) RNA binding; pronucleus; ribonucleoprotein complex; transcription regulatory region DNA binding							6513604	5486051	4201206	4.43317e+06	5552050	4285600	5.07861e+06	923542	0.181849	1.87404e+06	1699428	6611603	6.39367e+06	2171336	2.11655e+06	3.47777e+06	2.35022e+06	0.675782	0.57	0.00044
P05064|ALDOA_MOUSE	ALDOA_MOUSE	Fructose-bisphosphate aldolase A	8	2693.86	Aldoa Aldo1	Acetylation; Cytoplasm; Direct protein sequencing; Glycolysis; Lyase; Phosphoprotein; Schiff base	fructose-bisphosphate aldolase activity; glycolytic process; M band; membrane; myelin sheath; protease binding; protein complex; protein homotetramerization; Z disc	D-fructose 1,6-bisphosphate = glycerone phosphate + D-glyceraldehyde 3-phosphate.	Carbohydrate degradation; glycolysis; D-glyceraldehyde 3-phosphate and glycerone phosphate from D-glucose: step 4/4.	Plays a key role in glycolysis and gluconeogenesis. In addition, may also function as scaffolding protein (By similarity).		Cytoplasm, myofibril, sarcomere, I band. Cytoplasm, myofibril, sarcomere, M line. Note=In skeletal muscle, accumulates around the M line and within the I band, colocalizing with FBP2 on both sides of the Z line in the absence of Ca(2+).		434073	207991	255280	167676	359569	215734	273387	102324	0.374281	125684	110533	329348	296068	118852	124489	184162	100269	0.544459	0.57	0.004
P58058|NADK_MOUSE	NADK_MOUSE	NAD kinase	9	8129.08	Nadk	ATP-binding; Kinase; Metal-binding; NAD; NADP; Nucleotide-binding; Phosphoprotein; Transferase	ATP binding; cytosol; metal ion binding; NAD+ kinase activity; NAD metabolic process; NADP biosynthetic process	ATP + NAD(+) = ADP + NADP(+).						529705	517772	361823	364084	374312	301270	408161	93219.1	0.228388	238518	198014	351574	345271	216508	209418	259884	69872.5	0.268861	0.552	6.517e-08
F8WIU1|F8WIU1_MOUSE	F8WIU1_MOUSE	Protein 1700037H04Rik	2	1548.86	1700037H04Rik									121634	123034	96454.8	98401	86632.9	79919.5	101013	17829.4	0.176507	48898.1	44219.7	102841	100699	44360.5	49140.9	65026.6	28548.1	0.439022	0.548	3.002e-07
M0QWP2|M0QWP2_MOUSE	M0QWP2_MOUSE	ER membrane protein complex subunit 8	2	484.68	Emc8		cytoplasm; ER membrane protein complex; membrane; mitochondrion							69197.1	76250.8	41685.9	43217.5	58443	77027.8	60970.4	15826.9	0.259584	33458	27776.9	56896	58915.3	28587.1	28470.4	39017.3	14784.2	0.378913	0.543	8.911e-05
P97821|CATC_MOUSE	CATC_MOUSE	Dipeptidyl peptidase 1	2	1136.3	Ctsc	Chloride; Disulfide bond; Glycoprotein; Hydrolase; Lysosome; Protease; Signal; Thiol protease; Zymogen	aging; apoptotic process; chloride ion binding; cysteine-type peptidase activity; endoplasmic reticulum; extracellular space; extracellular vesicular exosome; Golgi apparatus; lysosome; membrane; peptidase activator activity involved in apoptotic process; positive regulation of apoptotic signaling pathway; positive regulation of proteolysis involved in cellular protein catabolic process; proteoly…	Release of an N-terminal dipeptide, Xaa-Yaa-|-Zaa-, except when Xaa is Arg or Lys, or Yaa or Zaa is Pro.		Thiol protease. Has dipeptidylpeptidase activity. Can act as both an exopeptidase and endopeptidase. Can degrade glucagon. Plays a role in the generation of cytotoxic lymphocyte effector function.	Broadly distributed, but higher levels found in lung, liver, kidney and spleen. Lower levels found in testis and brain.	Lysosome.		76812	76419.4	49591.9	53486.6	54998.9	51672.5	60496.9	12616.4	0.208547	31418.9	30211.9	51286.3	49978.5	31546.8	32969.4	37902	9908.26	0.261418	0.543	2.476e-08
Q52KC3|Q52KC3_MOUSE	Q52KC3_MOUSE	DNA helicase	4	153.525	Mcm5 mCG_14998	ATP-binding; Cell cycle; Cell division; DNA-binding; Helicase; Hydrolase; Nucleotide-binding; Nucleus;	ATP binding; cell division; DNA binding; DNA helicase activity; DNA replication initiation; MCM complex; membrane; nucleus	ATP + H(2)O = ADP + phosphate.						751629	640825	551983	536182	683168	578335	623687	83733.3	0.134255	269022	245645	679784	628844	304684	266657	399106	199244	0.499225	0.542	6.752e-08
O70325|GPX41_MOUSE	GPX41_MOUSE	Phospholipid hydroperoxide glutathione peroxidase, mitochondrial	2	724.106	Gpx4	Alternative initiation; Cytoplasm; Developmental protein; Mitochondrion; Oxidoreductase; Peroxidase; Selenocysteine; Transit peptide	chromatin organization; cytosol; extracellular vesicular exosome; glutathione peroxidase activity; mitochondrial inner membrane; mitochondrion; multicellular organismal development; nuclear envelope; nucleus; phospholipid-hydroperoxide glutathione peroxidase activity; response to oxidative stress; spermatogenesis	2 glutathione + a lipid hydroperoxide = glutathione disulfide + lipid + 2 H(2)O.		Protects cells against membrane lipid peroxidation and cell death. Isoform mitochondrial is required for normal sperm development and male fertility. Could play a major role in protecting mammals from the toxicity of ingested lipid hydroperoxides. Essential for embryonic development. Protects from radiation and oxidative damage.	Detected in testis and sperm midpiece (at protein level). Present primarily in testis.	Mitochondrion. Cytoplasm.		26213.2	24401.7	33125.4	35065.7	31360.2	25996.2	29360.4	4394.01	0.149658	8457.16	8990.51	31363.1	34901.3	12893.5	16152.9	18793.1	11508.1	0.612357	0.54	1.705e-05
P15532|NDKA_MOUSE	NDKA_MOUSE	Nucleoside diphosphate kinase A	4	13346.5	Nme1 Nm23	ATP-binding; Acetylation; Cytoplasm; Differentiation; Direct protein sequencing; Endocytosis; Isopeptide bond; Kinase; Magnesium; Metal-binding; Neurogenesis; Nucleotide metabolism; Nucleotide-binding; Nucleus; Transferase; Ubl conjugation	ATP binding; cell differentiation; CTP biosynthetic process; cytosol; deoxyribonuclease activity; DNA catabolic process; endocytosis; extracellular vesicular exosome; GTP binding; GTP biosynthetic process; identical protein binding; lactation; magnesium ion binding; mammary gland development; membrane; mitochondrion; myelin sheath; nervous system development; nucleoside diphosphate kinase activit…	ATP + nucleoside diphosphate = ADP + nucleoside triphosphate.		Major role in the synthesis of nucleoside triphosphates other than ATP. The ATP gamma phosphate is transferred to the NDP beta phosphate via a ping-pong mechanism, using a phosphorylated active-site intermediate. Possesses nucleoside-diphosphate kinase, serine/threonine-specific protein kinase, geranyl and farnesyl pyrophosphate kinase, histidine protein kinase and 3'-5' exonuclease activities. I…		Cytoplasm. Nucleus.	Note=This protein is found in reduced amount in tumor cells of high metastatic potential.	530169	509917	268149	261778	328265	252808	358514	128063	0.357204	220801	203972	265971	229606	197300	190373	218004	27684.9	0.126993	0.535	0.0002037
P26443|DHE3_MOUSE	DHE3_MOUSE	Glutamate dehydrogenase 1, mitochondrial	16	2015.48	Glud1 Glud	ADP-ribosylation; ATP-binding; Acetylation; Direct protein sequencing; GTP-binding; Mitochondrion; NADP; Nucleotide-binding; Oxidoreductase; Phosphoprotein; Transit peptide	ADP binding; ATP binding; cytoplasm; glutamate biosynthetic process; glutamate catabolic process; glutamate dehydrogenase (NAD+) activity; glutamate dehydrogenase [NAD(P)+] activity; glutamine metabolic process; GTP binding; leucine binding; long-term memory; mitochondrial inner membrane; mitochondrial matrix; mitochondrion; NAD+ binding; positive regulation of insulin secretion; response to alum…	L-glutamate + H(2)O + NAD(P)(+) = 2-oxoglutarate + NH(3) + NAD(P)H.		Mitochondrial glutamate dehydrogenase that converts L-glutamate into alpha-ketoglutarate. Plays a key role in glutamine anaplerosis by producing alpha-ketoglutarate, an important intermediate in the tricarboxylic acid cycle. May be involved in learning and memory reactions by increasing the turnover of the excitatory neurotransmitter glutamate.		Mitochondrion matrix.		929509	911769	715616	748672	805168	661926	795444	107691	0.135385	451903	418471	599707	651815	360205	359561	473610	124126	0.262085	0.516	1.617e-21
Q9DCC4|P5CR3_MOUSE	P5CR3_MOUSE	Pyrroline-5-carboxylate reductase 3	3	706.6	Pycrl	Acetylation; Amino-acid biosynthesis; NADP; Oxidoreductase; Proline biosynthesis;	cytidine deaminase activity; cytidine deamination; identical protein binding; L-proline biosynthetic process; pyrroline-5-carboxylate reductase activity	L-proline + NAD(P)(+) = 1-pyrroline-5-carboxylate + NAD(P)H.	Amino-acid biosynthesis; L-proline biosynthesis; L-proline from L-glutamate 5-semialdehyde: step 1/1.					94978.2	89396.1	77642.1	78001.1	68944.2	59811.8	78128.9	12891.7	0.165005	33851.9	28757.4	58701	60544.6	46991.9	45675.7	45753.7	12794.3	0.279634	0.512	2.881e-12
G3X949|G3X949_MOUSE	G3X949_MOUSE	TRAF3 interacting protein 3	5	533.486	Traf3ip3 mCG_16880									103393	103539	79288.5	78119.4	83388.3	71354.1	86513.7	13689.5	0.158236	34898.4	32792.6	75047.1	72659	44949.1	46881.9	51204.7	18392.8	0.359201	0.511	3.289e-11
O88593|PGRP1_MOUSE	PGRP1_MOUSE	Peptidoglycan recognition protein 1	5	36540.2	Pglyrp1 Pglyrp Pgrp Pgrps Tag7	Antibiotic; Antimicrobial; Apoptosis; Cytokine; Cytoplasm; Disulfide bond; Immunity; Innate immunity; Secreted; Signal	apoptotic process; cytoplasm; defense response to Gram-positive bacterium; detection of bacterium; extracellular space; extracellular vesicular exosome; growth of symbiont in host; innate immune response; N-acetylmuramoyl-L-alanine amidase activity; negative regulation of inflammatory response; negative regulation of interferon-gamma production; negative regulation of natural killer cell differen…			Pattern receptor that binds to murein peptidoglycans (PGN) of Gram-positive bacteria. Has bactericidal activity towards Gram-positive bacteria. May kill Gram-positive bacteria by interfering with peptidoglycan biosynthesis. Binds also to Gram-negative bacteria. Involved in innate immunity. May function in intracellular killing of bacteria. The soluble form triggers apoptosis in vitro.	Strongly expressed in spleen and lung. Also detected in brain and thymus. In the lung, expressed in the intraalveolar space, in the brain, expressed in the Purkinje cells of the cerebellum and in certain layers of neurons in the hippocampus. Also detected in cells filling the space within the intestinal villus.	Cytoplasm. Secreted. Note=Exists in both soluble and membrane-associated forms.		1.83514e+06	1.93657e+06	2.20906e+06	2336025	1.45659e+06	1.34883e+06	1.8537e+06	394644	0.212895	667221	642499	1.20066e+06	1238259	1.34646e+06	1293863	1.06483e+06	321483	0.301911	0.511	7.261e-08
Q8R326|PSPC1_MOUSE	PSPC1_MOUSE	Paraspeckle component 1	9	8171.48	Pspc1 Psp1	Acetylation; Activator; Biological rhythms; Coiled coil; Cytoplasm; Nucleus; Phosphoprotein; RNA-binding; Repeat; Repressor; Transcription; Transcription regulation	core promoter binding; cytoplasm; negative regulation of transcription, DNA-templated; nuclear matrix; nuclear speck; nucleolus; nucleoplasm; nucleotide binding; nucleus; paraspeckles; poly(A) RNA binding; regulation of circadian rhythm; rhythmic process; RNA binding; transcription, DNA-templated			Together with NONO, required for the formation of nuclear paraspeckles. Regulates, cooperatively with NONO and SFPQ, androgen receptor-mediated gene transcription activity in Sertoli cell line. Binds to poly(A), poly(G) and poly(U) RNA homopolymers. Regulates the circadian clock by repressing the transcriptional activator activity of the CLOCK-ARNTL/BMAL1 heterodimer.	Isoform 1 is strongly expressed in testis (leptoten spermatocytes, round spematids and Sertoli cells) and moderately in cerebrum, cerebellum, lung, spleen and ovary (at protein level). Isoform 2 is strongly expressed in kidney and moderately in salivary gland (at protein level).	Nucleus, nucleolus. Note=In punctate subnuclear structures localized adjacent to nuclear splicing speckles, called paraspeckles. Colocalizes with NONO and SFPQ in paraspeckles and perinucleolar caps in an RNA-dependent manner. May cycle between paraspeckles and nucleolus. In telophase, when daughter nuclei form, localizes to perinucleolar caps.; Isoform 1: Nucleus matrix. Cytoplasm. Nucleus speck…		1.04603e+06	1.0321e+06	388065	379763	399247	334134	596557	343509	0.575819	267758	261399	444306	458865	267919	265478	327621	96161.6	0.293515	0.475	0.009
Q91ZJ5|UGPA_MOUSE	UGPA_MOUSE	UTP--glucose-1-phosphate uridylyltransferase	2	488.644	Ugp2	Acetylation; Cytoplasm; Magnesium; Metal-binding; Nucleotidyltransferase; Phosphoprotein; Transferase	cytoplasm; extracellular vesicular exosome; glucose 1-phosphate metabolic process; glucose binding; metal ion binding; nucleus; pyrimidine ribonucleotide binding; UDP-glucose metabolic process; UTP:glucose-1-phosphate uridylyltransferase activity	UTP + alpha-D-glucose 1-phosphate = diphosphate + UDP-glucose.		Plays a central role as a glucosyl donor in cellular metabolic pathways.		Cytoplasm.		32958.8	30953.6	26649.1	30203.4	46584.8	41003.8	34725.6	7524.42	0.216682	12628.7	11166	36412.5	38139.9	8174.31	7741.91	19043.9	14250.8	0.748313	0.45	2.594e-05
Q03265|ATPA_MOUSE	ATPA_MOUSE	ATP synthase subunit alpha, mitochondrial	3	606.972	Atp5a1	ATP synthesis; ATP-binding; Acetylation; CF(1); Cell membrane; Direct protein sequencing; Glycoprotein; Hydrogen ion transport; Ion transport; Membrane; Mitochondrion; Mitochondrion inner membrane; Nucleotide-binding; Phosphoprotein; Pyrrolidone carboxylic acid; Transit peptide; Transport	ATP binding; ATP catabolic process; ATP hydrolysis coupled proton transport; ATP synthesis coupled proton transport; COP9 signalosome; extracellular vesicular exosome; lipid metabolic process; membrane; MHC class I protein binding; mitochondrial inner membrane; mitochondrial proton-transporting ATP synthase complex; mitochondrion; myelin sheath; negative regulation of endothelial cell proliferati…			Mitochondrial membrane ATP synthase (F(1)F(0) ATP synthase or Complex V) produces ATP from ADP in the presence of a proton gradient across the membrane which is generated by electron transport complexes of the respiratory chain. F-type ATPases consist of two structural domains, F(1) - containing the extramembraneous catalytic core, and F(0) - containing the membrane proton channel, linked togethe…		Mitochondrion inner membrane. Cell membrane; Peripheral membrane protein; Extracellular side. Note=Colocalizes with HRG on the cell surface of T-cells.		118075	31676.5	189818	128596	80982.6	53360.4	100418	57298.8	0.570601	56736.6	37688.4	63522.7	55954.9	49139.5	38045.3	50181.2	10571.1	0.210658	0.441	0.005
O09005|DEGS1_MOUSE	DEGS1_MOUSE	Sphingolipid delta(4)-desaturase DES1	2	489.117	Degs1 Degs Des1 Mdes	Endoplasmic reticulum; Fatty acid biosynthesis; Fatty acid metabolism; Lipid biosynthesis; Lipid metabolism; Lipoprotein; Membrane; Mitochondrion; Myristate; Oxidoreductase; Phosphoprotein; Transmembrane; Transmembrane helix	ceramide biosynthetic process; endoplasmic reticulum membrane; fatty acid biosynthetic process; integral component of membrane; mitochondrion; positive regulation of apoptotic process; sphingolipid delta-4 desaturase activity			Has sphingolipid-delta-4-desaturase activity. Converts D-erythro-sphinganine to D-erythro-sphingosine (E-sphing-4-enine).	Detected in testis. Detected in pachytene spermatocytes and round spermatids.	Mitochondrion. Endoplasmic reticulum membrane; Multi-pass membrane protein.		98620.8	85510.2	33128.9	34963.1	59965.8	45523.7	59618.7	27202.7	0.456277	26861.4	22098.4	47164.6	44673.3	21042.7	19785.3	30270.9	12380.2	0.40898	0.433	0.0005954
P57780|ACTN4_MOUSE	ACTN4_MOUSE	Alpha-actinin-4	2	255.24	Actn4	Acetylation; Actin-binding; Calcium; Cell junction; Cytoplasm; Direct protein sequencing; Metal-binding; Nucleus; Protein transport; Repeat; Transport	actin filament binding; actin filament bundle assembly; calcium ion binding; cell-cell junction; cortical cytoskeleton; cytoplasm; extracellular space; extracellular vesicular exosome; focal adhesion; ligand-dependent nuclear receptor transcription coactivator activity; negative regulation of cellular component movement; neuron projection; nucleoside binding; nucleus; perinuclear region of cytopl…			F-actin cross-linking protein which is thought to anchor actin to a variety of intracellular structures. This is a bundling protein. Probably involved in vesicular trafficking via its association with the CART complex. The CART complex is necessary for efficient transferrin receptor recycling but not for EGFR degradation (By similarity). Involved in tight junction assembly in epithelial cells pro…		Nucleus. Cytoplasm. Cell junction. Note=Localized in cytoplasmic mRNP granules containing untranslated mRNAs. Colocalizes with actin stress fibers.		131865	121306	165407	172475	137677	115284	140669	23363.9	0.166091	22232	16167.4	94604.1	100993	78288.4	76101.6	64731.1	36565.1	0.564877	0.399	3.343e-11
Q8BFZ3|ACTBL_MOUSE	ACTBL_MOUSE	Beta-actin-like protein 2	2	5521.78	Actbl2	ATP-binding; Cytoplasm; Cytoskeleton; Methylation; Nucleotide-binding; Oxidation;	ATP binding; cytoplasm; cytoskeleton; extracellular space; extracellular vesicular exosome			Actins are highly conserved proteins that are involved in various types of cell motility and are ubiquitously expressed in all eukaryotic cells.		Cytoplasm, cytoskeleton.		125013	119104	186784	164763	153749	129526	146490	26492.5	0.180849	12699.6	11936.5	156256	140909	48832.5	48528.1	69860.3	63296	0.906036	0.391	1.077e-06
A1BN54|A1BN54_MOUSE	A1BN54_MOUSE	Alpha actinin 1a	2	249.169	Actn1 Actn1a	Actin-binding; Calcium; Repeat	actin crosslink formation; actin filament binding; actin filament bundle assembly; calcium ion binding; cell projection; cytoplasm; double-stranded RNA binding; extracellular space; extracellular vesicular exosome; fascia adherens; focal adhesion; focal adhesion assembly; integrin binding; ion channel binding; negative regulation of cellular component movement; vinculin binding; Z disc							56638.9	56927.7	39930.5	51188.1	51215	48507.6	50734.6	6250.43	0.123199	12190.3	10831.6	49389.4	54130.9	6439.06	5702.97	23114	22377.8	0.968147	0.365	1.555e-07
P68368|TBA4A_MOUSE	TBA4A_MOUSE	Tubulin alpha-4A chain	2	5830.99	Tuba4a Tuba4	Acetylation; Cytoplasm; Cytoskeleton; Direct protein sequencing; GTP-binding; Microtubule; Nitration; Nucleotide-binding; Phosphoprotein;	cytoplasm; extracellular vesicular exosome; GTPase activity; GTP binding; microtubule; microtubule-based process; protein polymerization; structural constituent of cytoskeleton			Tubulin is the major constituent of microtubules. It binds two moles of GTP, one at an exchangeable site on the beta chain and one at a non-exchangeable site on the alpha chain.		Cytoplasm, cytoskeleton.		50260.5	11423.4	25881.6	9023.67	21335.7	11128.7	21508.9	15563.7	0.723594	12279.2	7221.65	11645.7	7856.52	7986.16	6210.8	8866.67	2486.91	0.280479	0.364	0.012
E9PZF0|E9PZF0_MOUSE	E9PZF0_MOUSE	Nucleoside diphosphate kinase	10	30488.6	Gm20390	ATP-binding; Kinase; Nucleotide-binding; Transferase	ATP binding; CTP biosynthetic process; cytosol; GTP biosynthetic process; mitochondrion; nucleoside diphosphate kinase activity; nucleoside triphosphate biosynthetic process; purine nucleotide metabolic process; pyrimidine nucleotide metabolic process; regulation of apoptotic process; UTP biosynthetic process	ATP + nucleoside diphosphate = ADP + nucleoside triphosphate.						2.83458e+06	2842747	8614671	8873012	2.80058e+06	2.43487e+06	4.73341e+06	3.11126e+06	0.657299	1.74443e+06	1.49385e+06	2.74192e+06	2.73332e+06	1.39392e+06	1.39424e+06	1.91695e+06	648474	0.338284	0.351	0.004
P62996|TRA2B_MOUSE	TRA2B_MOUSE	Transformer-2 protein homolog beta	2	2211.63	Tra2b Sfrs10 Silg41	Acetylation; Activator; Methylation; Nucleus; Phosphoprotein; RNA-binding; Repressor; mRNA processing; mRNA splicing	mRNA binding; mRNA splicing, via spliceosome; nucleotide binding; nucleus; poly(A) RNA binding; positive regulation of mRNA splicing, via spliceosome; regulation of alternative mRNA splicing, via spliceosome			Sequence-specific RNA-binding protein which participates in the control of pre-mRNA splicing. Can either activate or suppress exon inclusion. Acts additively with RBMX to promote exon 7 inclusion of the survival motor neuron SMN2. Activates the splicing of MAPT/Tau exon 10. Alters pre-mRNA splicing patterns by antagonizing the effects of splicing regulators, like RBMX. Binds to the AG-rich SE2 do…	Widely expressed. Highly expressed in uterus and brain.	Nucleus.		3.41729e+06	3.31448e+06	116388	117438	2.28053e+06	2079017	1.88752e+06	1.47225e+06	0.779992	86138.1	68000.4	2.33711e+06	2.50997e+06	71975.7	71361.5	857425	1.21435e+06	1.41628	0.345	0.038
Q6ZWU9|RS27_MOUSE	RS27_MOUSE	40S ribosomal protein S27	2	646.852	Rps27	Metal-binding; Phosphoprotein; Ribonucleoprotein; Ribosomal protein; Zinc; Zinc-finger	metal ion binding; ribosome; structural constituent of ribosome; translation							1.60195e+06	1.54249e+06	69408.8	65271.1	1297187	1.16705e+06	957225	707334	0.738942	31926.8	33333.8	1.10133e+06	1118120	65211.3	65155.3	402513	548024	1.36151	0.321	0.022
P56480|ATPB_MOUSE	ATPB_MOUSE	ATP synthase subunit beta, mitochondrial	2	1603.89	Atp5b	ATP synthesis; ATP-binding; Acetylation; CF(1); Direct protein sequencing; Glycoprotein; Hydrogen ion transport; Hydrolase; Ion transport; Membrane; Mitochondrion; Mitochondrion inner membrane; Nucleotide-binding; Phosphoprotein; Transit peptide; Transport	angiogenesis; ATP binding; ATP biosynthetic process; ATP catabolic process; ATP hydrolysis coupled proton transport; ATP synthesis coupled proton transport; cell surface; extracellular vesicular exosome; lipid metabolic process; membrane; MHC class I protein binding; mitochondrial inner membrane; mitochondrial membrane; mitochondrial nucleoid; mitochondrial proton-transporting ATP synthase comple…	ATP + H(2)O + H(+)(In) = ADP + phosphate + H(+)(Out).		Mitochondrial membrane ATP synthase (F(1)F(0) ATP synthase or Complex V) produces ATP from ADP in the presence of a proton gradient across the membrane which is generated by electron transport complexes of the respiratory chain. F-type ATPases consist of two structural domains, F(1) - containing the extramembraneous catalytic core, and F(0) - containing the membrane proton channel, linked togethe…		Mitochondrion. Mitochondrion inner membrane. Note=Peripheral membrane protein.		77797.5	17587	28566.5	8278.48	26893.6	9018.16	28023.5	25841.9	0.922148	13451.9	12128.2	16822.9	10523.5	5128.76	4018.11	10345.6	4940.99	0.477595	0.32	0.034
F7A1F0|F7A1F0_MOUSE	F7A1F0_MOUSE	Protein Tsga10ip	2	361.662	Tsga10ip									35636.8	30660.2	3721.81	3267.72	24461.4	22153.5	19983.6	13620.8	0.681603	5179.13	5855.22	18069.9	16320.5	1591.46	655.437	7945.27	7459.02	0.9388	0.318	0.008
P68369|TBA1A_MOUSE	TBA1A_MOUSE	Tubulin alpha-1A chain	7	12272.9	Tuba1a Tuba1	Acetylation; Cytoplasm; Cytoskeleton; Direct protein sequencing; GTP-binding; Microtubule; Nitration; Nucleotide-binding; Phosphoprotein;	cytoplasmic microtubule; cytoplasmic ribonucleoprotein granule; extracellular vesicular exosome; GTPase activity; GTP binding; microtubule; microtubule-based process; myelin sheath; nucleus; protein polymerization; structural constituent of cytoskeleton			Tubulin is the major constituent of microtubules. It binds two moles of GTP, one at an exchangeable site on the beta chain and one at a non-exchangeable site on the alpha chain.	Ubiquitously expressed, although primarily in lung and brain.	Cytoplasm, cytoskeleton.		1.05253e+06	128075	686161	108390	485687	79732.5	423430	393265	0.928761	255189	83210	200071	70905.6	130640	66462.4	134413	77697.3	0.578049	0.283	0.026
P62814|VATB2_MOUSE	VATB2_MOUSE	V-type proton ATPase subunit B, brain isoform	3	503.72	Atp6v1b2 Atp6b2 Vat2	Direct protein sequencing; Hydrogen ion transport; Hydrolase; Ion transport; Membrane; Transport	ATP binding; ATP hydrolysis coupled proton transport; ATP metabolic process; cytoplasm; cytosol; endomembrane system; extracellular vesicular exosome; hydrolase activity, acting on acid anhydrides, catalyzing transmembrane movement of substances; integral component of membrane; intracellular membrane-bounded organelle; lysosomal membrane; melanosome; microvillus; myelin sheath; plasma membrane; p…			Non-catalytic subunit of the peripheral V1 complex of vacuolar ATPase. V-ATPase is responsible for acidifying a variety of intracellular compartments in eukaryotic cells.		Endomembrane system; Peripheral membrane protein. Melanosome. Note=Endomembrane.		145872	60701.1	66544.5	25585.1	59883.3	26018	64100.7	43944.5	0.685554	24398.7	11260.3	30756.6	17978.8	18975.5	10214.6	18930.8	7816.2	0.412884	0.257	0.002
Q3U432|Q3U432_MOUSE	Q3U432_MOUSE	Growth arrest-specific protein 7	4	327.481	Gas7		actin filament; actin filament binding; actin filament bundle assembly; actin filament polymerization; neuron differentiation; neuron projection morphogenesis; regulation of cell shape; ruffle							842044	984551	187502	230844	438798	451353	522515	324023	0.620121	47743.1	45970	308927	318490	88266.5	95557.6	150826	127825	0.847502	0.235	0.0006673
Q9D5V1|Q9D5V1_MOUSE	Q9D5V1_MOUSE	Protein Actl11	2	107.412	Actl11 4921517D21Rik mCG_18858									821202	782950	107300	107115	378791	312158	418253	316760	0.757341	26993.1	24332.7	314794	288824	33582.1	46650.1	122529	139326	1.13708	0.231	0.005
A2AL12|A2AL12_MOUSE	A2AL12_MOUSE	Heterogeneous nuclear ribonucleoprotein A3	2	529.363	Hnrnpa3		nucleic acid binding; nucleotide binding							399820	376235	10067970	10753039	589677	495164	3.78032e+06	5.14084e+06	1.3599	102492	96655.5	563019	574224	213352	218545	294714	218500	0.741396	0.066	0.045

## Sheet: Single Peptide and added
UniProt Accession|ID	Uniprot ID	Protein	Peptide Count	Max PLGS Score	Gene Name	Keywords	Gene Ontology	Catalytic Activity	Pathway	Function	Tissue Specificity	Subcellular Location	Disease	Control_1_SL01_011915_MSE_IMS98_021015_4uL_1	Control_1_SL01_011915_MSE_IMS98_021015_4uL_2	Control_2_SL02_011915_MSE_IMS98_021015_4uL_1	Control_2_SL02_011915_MSE_IMS98_021015_4uL_2	Control_3_SL03_011915_MSE_IMS98_021015_4uL_1	Control_3_SL03_011915_MSE_IMS98_021015_4uL_2	Control Mean	Control SD	Control CV	MMP-13_1_SL04_011915_MSE_IMS98_021015_4uL_1	MMP-13_1_SL04_011915_MSE_IMS98_021015_4uL_2	MMP-13_2_SL05_011915_MSE_IMS98_021015_4uL_1	MMP-13_2_SL05_011915_MSE_IMS98_021015_4uL_2	MMP-13_3_SL06_011915_MSE_IMS98_021015_4uL_1	MMP-13_3_SL06_011915_MSE_IMS98_021015_4uL_2	MMP-13 Mean	MMP-13 SD	MMP-13 CV	Ratio [MMP-13 / Control]	P-Value [MMP-13 / Control]
A0A087WPS7|A0A087WPS7_MOUSE	A0A087WPS7_MOUSE	Amyloid beta A4 precursor protein-binding family B member 1	1	555.451	Apbb1		axon guidance; beta-amyloid binding; cellular response to DNA damage stimulus; chromatin binding; cytoplasm; extracellular matrix organization; growth cone; histone binding; lamellipodium; negative regulation of neuron differentiation; neuron migration; nucleus; plasma membrane; positive regulation of apoptotic process; positive regulation of transcription, DNA-templated; positive regulation of t…							2406.86	4330.92	14133	16519.7	2762.07	7683.23	7972.64	6041.14	0.757734	49737.4	47749.3	6700.68	3350.67	29005.2	27429.3	27328.8	19608.3	0.717498	3.218	0.01
A0A087WRT5|A0A087WRT5_MOUSE	A0A087WRT5_MOUSE	Protein FAM135A	1	157.012	Fam135a									2291.65	2533.7	7328.23	7201.16	5040.86	4506.12	4816.95	2178.45	0.452246	2929.1	1267.31	5108.44	4788.16	9845.33	9471.81	5568.36	3458.74	0.621141	1.057	0.857
A0A0A0MQA5|A0A0A0MQA5_MOUSE	A0A0A0MQA5_MOUSE	Tubulin alpha-4A chain	1	8010.27	Tuba4a									61979.1	3887.1	30545.4	2777.35	19631.3	2161.44	20163.6	23443	1.16264	8256.67	1287.3	6060.5	1584.59	5147.09	1030.8	3894.49	3020.7	0.775633	0.172	0.043
A0A0A0MQF6|A0A0A0MQF6_MOUSE	A0A0A0MQF6_MOUSE	Glyceraldehyde-3-phosphate dehydrogenase	1	2271.41	Gapdh									30776.1	33246.5	86274.6	96930.6	64533.8	62158.4	62320	26895.8	0.431576	44574.5	40302.5	102257	89556.2	58011.7	52509	64535.1	25384.3	0.393341	0.892	0.53
A0A0A0MQM0|A0A0A0MQM0_MOUSE	A0A0A0MQM0_MOUSE	Eukaryotic translation initiation factor 5A-1	1	359.145	Eif5a									27855.6	34032.2	47906	58488.1	39788.5	44129.2	42033.2	10767.6	0.256169	63947.9	75602.3	43407.9	40231.5	47200.1	45782.1	52695.3	13935.2	0.264448	1.128	0.429
A2A9P2|A2A9P2_MOUSE	A2A9P2_MOUSE	NAD kinase	1	620.552	Nadk		NAD+ kinase activity; NAD metabolic process; NADP biosynthetic process; phosphorylation							1933.05	5135.78	4437.43	5411.15	17036.9	13649.7	7934	5965.97	0.75195	3621.55	2949.2	7681.24	6255.82	1683.02	2212.09	4067.16	2384.35	0.586244	0.426	0.04
A2API3|A2API3_MOUSE	A2API3_MOUSE	Integrator complex subunit 8	1	185.586	Ints8		integrator complex; snRNA processing							98182.6	88227.7	28479.1	26852.5	166694	138481	91152.8	56686.8	0.621887	8120.81	6931.78	113869	103934	33969.2	31508.5	49722.1	47318.6	0.951662	0.44	0.028
A3KG36|A3KG36_MOUSE	A3KG36_MOUSE	Glucose-6-phosphate 1-dehydrogenase	1	2523.86	G6pdx RP23-436K3.17-004	Carbohydrate metabolism; Glucose metabolism; NADP; Oxidoreductase;	angiotensin mediated vasoconstriction involved in regulation of systemic arterial blood pressure; cellular response to oxidative stress; cholesterol biosynthetic process; cytokine production; cytoplasm; cytoplasmic side of plasma membrane; cytosol; erythrocyte development; erythrocyte maturation; extracellular vesicular exosome; glucose-6-phosphate dehydrogenase activity; glucose 6-phosphate meta…	D-glucose 6-phosphate + NADP(+) = 6-phospho-D-glucono-1,5-lactone + NADPH.	Carbohydrate degradation; pentose phosphate pathway; D-ribulose 5-phosphate from D-glucose 6-phosphate (oxidative stage): step 1/3.					10780	16221	33172.3	30828.4	33236.6	40278.2	27419.4	11368.2	0.414604	26491.8	21392.3	41800.2	49855.4	12910.9	13368	27636.4	15198.9	0.549957	0.841	0.437
A3KG59|P20D2_MOUSE	P20D2_MOUSE	Peptidase M20 domain-containing protein 2	1	244.38	Pm20d2 Acy1l2 Gm424		extracellular vesicular exosome; hydrolase activity; nucleus							35589.3	38728.9	50663.8	46438.8	53061.2	48572.4	45509.1	6902.55	0.151674	27255.7	28492.4	52235.1	60432.7	25926.7	23135.5	36246.3	15874.3	0.437955	0.677	0.0009524
A5AA27|A5AA27_MOUSE	A5AA27_MOUSE	GLI-Kruppel family member	1	489.856	Gli2		anatomical structure development; anatomical structure formation involved in morphogenesis; axon guidance; branching morphogenesis of an epithelial tube; cell differentiation; cell proliferation; cellular response to organic cyclic compound; cellular response to virus; cerebellar cortex morphogenesis; chondrocyte differentiation; chromatin binding; ciliary tip; cilium; cochlea morphogenesis; cyto…							531479	540606	33243.3	35693.8	236666	233210	268483	225833	0.841145	6215.34	6994.59	274402	254341	15717.8	14382.9	95342.3	131138	1.37545	0.272	0.021
B0QZL1|B0QZL1_MOUSE	B0QZL1_MOUSE	Enolase	1	3938.78	Eno1	Glycolysis; Lyase; Magnesium;	glycolytic process; magnesium ion binding; phosphopyruvate hydratase activity; phosphopyruvate hydratase complex	2-phospho-D-glycerate = phosphoenolpyruvate + H(2)O.	Carbohydrate degradation; glycolysis; pyruvate from D-glyceraldehyde 3-phosphate: step 4/5.					3892.9	3408.32	5254.47	4840.26	7375.78	6151.96	5153.95	1461.41	0.283551	6105.19	6929.28	8383	8397.97	4859.36	3847.35	6420.36	1853.55	0.2887	1.076	0.606
B0R0E9|B0R0E9_MOUSE,B0R0F0|B0R0F0_MOUSE,P30275|KCRU_MOUSE	B0R0E9_MOUSE	Creatine kinase U-type, mitochondrial	1	1354.5	Ckmt1	ATP-binding; Kinase; Nucleotide-binding; Transferase	extracellular vesicular exosome; kinase activity; mitochondrion							24006.1	27188.9	924970	1.03764e+06	75483.9	82871.3	362026	481615	1.33033	3.48482e+06	3.19001e+06	216394	215102	444025	453560	1.33398e+06	1.55814e+06	1.16803	3.465	0.094
D3YU09|D3YU09_MOUSE	D3YU09_MOUSE	Guanine deaminase	1	4344.57	Gda		extracellular vesicular exosome; guanine catabolic process; guanine deaminase activity; zinc ion binding							7103.54	5909.1	9277.14	12547	8754.9	7531.81	8520.58	2308.45	0.270927	11855.6	8886.61	10958.5	10417.2	6552.42	7344.49	9335.81	2100.79	0.225024	0.963	0.75
D3YVH4|D3YVH4_MOUSE	D3YVH4_MOUSE	Splicing factor 1	1	449.759	Sf1	Metal-binding; Zinc; Zinc-finger	cytoplasm; Leydig cell differentiation; male sex determination; negative regulation of smooth muscle cell proliferation; nucleus; poly(A) RNA binding; regulation of steroid biosynthetic process; spliceosomal complex; zinc ion binding							23728.4	20517.9	30117.8	28528.5	23633.3	167.377	21115.5	10847.5	0.513722	31332.5	32656.6	21333.8	25349.8	22962.1	26718.7	26725.6	4506.18	0.168609	1.154	0.462
D3YYI5|D3YYI5_MOUSE	D3YYI5_MOUSE	Glyceraldehyde-3-phosphate dehydrogenase	1	1105.1	Gm7293	Glycolysis; NAD; Oxidoreductase;	glucose metabolic process; glyceraldehyde-3-phosphate dehydrogenase (NAD+) (phosphorylating) activity; glycolytic process; NAD binding; NADP binding	D-glyceraldehyde 3-phosphate + phosphate + NAD(+) = 3-phospho-D-glyceroyl phosphate + NADH.	Carbohydrate degradation; glycolysis; pyruvate from D-glyceraldehyde 3-phosphate: step 1/5.					16213.5	15809.3	4611.4	3848.5	21921	20865.2	13878.2	7863.29	0.566594	1732.07	1611.5	30380.5	33075.5	1320.34	2348.41	11744.7	15506.1	1.32026	0.649	0.319
D3Z5I1|D3Z5I1_MOUSE	D3Z5I1_MOUSE	Zinc finger CCCH-type antiviral protein 1	1	110.6	Zc3hav1		cellular response to exogenous dsRNA; cytoplasm; DEAD/H-box RNA helicase binding; Golgi apparatus; late endosome; lysosome; metal ion binding; NAD+ ADP-ribosyltransferase activity; negative regulation of viral genome replication; nucleus; plasma membrane; poly(A) RNA binding; positive regulation of ATPase activity; positive regulation of I-kappaB kinase/NF-kappaB signaling; positive regulation of…							20837.2	21503.9	29079.7	30110	25608.1	22410	24924.8	3983.76	0.159831	33216	29388.9	25834.7	25862.8	14746.4	12942.9	23665.3	8099.7	0.342261	0.832	0.149
E9PXI0|E9PXI0_MOUSE	E9PXI0_MOUSE	Proto-oncogene vav	1	113.669	Vav1	Metal-binding; Phosphoprotein; SH2 domain; SH3 domain; Zinc	cell-cell junction; G-protein coupled receptor signaling pathway; guanyl-nucleotide exchange factor activity; immune response; integrin-mediated signaling pathway; intracellular signal transduction; metal ion binding; neutrophil chemotaxis; phagocytosis; positive regulation of cell adhesion; positive regulation of Rac GTPase activity; Rac guanyl-nucleotide exchange factor activity; reactive oxyge…							70343.1	71566.6	12279.7	11294.1	104759	107186	62904.8	42590	0.677055	61975.2	51047.1	152612	155746	8456.96	20608.6	75074.3	64301.3	0.856502	0.956	0.899
E9Q696|E9Q696_MOUSE	E9Q696_MOUSE	Non-specific protein-tyrosine kinase	1	188.979	Lck	ATP-binding; Kinase; Nucleotide-binding; SH3 domain; Transferase; Tyrosine-protein kinase	activation of cysteine-type endopeptidase activity involved in apoptotic process; ATPase binding; ATP binding; B cell receptor signaling pathway; CD4 receptor binding; CD8 receptor binding; cell-cell junction; cell surface receptor signaling pathway; cellular response to peptide hormone stimulus; dephosphorylation; extracellular vesicular exosome; extrinsic component of cytoplasmic side of plasma…	ATP + a [protein]-L-tyrosine = ADP + a [protein]-L-tyrosine phosphate.						59479.4	62193.3	27722.8	34892.9	63844.1	50352.1	49747.4	15194.9	0.305442	38181.3	36284.9	51644.6	50543.3	30675.1	37093.3	40737.1	8438.13	0.207136	0.712	0.011
F8WIS9|F8WIS9_MOUSE	F8WIS9_MOUSE	Calcium/calmodulin-dependent protein kinase type II subunit alpha	1	677.107	Camk2a	ATP-binding; Kinase; Nucleotide-binding; Serine/threonine-protein kinase; Transferase	ATP binding; calcium ion transport; calmodulin binding; calmodulin-dependent protein kinase activity; G1/S transition of mitotic cell cycle; glutamate receptor binding; kinase activity; mitochondrion; neuronal postsynaptic density; nucleus; peptidyl-serine phosphorylation; positive regulation of calcium ion transport; positive regulation of cardiac muscle cell apoptotic process; positive regulati…							1.48551e+06	218118	793725	151962	546009	122231	552926	526519	0.952242	462595	171762	290781	87642.7	233118	74809.5	220118	144886	0.65822	0.357	0.056
F8WJ41|F8WJ41_MOUSE	F8WJ41_MOUSE	40S ribosomal protein S15a	1	473.31	Rps15a		cytosolic small ribosomal subunit; extracellular vesicular exosome; membrane; poly(A) RNA binding; positive regulation of cell cycle; positive regulation of cell proliferation; response to virus; structural constituent of ribosome; translation							11321.8	10764.5	8506.04	14837	15442.8	14450.6	12553.8	2766.25	0.220352	22476.4	18392.4	26053.1	28777.1	17060.2	13972.6	21122	5653.56	0.267663	1.456	0.0002454
G3X9U5|G3X9U5_MOUSE	G3X9U5_MOUSE	Differentially expressed in FDCP 8, isoform CRA_c	1	479.542	Def8 mCG_132925	Metal-binding; Zinc	intracellular signal transduction; zinc ion binding							43218.9	410004	1.52062e+06	1.66221e+06	191252	307215	689087	710931	1.0317	1.59002e+06	1.58025e+06	196920	143460	3.16105e+06	3.02211e+06	1.61564e+06	1.30755e+06	0.80931	2.278	0.089
O35973|PER1_MOUSE	PER1_MOUSE	Period circadian protein homolog 1	1	146.009	Per1 Per Rigui	Biological rhythms; Cytoplasm; Nucleus; Phosphoprotein; Repeat; Transcription; Transcription regulation; Ubl conjugation	chromatin DNA binding; circadian regulation of gene expression; circadian regulation of translation; circadian rhythm; cytoplasm; cytosol; E-box binding; entrainment of circadian clock by photoperiod; histone H3 acetylation; histone H3 deacetylation; histone H4 acetylation; kinase binding; negative regulation of glucocorticoid receptor signaling pathway; negative regulation of I-kappaB kinase/NF-…			Transcriptional repressor which forms a core component of the circadian clock. The circadian clock, an internal time-keeping system, regulates various physiological processes through the generation of approximately 24 hour circadian rhythms in gene expression, which are translated into rhythms in metabolism and behavior. It is derived from the Latin roots 'circa' (about) and 'diem' (day) and acts…	In brain, highest expression is observed in the SCN. Highly expressed in the pyramidal cell layer of the piriform cortex, the periventricular part of the caudate-putamen, many thalamic nuclei, and the granular layer of the cerebellar cortex. Weaker expression is detected in most area of the brain, including cortical and non cortical structures. Expression but no oscillations occurs in the glomeru…	Nucleus. Cytoplasm. Note=Nucleocytoplasmic shuttling is effected by interaction with other circadian core oscillator proteins and/or by phosphorylation. Retention of PER1 in the cytoplasm occurs through PER1-PER2 heterodimer formation. Translocate to the nucleus after phosphorylation by CSNK1D or CSNK1E. Also translocated to the nucleus by CRY1 or CRY2.		4311.45	64560.2	6699.25	17014.5	1490.73	16442.6	18419.8	23485.5	1.27501	94585.9	73397.9	15185.3	6770.14	382295	380661	158816	175686	1.10622	8.256	0.027
O77727|K1C15_SHEEP	K1C15_SHEEP	Keratin, type I cytoskeletal 15	1	1550.72	KRT15	Coiled coil; Intermediate filament; Keratin; Phosphoprotein;	intermediate filament; structural molecule activity				Expressed in the basal cell layers of several stratified epithelia including esophagus, tongue, stomach, epidermis and hair follicle. In the hair follicle, expression is detected mainly in the basal layer of the outer root sheath (ORS), except just above the follicle bulb where it occurs throughout its thickness. Low expression levels are seen in the single layer of ORS cells around the base of t…			185897	185132	104679	120801	335703	303704	205986	94586.6	0.459189	60168.9	48771.5	278707	291124	155354	156310	165073	103444	0.62666	0.674	0.121
O88342|WDR1_MOUSE	WDR1_MOUSE	WD repeat-containing protein 1	1	295.785	Wdr1	Acetylation; Actin-binding; Cell junction; Cell projection; Cytoplasm; Cytoskeleton; Direct protein sequencing; Phosphoprotein; Repeat; WD repeat	actin binding; actin cytoskeleton; actin filament; cell junction; cell projection; cytoplasm; extracellular vesicular exosome; myelin sheath; podosome; regulation of oligodendrocyte differentiation; sensory perception of sound			Induces disassembly of actin filaments in conjunction with ADF/cofilin family proteins.		Cytoplasm, cytoskeleton. Cell projection, podosome.		6615.46	5656.71	10593.5	10474	7572.67	7608.23	8086.76	2027.11	0.250671	3986.35	4323.42	7577.79	7766.54	3124.96	3684.81	5077.31	2049.08	0.403575	0.537	2.925e-05
P00330|ADH1_YEAST	ADH1_YEAST	Alcohol dehydrogenase 1	20	35812.6	ADH1 ADC1 YOL086C O0947	Acetylation; Cytoplasm; Direct protein sequencing; Metal-binding; NAD; Oxidoreductase; Phosphoprotein; Zinc	alcohol dehydrogenase (NAD) activity; amino acid catabolic process to alcohol via Ehrlich pathway; cytoplasm; ethanol biosynthetic process involved in glucose fermentation to ethanol; methylglyoxal reductase (NADH-dependent) activity; NADH oxidation; zinc ion binding	An alcohol + NAD(+) = an aldehyde or ketone + NADH.		This isozyme preferentially catalyzes the conversion of primary unbranched alcohols to their corresponding aldehydes. Also also shows activity toward secondary alcohols.		Cytoplasm.		12352897	13024138	12986656	13671304	12602721	13054592	12948718	450596	0.0347985	11415965	10665764	13479046	13224902	11925984	11807295	1.20865e+07	1.07768e+06	0.089164	0.823	4.871e-08
P00761|TRYP_PIG	TRYP_PIG	Trypsin	4	19183.4		Calcium; Digestion; Direct protein sequencing; Disulfide bond; Hydrolase; Metal-binding; Protease; Secreted; Serine protease; Zymogen	digestion; extracellular space; metal ion binding; serine-type endopeptidase activity	Preferential cleavage: Arg-|-Xaa, Lys-|-Xaa.				Secreted, extracellular space.		12288602	12409025	9088571	9372186	11636665	9658522	1.07423e+07	1.53333e+06	0.142738	6032749	5.87873e+06	10535064	10527183	5.88668e+06	5991364	7.47529e+06	2.36778e+06	0.316747	0.6	4.137e-10
P01642|KV5A9_MOUSE	KV5A9_MOUSE	Ig kappa chain V-V region L7	1	351.244	Gm10881	Disulfide bond; Immunoglobulin V region; Immunoglobulin domain; Signal	antigen binding							18490.8	15587.6	15924.1	17317.3	23659.6	18904	18313.9	2935.76	0.160302	10609.5	8572.04	29922.6	25466.2	10948.1	11537.7	16176	9087.65	0.561798	0.744	0.05
P05214|TBA3_MOUSE	TBA3_MOUSE	Tubulin alpha-3 chain	1	525.621	Tuba3a Tuba3; Tuba3b Tuba7	Acetylation; Cytoplasm; Cytoskeleton; Direct protein sequencing; GTP-binding; Microtubule; Nitration; Nucleotide-binding; Phosphoprotein;	cytoplasm; GTPase activity; GTP binding; microtubule; microtubule-based process; protein polymerization; structural constituent of cytoskeleton			Tubulin is the major constituent of microtubules. It binds two moles of GTP, one at an exchangeable site on the beta chain and one at a non-exchangeable site on the alpha chain.	Alpha-3 and alpha-7 are identical but coded by two different genes, they are testis-specific.	Cytoplasm, cytoskeleton.		1060.91	1336.56	8139.31	8736.28	6427.21	5084.04	5130.72	3307.38	0.644623	13171.3	14738.1	6741.91	6713.03	10201.1	9244.27	10134.9	3299.34	0.325541	1.805	0.022
P07724|ALBU_MOUSE	ALBU_MOUSE	Serum albumin	1	441.81	Alb Alb-1 Alb1	Cleavage on pair of basic residues; Copper; Direct protein sequencing; Disulfide bond; Lipid-binding; Metal-binding; Phosphoprotein; Repeat; Secreted; Signal; Zinc	basement membrane; blood microparticle; cellular response to starvation; chaperone binding; cytoplasm; DNA binding; drug binding; extracellular region; extracellular space; extracellular vesicular exosome; fatty acid binding; hemolysis by symbiont of host erythrocytes; maintenance of mitochondrion location; myelin sheath; negative regulation of apoptotic process; nucleus; oxygen binding; positive…			Serum albumin, the main protein of plasma, has a good binding capacity for water, Ca(2+), Na(+), K(+), fatty acids, hormones, bilirubin and drugs. Its main function is the regulation of the colloidal osmotic pressure of blood. Major zinc transporter in plasma, typically binds about 80% of all plasma zinc.	Plasma.	Secreted.		19506.9	9632.03	42585.4	37790	17533.5	14998.2	23674.3	13299.8	0.561781	47029.4	44872	29158.7	28079.6	43421.1	41731.3	39048.7	8271.05	0.211814	1.508	0.045
P10639|THIO_MOUSE	THIO_MOUSE	Thioredoxin	1	1286.35	Txn Txn1	Acetylation; Activator; Cytoplasm; Disulfide bond; Electron transport; Nucleus; Redox-active center; S-nitrosylation; Secreted; Transcription; Transcription regulation; Transport	cell redox homeostasis; cytoplasm; cytosol; extracellular vesicular exosome; glycerol ether metabolic process; mitochondrion; negative regulation of hydrogen peroxide-induced cell death; negative regulation of protein export from nucleus; negative regulation of transcription from RNA polymerase II promoter; nucleus; oxidation-reduction process; peptide disulfide oxidoreductase activity; poly(A) R…			Participates in various redox reactions through the reversible oxidation of its active center dithiol to a disulfide and catalyzes dithiol-disulfide exchange reactions (By similarity). Plays a role in the reversible S-nitrosylation of cysteine residues in target proteins, and thereby contributes to the response to intracellular nitric oxide. Nitrosylates the active site Cys of CASP3 in response t…		Nucleus. Cytoplasm. Secreted. Note=Secreted by a leaderless secretory pathway. Predominantly in the cytoplasm in non irradiated cells. Radiation induces translocation of TRX from the cytoplasm to the nucleus (By similarity).		15159.1	13085.8	35136.1	33346	35668	34589.3	27830.7	10666.5	0.383264	31791.4	23564.9	51185.4	54597.4	22907.5	23266.9	34552.3	14627.2	0.423335	1.056	0.755
P16125|LDHB_MOUSE	LDHB_MOUSE	L-lactate dehydrogenase B chain	1	1176.9	Ldhb Ldh-2 Ldh2	Acetylation; Cytoplasm; Direct protein sequencing; NAD; Oxidoreductase; Phosphoprotein;	cellular carbohydrate metabolic process; cytoplasm; extracellular vesicular exosome; lactate biosynthetic process from pyruvate; L-lactate dehydrogenase activity; membrane; mitochondrion; myelin sheath; NAD binding; NAD metabolic process	(S)-lactate + NAD(+) = pyruvate + NADH.	Fermentation; pyruvate fermentation to lactate; (S)-lactate from pyruvate: step 1/1.			Cytoplasm.		11653	12353.8	19738.5	15345.6	11810.6	9884.43	13464.3	3548.79	0.26357	9818.46	10495.9	28668.9	28954.5	9161.92	11257.9	16392.9	9645.17	0.588374	1.024	0.9
P16627|HS71L_MOUSE	HS71L_MOUSE	Heat shock 70 kDa protein 1-like	1	185.586	Hspa1l Hsc70t	ATP-binding; Developmental protein; Differentiation; Nucleotide-binding; Spermatogenesis; Stress response	ATP binding; binding of sperm to zona pellucida; blood microparticle; cell body; cell differentiation; COP9 signalosome; cytosol; mitochondrial matrix; multicellular organismal development; protein refolding; spermatogenesis; unfolded protein binding; zona pellucida receptor complex			In cooperation with other chaperones, Hsp70s stabilize preexistent proteins against aggregation and mediate the folding of newly translated polypeptides in the cytosol as well as within organelles. These chaperones participate in all these processes through their ability to recognize nonnative conformations of other proteins. They bind extended peptide segments with a net hydrophobic character ex…	Expressed in spermatids.			47442.4	43054.7	49003.8	63572.1	120512	123326	74485.1	37393.7	0.502029	162268	144191	18823.8	12713.6	17119.5	53843.8	68159.9	67757.6	0.994097	0.838	0.638
P16858|G3P_MOUSE	G3P_MOUSE	Glyceraldehyde-3-phosphate dehydrogenase	1	1970.69	Gapdh Gapd	ADP-ribosylation; Acetylation; Apoptosis; Cytoplasm; Cytoskeleton; Direct protein sequencing; Glycolysis; Methylation; NAD; Nucleus; Oxidoreductase; Phosphoprotein; S-nitrosylation; Transferase; Translation regulation; Ubl conjugation	cytoplasm; cytosol; enzyme binding; GAIT complex; glucose metabolic process; glyceraldehyde-3-phosphate dehydrogenase (NAD+) (phosphorylating) activity; glycolytic process; microtubule binding; microtubule cytoskeleton; microtubule cytoskeleton organization; myelin sheath; NAD binding; NADP binding; negative regulation of translation; neuron apoptotic process; nucleus; peptidyl-cysteine S-nitrosy…	D-glyceraldehyde 3-phosphate + phosphate + NAD(+) = 3-phospho-D-glyceroyl phosphate + NADH.	Carbohydrate degradation; glycolysis; pyruvate from D-glyceraldehyde 3-phosphate: step 1/5.	Has both glyceraldehyde-3-phosphate dehydrogenase and nitrosylase activities, thereby playing a role in glycolysis and nuclear functions, respectively. Glyceraldehyde-3-phosphate dehydrogenase is a key enzyme in glycolysis that catalyzes the first step of the pathway by converting D-glyceraldehyde 3-phosphate (G3P) into 3-phospho-D-glyceroyl phosphate. Modulates the organization and assembly of t…		Cytoplasm, cytosol. Nucleus. Cytoplasm, cytoskeleton. Note=Translocates to the nucleus following S-nitrosylation and interaction with SIAH1, which contains a nuclear localization signal.		3745.81	2764.35	4312.66	3400.7	4206.12	3222.49	3608.69	596.091	0.165182	1402.63	1114.06	3601.44	3096.35	2025.98	2225.22	2244.28	959.342	0.427461	0.536	1.477e-05
P17183|ENOG_MOUSE	ENOG_MOUSE	Gamma-enolase	1	7072.58	Eno2 Eno-2	Acetylation; Cell membrane; Cytoplasm; Direct protein sequencing; Glycolysis; Lyase; Magnesium; Membrane; Metal-binding; Phosphoprotein;	cytoplasm; extracellular space; extracellular vesicular exosome; glycolytic process; intracellular; magnesium ion binding; myelin sheath; neuronal cell body; perikaryon; phosphopyruvate hydratase activity; phosphopyruvate hydratase complex; photoreceptor inner segment; plasma membrane	2-phospho-D-glycerate = phosphoenolpyruvate + H(2)O.	Carbohydrate degradation; glycolysis; pyruvate from D-glyceraldehyde 3-phosphate: step 4/5.	Has neurotrophic and neuroprotective properties on a broad spectrum of central nervous system (CNS) neurons. Binds, in a calcium-dependent manner, to cultured neocortical neurons and promotes cell survival (By similarity).	The alpha/alpha homodimer is expressed in embryo and in most adult tissues. The alpha/beta heterodimer and the beta/beta homodimer are found in striated muscle, and the alpha/gamma heterodimer and the gamma/gamma homodimer in neurons.	Cytoplasm. Cell membrane. Note=Can translocate to the plasma membrane in either the homodimeric (alpha/alpha) or heterodimeric (alpha/gamma) form.		5665.68	5099.48	2834.47	1501.19	6961.23	6370.37	4738.74	2130.68	0.449631	1207.37	947.636	6003.59	4958.81	1630.53	871.796	2603.29	2269.13	0.871638	0.444	0.01
P18760|COF1_MOUSE	COF1_MOUSE	Cofilin-1	1	624.787	Cfl1	Acetylation; Actin-binding; Cell membrane; Cell projection; Cytoplasm; Cytoskeleton; Direct protein sequencing; Membrane; Nucleus; Phosphoprotein;	actin filament depolymerization; actin filament organization; cell-cell junction; cell projection organization; cellular component movement; cortical actin cytoskeleton; cytoplasm; cytoskeleton organization; cytosol; establishment of cell polarity; extracellular region; extracellular space; extracellular vesicular exosome; focal adhesion; lamellipodium membrane; membrane; mitotic cytokinesis; neg…			Binds to F-actin and exhibits pH-sensitive F-actin depolymerizing activity. Regulates actin cytoskeleton dynamics. Important for normal progress through mitosis and normal cytokinesis. Plays a role in the regulation of cell morphology and cytoskeletal organization. Required for the up-regulation of atypical chemokine receptor ACKR2 from endosomal compartment to cell membrane, increasing its effic…	Widely distributed in various tissues.	Nucleus matrix. Cytoplasm, cytoskeleton. Cell projection, ruffle membrane; Peripheral membrane protein; Cytoplasmic side. Cell projection, lamellipodium membrane; Peripheral membrane protein; Cytoplasmic side. Note=Colocalizes with the actin cytoskeleton in membrane ruffles and lamellipodia. Detected at the cleavage furrow and contractile ring during cytokinesis. Almost completely in nucleus in c…		22269	20713.5	29674.7	32585.9	27283.8	22618.5	25857.6	4726.67	0.182797	39086.6	38232	42482.9	37878.5	37364.6	39606.8	39108.6	1841.61	0.0470897	1.347	4.823e-05
P21550|ENOB_MOUSE	ENOB_MOUSE	Beta-enolase	1	2286.94	Eno3 Eno-3	Acetylation; Cytoplasm; Direct protein sequencing; Glycolysis; Lyase; Magnesium; Metal-binding;	aging; cytoplasm; extracellular space; extracellular vesicular exosome; glycolytic process; magnesium ion binding; phosphopyruvate hydratase activity; phosphopyruvate hydratase complex; plasma membrane; response to drug; skeletal muscle tissue regeneration; substantia nigra development	2-phospho-D-glycerate = phosphoenolpyruvate + H(2)O.	Carbohydrate degradation; glycolysis; pyruvate from D-glyceraldehyde 3-phosphate: step 4/5.	Appears to have a function in striated muscle development and regeneration.	The alpha/alpha homodimer is expressed in embryo and in most adult tissues. The alpha/beta heterodimer and the beta/beta homodimer are found in striated muscle, and the alpha/gamma heterodimer and the gamma/gamma homodimer in neurons. In striated muscle, the fiber-type order of ENO3 expression is IIB > IIX > IIA > I.	Cytoplasm. Note=Localized to the Z line. Some colocalization with CKM at M-band (By similarity).		88854.9	95768.2	14722.4	20662.1	68534.6	64147.6	58781.6	34031.3	0.578944	7956.46	4760.38	75346.1	91968.9	4245.98	6651.07	31821.5	40516.4	1.27324	0.418	0.031
P43274|H14_MOUSE	H14_MOUSE	Histone H1.4	1	307.475	Hist1h1e H1f4	Acetylation; Chromosome; Citrullination; DNA-binding; Methylation; Nucleus; Phosphoprotein;	chromatin DNA binding; DNA binding; extracellular vesicular exosome; nuclear heterochromatin; nucleosome; nucleosome assembly; nucleosome positioning; nucleus; poly(A) RNA binding			Histone H1 protein binds to linker DNA between nucleosomes forming the macromolecular structure known as the chromatin fiber. Histones H1 are necessary for the condensation of nucleosome chains into higher-order structured fibers. Acts also as a regulator of individual gene transcription through chromatin remodeling, nucleosome spacing and DNA methylation.		Nucleus. Chromosome. Note=Mainly localizes in heterochromatin. Dysplays a punctuate staining pattern in the nucleus.		5354.39	4677.09	15791.5	16876.4	20272.3	20801.2	13962.1	7193.55	0.515218	30470.5	25235.2	36149.7	41102.6	34504.6	34440.6	33650.5	5367.73	0.159514	2.115	5.668e-07
P50446|K2C6A_MOUSE	K2C6A_MOUSE	Keratin, type II cytoskeletal 6A	1	1032.27	Krt6a Ker2 Krt2-6 Krt2-6a Krt6	Coiled coil; Intermediate filament; Keratin;	extracellular vesicular exosome; intermediate filament organization; keratin filament; keratinization; morphogenesis of an epithelium; structural molecule activity; Wnt signaling pathway			Epidermis-specific type I keratin involved in wound healing (PubMed:10866680). Involved in the activation of follicular keratinocytes after wounding, while it does not play a major role in keratinocyte proliferation or migration (PubMed:10866680). Participates in the regulation of epithelial migration by inhibiting the activity of SRC during wound repair (PubMed:22529101).	Predominates in the adult trunk skin, tongue, trachea/esophagus and eye. In adult skin, localization is restricted to hair follicles, where it is localized predominantly in the outer root sheath.			1493.08	1743.17	786.851	1649	2476.55	3798.14	1991.13	1037.09	0.520855	1209.11	1463.9	2867.16	4494.07	1162.09	1547.8	2124.02	1319.06	0.621019	0.883	0.671
P60335|PCBP1_MOUSE	PCBP1_MOUSE	Poly(rC)-binding protein 1	1	521.331	Pcbp1	Acetylation; DNA-binding; Direct protein sequencing; Nucleus; Phosphoprotein; RNA-binding; Repeat; Ribonucleoprotein	extracellular vesicular exosome; membrane; mRNA processing; nucleus; poly(A) RNA binding; positive regulation of translation; ribonucleoprotein complex; RNA binding; single-stranded DNA binding; translation activator activity			Single-stranded nucleic acid binding protein that binds preferentially to oligo dC.		Nucleus.		181008	171670	295864	573566	221589	207125	275137	152675	0.554904	78880.6	93114.6	188765	190649	285650	285327	187065	89354.1	0.477665	0.618	0.081
P60521|GBRL2_MOUSE	GBRL2_MOUSE	Gamma-aminobutyric acid receptor-associated protein-like 2	1	1667.7	Gabarapl2	Acetylation; Autophagy; Cytoplasmic vesicle; Golgi apparatus; Lipoprotein; Phosphoprotein; Protein transport; Transport	autophagic vacuole; autophagic vacuole assembly; autophagic vacuole membrane; cellular response to nitrogen starvation; cytoplasm; cytoplasmic vesicle; cytosol; extrinsic component of membrane; GABA receptor binding; Golgi apparatus; Golgi membrane; intracellular; intra-Golgi vesicle-mediated transport; membrane fusion; microtubule binding; mitochondrion degradation; negative regulation of protea…			Ubiquitin-like modifier involved in intra-Golgi traffic. Modulates intra-Golgi transport through coupling between NSF activity and SNAREs activation. It first stimulates the ATPase activity of NSF which in turn stimulates the association with GOSR1 (By similarity). Involved in autophagy. Plays a role in mitophagy which contributes to regulate mitochondrial quantity and quality by eliminating the …	Ubiquitous. A high level expression is seen in brain, thymus, lung, heart, liver and kidney.	Golgi apparatus. Cytoplasmic vesicle, autophagosome.		22805.6	27430.7	85452.1	113472	43406.8	45759.8	56387.9	35640.2	0.632054	94001	95357.8	65831.3	64820.6	76331.2	79280.1	79270.3	13220	0.166771	1.274	0.259
P62245|RS15A_MOUSE	RS15A_MOUSE	40S ribosomal protein S15a	1	881.677	Rps15a	Ribonucleoprotein; Ribosomal protein	cytosolic small ribosomal subunit; extracellular vesicular exosome; membrane; poly(A) RNA binding; positive regulation of cell cycle; positive regulation of cell proliferation; response to virus; structural constituent of ribosome; translation							9651.7	8875.15	30592.5	30497.6	23469.4	24636.4	21287.1	9765.7	0.45876	39019.5	29625.7	37963.8	37378.4	25220.4	29449.7	33109.6	5735.58	0.17323	1.365	0.037
P62754|RS6_MOUSE	RS6_MOUSE	40S ribosomal protein S6	1	1336.2	Rps6	Acetylation; Direct protein sequencing; Phosphoprotein; Ribonucleoprotein; Ribosomal protein	activation-induced cell death of T cells; cell body; cytoplasm; cytoplasmic ribonucleoprotein granule; cytosolic small ribosomal subunit; dendrite; erythrocyte development; G1/S transition of mitotic cell cycle; gastrulation; glucose homeostasis; membrane; mitotic cell cycle checkpoint; mitotic nuclear division; negative regulation of apoptotic process; nucleolus; nucleus; oogenesis stage; perinu…			May play an important role in controlling cell growth and proliferation through the selective translation of particular classes of mRNA.				14214.2	12424.5	12586.2	11866.7	13237.7	10296.6	12437.6	1321.27	0.106232	16370.4	17193.4	20634.7	21375.7	11562.9	12418.5	16592.6	4058.26	0.244582	1.161	0.036
P68134|ACTS_MOUSE	ACTS_MOUSE	Actin, alpha skeletal muscle	1	4646.1	Acta1 Acta	ATP-binding; Acetylation; Cytoplasm; Cytoskeleton; Methylation; Muscle protein; Nucleotide-binding; Oxidation;	actin cytoskeleton; actin filament; ATP binding; blood microparticle; cell growth; extracellular space; extracellular vesicular exosome; protein complex; response to extracellular stimulus; response to lithium ion; response to mechanical stimulus; response to steroid hormone; sarcomere; skeletal muscle fiber adaptation; skeletal muscle fiber development; skeletal muscle thin filament assembly; st…			Actins are highly conserved proteins that are involved in various types of cell motility and are ubiquitously expressed in all eukaryotic cells.		Cytoplasm, cytoskeleton.		137124	102718	283223	255904	316925	248027	223987	84846.2	0.3788	67883.2	61265	389008	370146	92457.7	92290.2	178842	156113	0.872913	0.652	0.106
P99028|QCR6_MOUSE	QCR6_MOUSE	Cytochrome b-c1 complex subunit 6, mitochondrial	1	2732.74	Uqcrh	Acetylation; Direct protein sequencing; Disulfide bond; Electron transport; Membrane; Mitochondrion; Mitochondrion inner membrane; Respiratory chain; Transit peptide; Transport	mitochondrial electron transport, ubiquinol to cytochrome c; mitochondrial inner membrane; mitochondrial respiratory chain complex III; mitochondrion; protein heterooligomerization; ubiquinol-cytochrome-c reductase activity			This is a component of the ubiquinol-cytochrome c reductase complex (complex III or cytochrome b-c1 complex), which is part of the mitochondrial respiratory chain. This protein may mediate formation of the complex between cytochromes c and c1 (By similarity).		Mitochondrion inner membrane.		57632.7	56006.4	82272	90579.7	109094	96825.2	82068.3	21433.5	0.261166	20371.2	21017.1	51944.7	54991.7	59647.5	53808.2	43630.1	17948.2	0.411373	0.469	1.052e-05
Q04447|KCRB_MOUSE	KCRB_MOUSE	Creatine kinase B-type	1	644.825	Ckb Ckbb	ATP-binding; Cytoplasm; Direct protein sequencing; Kinase; Nitration; Nucleotide-binding; Phosphoprotein; Transferase	ATP binding; cellular chloride ion homeostasis; creatine kinase activity; extracellular vesicular exosome; mitochondrion; myelin sheath; substantia nigra development	ATP + creatine = ADP + phosphocreatine.		Reversibly catalyzes the transfer of phosphate between ATP and various phosphogens (e.g. creatine phosphate). Creatine kinase isoenzymes play a central role in energy transduction in tissues with large, fluctuating energy demands, such as skeletal muscle, heart, brain and spermatozoa.		Cytoplasm.		157864	98889.7	121055	74126.3	113309	79814.9	107510	30686.9	0.285433	93463.5	73944.1	103735	74807.3	95540	65601.7	84515.3	15064.7	0.178249	0.697	0.005
Q05BH3|Q05BH3_MOUSE	Q05BH3_MOUSE	Dhx16 protein	1	173.168	Dhx16		ATP binding; ATP catabolic process; ATP-dependent RNA helicase activity; mRNA splicing, via spliceosome; nucleus; poly(A) RNA binding; spliceosomal complex							5904.26	6587.23	5830.3	4870.06	13014.7	14115.6	8387.03	4063.04	0.484443	10844.4	7383.88	33358.8	35522.3	7478.27	8118.74	17117.7	13494.5	0.788333	1.654	0.131
Q0VEJ0|CEP76_MOUSE	CEP76_MOUSE	Centrosomal protein of 76 kDa	1	224.702	Cep76	Cytoplasm; Cytoskeleton; Phosphoprotein;	centriole; centrosome; protein complex; regulation of centriole replication			Centrosomal protein involved in regulation of centriole duplication. Required to limit centriole duplication to once per cell cycle by preventing centriole reduplication (By similarity).		Cytoplasm, cytoskeleton, microtubule organizing center, centrosome. Cytoplasm, cytoskeleton, microtubule organizing center, centrosome, centriole. Note=Does not localize along the ciliary axoneme.		5228.74	3161.14	4129.74	8022.54	1327.84	2056.54	3987.76	2421.89	0.607331	53569.4	55224.2	21215.3	19691.7	25182.4	29790.7	34112.3	16105.9	0.472143	7.849	2.496e-06
Q3UR97|Q3UR97_MOUSE	Q3UR97_MOUSE	Protein Snx21	1	606.817	Snx21		phosphatidylinositol binding							8321.02	31590.4	61014.4	96001	16396.5	24557.2	39646.8	33005.6	0.832492	85234.8	106400	22914.2	19878.4	227549	227346	114887	93570	0.814452	2.802	0.043
Q3URK3|TET1_MOUSE	TET1_MOUSE	Methylcytosine dioxygenase TET1	1	3199.64	Tet1 Cxxc6 Kiaa1676	Activator; Chromatin regulator; DNA-binding; Dioxygenase; Glycoprotein; Iron; Metal-binding; Nucleus; Oxidoreductase; Repressor; Transcription; Transcription regulation; Zinc; Zinc-finger	chromatin modification; DNA demethylation; inner cell mass cell differentiation; iron ion binding; methylcytosine dioxygenase activity; negative regulation of methylation-dependent chromatin silencing; nucleus; positive regulation of transcription from RNA polymerase II promoter; protein O-linked glycosylation; regulation of DNA methylation; stem cell maintenance; structure-specific DNA binding; …	DNA 5-methylcytosine + 2-oxoglutarate + O(2) = DNA 5-hydroxymethylcytosine + succinate + CO(2).		Dioxygenase that catalyzes the conversion of the modified genomic base 5-methylcytosine (5mC) into 5-hydroxymethylcytosine (5hmC) and plays a key role in active DNA demethylation. Also mediates subsequent conversion of 5hmC into 5-formylcytosine (5fC), and conversion of 5fC to 5-carboxylcytosine (5caC). Conversion of 5mC into 5hmC, 5fC and 5caC probably constitutes the first step in cytosine deme…	Present in embryonic stem cells (ES cells).	Nucleus.		563.936	405352	9489.19	8567.09	2916.01	36129.2	77169.5	161280	2.08995	272821	253906	111310	37811.9	2.1553e+06	2.05336e+06	814086	1.00379e+06	1.23302	10.082	0.041
Q60631|GRB2_MOUSE	GRB2_MOUSE	Growth factor receptor-bound protein 2	1	524.776	Grb2	Acetylation; Cytoplasm; Direct protein sequencing; Endosome; Golgi apparatus; Nucleus; Phosphoprotein; Repeat; SH2 domain; SH3 domain	aging; anatomical structure formation involved in morphogenesis; branching involved in labyrinthine layer morphogenesis; cell-cell junction; cell differentiation; cellular response to ionizing radiation; COP9 signalosome; cytoplasm; cytosol; endosome; ephrin receptor binding; epidermal growth factor receptor binding; extracellular vesicular exosome; Golgi apparatus; Grb2-EGFR complex; identical p…			Adapter protein that provides a critical link between cell surface growth factor receptors and the Ras signaling pathway.; Isoform 2 does not bind to phosphorylated epidermal growth factor receptor (EGFR) but inhibits EGF-induced. transactivation of a RAS-responsive element. Isoform 2 acts as a dominant negative protein over GRB2 and by suppressing proliferative signals, may trigger active progra…		Nucleus. Cytoplasm. Endosome. Golgi apparatus.		2195.07	3026.68	20040.7	22187	5436.75	5997.34	9813.92	8894.03	0.906267	21462.2	18787.6	9030	9684.92	20343.4	19537	16474.2	5587.37	0.339159	1.559	0.152
Q61696|HS71A_MOUSE	HS71A_MOUSE	Heat shock 70 kDa protein 1A	1	528.542	Hspa1a Hsp70-3 Hsp70A1	ATP-binding; Acetylation; Chaperone; Cytoplasm; Direct protein sequencing; Methylation; Nucleotide-binding; Phosphoprotein; Stress response	ATP binding; cytoplasm; mRNA catabolic process; negative regulation of cell growth; negative regulation of cell proliferation; nuclear speck; nucleus; perinuclear region of cytoplasm; response to unfolded protein			In cooperation with other chaperones, Hsp70s stabilize preexistent proteins against aggregation and mediate the folding of newly translated polypeptides in the cytosol as well as within organelles. These chaperones participate in all these processes through their ability to recognize nonnative conformations of other proteins. They bind extended peptide segments with a net hydrophobic character ex…		Cytoplasm. Note=Localized in cytoplasmic mRNP granules containing untranslated mRNAs.		3667.64	2723.99	6119.04	6426.75	5678.47	5234.57	4975.08	1466.62	0.294794	1896.59	1412.64	6611.02	6487.01	5240.06	4691.67	4389.83	2246.14	0.511669	0.764	0.186
Q61878|PRG2_MOUSE	PRG2_MOUSE	Bone marrow proteoglycan	1	745.707	Prg2 Mbp-1	Antibiotic; Antimicrobial; Direct protein sequencing; Disulfide bond; Immunity; Lectin; Nitration; Signal	carbohydrate binding; defense response to bacterium; defense response to nematode; extracellular vesicular exosome; immune response; negative regulation of interleukin-10 production; positive regulation of interleukin-4 production			Cytotoxin and helminthotoxin. MBP also induces non-cytolytic histamine release from basophils. It is involved in antiparasitic defense mechanisms and immune hypersensitivity reactions (By similarity).		Cytoplasmic granule. Note=Matrix of eosinophil's large specific granule (crystalloid core).		25257.8	20229.9	9990.55	10273	15347.4	14072.7	15861.9	5942.03	0.37461	7075.26	4850.64	18785.5	20379.9	3600.28	4440.41	9855.33	7638.54	0.775068	0.509	0.007
Q6IFZ9|K2C74_MOUSE	K2C74_MOUSE	Keratin, type II cytoskeletal 74	1	1970.49	Krt74 Kb37	Coiled coil; Intermediate filament; Keratin;	cytoplasm; intermediate filament cytoskeleton organization; keratin filament; structural molecule activity			Has a role in hair formation. Specific component of keratin intermediate filaments in the inner root sheath (IRS) of the hair follicle (By similarity).	Expressed in epidermis with a particularly strong staining in the nail matrix, nail bed and hyponychium (at protein level).			25460.7	23487	63747.4	66110.1	47455.8	40039.9	44383.5	18276	0.411774	33738.7	32803.6	41622.3	38854.2	80279.2	74712.9	50335.1	21360.9	0.424374	1.04	0.867
Q6PHC1|Q6PHC1_MOUSE	Q6PHC1_MOUSE	Alpha-enolase	1	346.46	Eno1		glycolytic process; magnesium ion binding; phosphopyruvate hydratase activity; phosphopyruvate hydratase complex							8343.25	6182.49	46164.4	54640.8	23640.1	21826.2	26799.5	19751.2	0.736997	39831.1	44395.5	28857.5	30183.8	49475.6	56107.7	41475.2	10733.6	0.258796	1.425	0.178
Q7TMM9|TBB2A_MOUSE	TBB2A_MOUSE	Tubulin beta-2A chain	1	3085.82	Tubb2a Tubb2	Cytoplasm; Cytoskeleton; Direct protein sequencing; GTP-binding; Microtubule; Nucleotide-binding; Phosphoprotein;	cytoplasm; extracellular vesicular exosome; GTPase activity; GTP binding; microtubule; microtubule-based process; nucleus; protein polymerization; structural constituent of cytoskeleton; vesicle			Tubulin is the major constituent of microtubules. It binds two moles of GTP, one at an exchangeable site on the beta chain and one at a non-exchangeable site on the alpha chain (By similarity).		Cytoplasm, cytoskeleton.		266324	34229.2	146926	27591.7	116951	20156.7	102030	95991.6	0.94082	53619.8	19540.7	62392.6	16010.3	38237	10001.5	33300.3	21516.1	0.646124	0.288	0.031
Q80V86|INT8_MOUSE	INT8_MOUSE	Integrator complex subunit 8	1	92.43	Ints8	Nucleus; Phosphoprotein; Repeat; TPR repeat	integrator complex; snRNA processing			Component of the Integrator complex, a complex involved in the small nuclear RNAs (snRNA) U1 and U2 transcription and in their 3'-box-dependent processing. The Integrator complex is associated with the C-terminal domain (CTD) of RNA polymerase II largest subunit (POLR2A) and is recruited to the U1 and U2 snRNAs genes (By similarity).		Nucleus.		4926.29	613342	963104	949169	77366.5	239140	474508	428236	0.902484	1.35726e+06	1.25128e+06	191421	82942.2	3.97986e+06	3.70139e+06	1.76069e+06	1.69651e+06	0.963547	3.608	0.042
Q8BHD0|RB39A_MOUSE	RB39A_MOUSE	Ras-related protein Rab-39A	1	426.653	Rab39a Rab39	Cell membrane; Cytoplasmic vesicle; GTP-binding; Lipoprotein; Membrane; Methylation; Nucleotide-binding; Prenylation; Protein transport; Transport	GDP binding; Golgi apparatus; GTPase activity; GTP binding; GTP catabolic process; intracellular protein transport; phagocytic vesicle; phagocytic vesicle membrane; phagosome acidification; phagosome-lysosome fusion; plasma membrane; Rab protein signal transduction			Plays a role in the maturation and acidification of phagosomes that engulf pathogens, such as S.aureus and M.tuberculosis. Plays a role in vesicular trafficking. Plays a role in the fusion of phagosomes with lysosomes (By similarity).		Cell membrane; Lipid-anchor; Cytoplasmic side. Cytoplasmic vesicle, phagosome. Cytoplasmic vesicle, phagosome membrane; Lipid-anchor; Cytoplasmic side. Note=Recruited to phagosomes containing S.aureus or Mycobacterium.		55333.2	49220.7	13702.7	14610.1	45268.6	42096	36705.2	18018.6	0.490899	23023.6	17995.5	51020.8	51295.3	16769.2	14489.2	29098.9	17314.2	0.595012	0.658	0.1
Q8BR90|CE051_MOUSE	CE051_MOUSE	UPF0600 protein C5orf51 homolog	1	267.398		Acetylation;								5464.65	4912.39	32571.3	33926.9	18761.5	19187.9	19137.4	12558.9	0.656251	23282.4	22727.4	33168.3	38224.4	29365.5	32124.9	29815.5	6006.82	0.201466	1.376	0.126
Q8CB62|CNTRB_MOUSE	CNTRB_MOUSE	Centrobin	1	129.687	Cntrob Lip8	Cell cycle; Cell division; Coiled coil; Cytoplasm; Cytoskeleton;	centriole; centriole replication; centrosome; centrosome separation; cytoplasm; mitotic cytokinetic process; protein domain specific binding			Required for centriole duplication. Inhibition of centriole duplication leading to defects in cytokinesis (By similarity).		Cytoplasm, cytoskeleton, microtubule organizing center, centrosome, centriole. Note=Centriole-associated, asymmetrically localizes to the daughter centriole.		75191.1	73755.7	10232.6	11815.9	62419.8	44932.7	46391.3	29462.5	0.635086	1873.39	3496.24	60514.7	57261.3	2524.25	2920.78	21431.8	29036.5	1.35483	0.355	0.018
Q8CJG0|AGO2_MOUSE	AGO2_MOUSE	Protein argonaute-2	1	108.615	Ago2 Eif2c2 Kiaa4215	Cytoplasm; Developmental protein; Differentiation; Endonuclease; Hydrolase; Hydroxylation; Magnesium; Manganese; Metal-binding; Nitration; Nuclease; Nucleus; RNA-binding; RNA-mediated gene silencing; Repressor; Ribonucleoprotein; Transcription; Transcription regulation; Translation regulation	cell differentiation; cytoplasm; cytoplasmic mRNA processing body; cytosol; endoribonuclease activity; endoribonuclease activity, cleaving siRNA-paired mRNA; gene silencing by RNA; membrane; metal ion binding; micro-ribonucleoprotein complex; miRNA binding; miRNA metabolic process; mRNA binding; mRNA cap binding complex; mRNA cleavage; mRNA cleavage involved in gene silencing by miRNA; negative r…	Endonucleolytic cleavage to 5'-phosphomonoester.		Required for RNA-mediated gene silencing (RNAi) by the RNA-induced silencing complex (RISC). The 'minimal RISC' appears to include AGO2 bound to a short guide RNA such as a microRNA (miRNA) or short interfering RNA (siRNA). These guide RNAs direct RISC to complementary mRNAs that are targets for RISC-mediated gene silencing. The precise mechanism of gene silencing depends on the degree of complem…	Ubiquitous expression in 9.5 day embryos with highest levels in forebrain, heart, limb buds, and branchial arches.	Cytoplasm, P-body. Nucleus. Note=Translational repression of mRNAs results in their recruitment to P-bodies. Translocation to the nucleus requires IMP8.		331016	312398	326012	340561	311818	302997	320801	14073.1	0.0438686	268461	266677	196880	341693	273539	284125	271896	46239.3	0.170063	0.755	1.985e-05
Q8R081|HNRPL_MOUSE	HNRPL_MOUSE	Heterogeneous nuclear ribonucleoprotein L	1	4221.64	Hnrnpl Hnrpl	Acetylation; Cytoplasm; Direct protein sequencing; Nucleus; Phosphoprotein; RNA-binding; Repeat; Ribonucleoprotein	cytoplasm; extracellular vesicular exosome; membrane; mRNA processing; nucleoplasm; nucleotide binding; nucleus; poly(A) RNA binding; pronucleus; ribonucleoprotein complex; transcription regulatory region DNA binding			Splicing factor binding to exonic or intronic sites and acting as either an activator or repressor of exon inclusion. Exhibits a binding preference for CA-rich elements. Component of the heterogeneous nuclear ribonucleoprotein (hnRNP) complexes and associated with most nascent transcripts. Associates, together with APEX1, to the negative calcium responsive element (nCaRE) B2 of the APEX2 promoter.		Nucleus, nucleoplasm. Cytoplasm. Note=Localized in cytoplasmic mRNP granules containing untranslated mRNAs.		11513.5	10086.9	41948.7	40064.1	11755.7	9288.09	20776.2	15708	0.756058	2609.56	2911.86	9916.93	11769.9	20589.6	20609.1	11401.1	8011.39	0.702683	0.505	0.096
Q8R460|IL36G_MOUSE	IL36G_MOUSE	Interleukin-36 gamma	1	375.457	Il36g Il1f9	Cytokine; Immunity; Inflammatory response; Innate immunity; Secreted	cytokine activity; cytokine-mediated signaling pathway; extracellular space; inflammatory response; innate immune response; interleukin-1 receptor binding; negative regulation of myoblast differentiation; negative regulation of myoblast fusion; positive regulation of cytokine production; positive regulation of interleukin-6 production			Function as an agonist of NF-kappa B activation through the orphan IL-1-receptor-related protein 2/IL1RL2. Part of the IL-36 signaling system that is thought to be present in epithelial barriers and to take part in local inflammatory response; similar to the IL-1 system with which it shares the coreceptor IL1RAP (By similarity). Seems to be involved in skin inflammatory response by acting on kera…		Secreted.		14434.3	15112.2	13453.3	14813	11352.7	9139.95	13050.9	2349.86	0.180053	14817.6	12208.7	13615.2	13166.6	5703.12	6706.24	11036.3	3848.49	0.348713	0.736	0.015
Q8VEH3|ARL8A_MOUSE	ARL8A_MOUSE	ADP-ribosylation factor-like protein 8A	1	452.78	Arl8a Arl10b Gie2	Cell cycle; Cell division; Chromosome partition; Endosome; GTP-binding; Lysosome; Membrane; Mitosis; Nucleotide-binding;	cell division; chromosome segregation; cytoplasm; extracellular vesicular exosome; GTP binding; late endosome membrane; lysosomal membrane; membrane; midbody; mitotic nuclear division; small GTPase mediated signal transduction; spindle midzone			May play a role in lysosomes motility. Alternatively, may play a role in chromosome segregation (By similarity).		Late endosome membrane. Lysosome membrane.		416077	383925	874194	914098	790845	870412	708259	242314	0.342127	856828	912132	1.42232e+06	1.66705e+06	1.53083e+06	1.62351e+06	1.33545e+06	359703	0.269351	1.666	0.002
Q91ZR1|RAB4B_MOUSE	RAB4B_MOUSE	Ras-related protein Rab-4B	1	170.332	Rab4b Rab4	Acetylation; Cell membrane; GTP-binding; Lipoprotein; Membrane; Methylation; Nucleotide-binding; Prenylation; Protein transport; Transport	endosome; GDP binding; glucose import; GTPase activity; GTP binding; GTP catabolic process; insulin-responsive compartment; intracellular protein transport; mitochondrion; perinuclear region of cytoplasm; plasma membrane; Rab protein signal transduction; recycling endosome; regulation of endocytosis			Protein transport. Probably involved in vesicular traffic (By similarity).		Cell membrane; Lipid-anchor; Cytoplasmic side.		6119.82	7247.16	2463.23	2611.68	4956.68	6374.07	4962.11	2016.15	0.40631	2342.53	2028.03	4565.1	5232.06	504.864	2196.86	2811.58	1758.77	0.625546	0.469	0.005
Q922I7|Q922I7_MOUSE	Q922I7_MOUSE	MCG13402, isoform CRA_c	1	194.52	Ptbp1 mCG_13402		extracellular vesicular exosome; membrane; mRNA processing; negative regulation of mRNA splicing, via spliceosome; negative regulation of muscle cell differentiation; negative regulation of RNA splicing; nucleotide binding; nucleus; poly(A) RNA binding; pre-mRNA binding; regulation of alternative mRNA splicing, via spliceosome							2450.01	4943.32	5519.65	6193.6	3467.2	5853.06	4737.81	1474.12	0.311139	27026.1	27909	6302.07	3615.24	16050	15434.8	16056.2	10110.7	0.629709	3.129	0.004
Q924B0|Q924B0_MOUSE	Q924B0_MOUSE	Inositol (Myo)-1(Or 4)-monophosphatase 1	1	158.298	Impa1 mCG_1639		cytoplasm; extracellular vesicular exosome; identical protein binding; inositol metabolic process; inositol monophosphate 1-phosphatase activity; inositol monophosphate phosphatase activity; inositol phosphate dephosphorylation; lithium ion binding; magnesium ion binding; manganese ion binding; phosphate-containing compound metabolic process; phosphatidylinositol biosynthetic process; phosphatidy…							1545.1	2250.53	10253	12371.7	11549.8	9689.64	7943.3	4782.19	0.602041	10408.9	10085.7	16061.9	15172.8	9339.36	10203.9	11878.7	2931.83	0.246813	1.301	0.183
Q9D6F9|TBB4A_MOUSE	TBB4A_MOUSE	Tubulin beta-4A chain	1	1840.32	Tubb4a Tubb4	Cilium biogenesis/degradation; Cytoplasm; Cytoskeleton; Direct protein sequencing; GTP-binding; Microtubule; Nucleotide-binding; Phosphoprotein;	cell projection; cell projection organization; cilium; cytoplasm; extracellular vesicular exosome; GTPase activity; GTP binding; internode region of axon; microtubule; microtubule-based process; myelin sheath; neuronal cell body; nucleus; protein polymerization; structural constituent of cytoskeleton			Tubulin is the major constituent of microtubules. It binds two moles of GTP, one at an exchangeable site on the beta chain and one at a non-exchangeable site on the alpha chain.		Cytoplasm, cytoskeleton.		7075.07	5495.19	27651.3	30217.4	12034.2	11839.3	15718.7	10587.3	0.673547	11573.7	13245.2	12027.4	11816.6	21729.3	22104	15416	5069.55	0.328849	0.902	0.718
Q9R049|AMFR_MOUSE	AMFR_MOUSE	E3 ubiquitin-protein ligase AMFR	1	270.104	Amfr	Endoplasmic reticulum; Ligase; Membrane; Metal-binding; Nucleotide-binding; Phosphoprotein; Receptor; Transmembrane; Transmembrane helix; Ubl conjugation pathway; Zinc; Zinc-finger	aging; cellular process; dendrite; endoplasmic reticulum membrane; endoplasmic reticulum unfolded protein response; ER-associated ubiquitin-dependent protein catabolic process; growth cone; Hrd1p ubiquitin ligase complex; integral component of endoplasmic reticulum membrane; integral component of plasma membrane; learning or memory; ligase activity; membrane; neuronal cell body; nucleotide bindin…		Protein modification; protein ubiquitination.	E3 ubiquitin-protein ligase that mediates the polyubiquitination of a number of proteins such as CD3D, CYP3A4, CFTR and APOB for proteasomal degradation. Component of a VCP/p97-AMFR/gp78 complex that participates in the final step of endoplasmic reticulum-associated degradation (ERAD). The VCP/p97-AMFR/gp78 complex is involved in the sterol-accelerated ERAD degradation of HMGCR through binding to…	Expressed in heart, brain, liver, lung, skeletal muscle, kidney and testis. Not detected in spleen.	Endoplasmic reticulum membrane; Multi-pass membrane protein.		4675.37	4171.81	5174.23	6586.81	6683.03	6203.67	5582.49	1056.91	0.189326	62938.7	59077.7	58312	59091	40804.6	41928.4	53692.1	9689.89	0.180472	8.453	0
Q9Z123|SEM4F_MOUSE	SEM4F_MOUSE	Semaphorin-4F	1	116.52	Sema4f Semaw	Developmental protein; Differentiation; Disulfide bond; Glycoprotein; Immunoglobulin domain; Membrane; Neurogenesis; Signal; Transmembrane; Transmembrane helix	endoplasmic reticulum; integral component of membrane; negative regulation of axon extension; plasma membrane; postsynaptic membrane; receptor activity; retinal ganglion cell axon guidance; synapse			Has growth cone collapse activity against retinal ganglion-cell axons.		Membrane; Single-pass type I membrane protein.		8737.78	8052.03	11793	8576.92	20977.3	16454.5	12431.9	5240.31	0.42152	636.262	1324.04	15280.3	15421.2	4089.38	4284.73	6839.31	6751.04	0.987094	0.444	0.008
V9GXQ2|V9GXQ2_MOUSE	V9GXQ2_MOUSE	Uncharacterized protein	1	3575.27	Gm17087		epithelial cell differentiation							14571	15771	10950.9	11969.8	15458.1	13508.6	13704.9	1935.24	0.141208	5489.94	3627.44	17832.9	19703.2	7088.27	5512.27	9875.68	6999.76	0.708787	0.597	0.004
Z4YK42|Z4YK42_MOUSE	Z4YK42_MOUSE	NAD kinase 2, mitochondrial	1	281.044	Nadk2		mitochondrion; NAD+ kinase activity; NAD metabolic process; NADP biosynthetic process; phosphorylation; protein homodimerization activity							14493.4	12931.4	16534.3	16517.1	16319.9	14507.9	15217.3	1475.97	0.0969925	5324.08	4504.93	12560.2	14448.7	5464.88	5979.67	8047.07	4295.4	0.533784	0.447	1.246e-12
