# Supplementary material for: The checkpoint inhibitor PD-1H/VISTA controls osteoclast-mediated multiple myeloma bone disease
Source: Nat Commun. 2023 Jul 17;14:4271. doi: 10.1038/s41467-023-39769-8 (PMC10352288; doi:10.1038/s41467-023-39769-8)
Supplement: Supplementary file 4 — Supplementary Dataset 2 [file 41467_2023_39769_MOESM4_ESM.xlsx]

## Sheet: Sheet1
Peptide Sequence
CDPSLSLDAITSLR
CGVPDVGEYNVFPR
DPGALMFPIYTYTGK
EHGDFYPFDGPSGLLAHAFPPGPNYGGDAHFDDDETWTSSSK
EMQSFFGLEVTGK
ENAASSMTER
FWALNGYDILEGYPK
GETMIFK
GETMIFKDR
GYNLFLVAAHEFGHSLGLDHSK
GYNLFLVAAHEFGHSLGLDHSKDPGALMFPIYTYTGK
IDAAYEHPSHDLIFIFR
ISAAVHFEDTGK
ISELGLPK
IVNYTPDMTHSEVEK
LDDNTLDVMK
LHDGIADIMISFGIK
LHPQQVDAELFLTK
LIEEDFPGIGDK
LREMQSFFGLEVTGK
MNLTYR
NGYIYFFNGPIQFEYSIWSNR
SFWPELPNR
SHFMLPDDDVQGIQSLYGPGDEDPNPK
SYYHPTNLAGILK
TLLFSGNQVWR
VMPANSILWCASSLEGPR
YDDTNHIMDK
