# Supplementary material for: The checkpoint inhibitor PD-1H/VISTA controls osteoclast-mediated multiple myeloma bone disease
Source: Nat Commun. 2023 Jul 17;14:4271. doi: 10.1038/s41467-023-39769-8 (PMC10352288; doi:10.1038/s41467-023-39769-8)
Supplement: Supplementary file 5 — Supplementary Dataset 3 [file 41467_2023_39769_MOESM5_ESM.xlsx]

## Sheet: Summary
UniProt Accession | UniProt ID	UniProt ID	Protein Name	Peptide Count	Gene Name	Keywords	Gene Ontology	Catalytic Activity	Pathway	Function	Tissue Specificity	Subcellular Location	Disease	Control_1_KD1_122216_020217_161m_2p12uL_1	Control_1_KD1_122216_020317_161m_2p12uL_4	Control_2_KD2_122216_020217_161m_2p349uL_1	Control_2_KD2_122216_020317_161m_2p349uL_3	Control_3_KD3_122216_020117_161m_4uL_1	Control_3_KD3_122216_020217_161m_4uL_1	Mean Control Abundance	Control SD	Control CV	PD-1H-His6_1_OE1_122216_020217_161m_4uL_2	PD-1H-His6_1_OE1_122216_020317_161m_1p67uL_3	PD-1H-His6_2_OE2_122216_020217_161m_4uL_2	PD-1H-His6_2_OE2_122216_020317_161m_1p8uL_3	PD-1H-His6_3_OE3_122216_020217_161m_2p16uL_1	PD-1H-His6_3_OE3_122216_020317_161m_2p16uL_3	Mean PD-1H-His6 Abundance	PD-1H-His6 SD	PD-1H-His6 CV	Mean Abundance Ratio (PD-1H-His6 /Control)	Q-Value (PD-1H-His6 vs.Control)
P11034|MCPT1_MOUSE	MCPT1_MOUSE	Mast cell protease 1	2	Mcpt1	Complete proteome; Direct protein sequencing; Disulfide bond; Glycoprotein; Hydrolase; Protease; Reference proteome; Secreted; Serine protease; Signal; Zymogen	cytoplasm [GO:0005737]; extracellular space [GO:0005615]; intracellular [GO:0005622]; intracellular membrane-bounded organelle [GO:0043231]; serine-type endopeptidase activity [GO:0004252]; cellular response to drug [GO:0035690]; immune response [GO:0006955]; protein processing [GO:0016485]			Has a chymotrypsin-like activity.	Mucosal mast cells.	Secreted. Cytoplasmic granule. Note=Secretory granules.		4751255	5.24198e+06	9576749	10224737	14724525	13882076	9.73355e+06	4.18051e+06	0.429495	81441704	94937864	173391504	200570576	174012016	190060048	1.52402e+08	5.09576e+07	0.334362	15.6574	0.00678083
O88428|PAPS2_MOUSE	PAPS2_MOUSE	Bifunctional 3'-phosphoadenosine 5'-phosphosulfate synthase 2	5	Papss2 Atpsk2	ATP-binding; Acetylation; Complete proteome; Disease mutation; Kinase; Multifunctional enzyme; Nucleotide-binding; Nucleotidyltransferase; Polymorphism; Reference proteome; Transferase	adenylylsulfate kinase activity [GO:0004020]; ATP binding [GO:0005524]; nucleotidyltransferase activity [GO:0016779]; sulfate adenylyltransferase (ATP) activity [GO:0004781]; 3'-phosphoadenosine 5'-phosphosulfate biosynthetic process [GO:0050428]; blood coagulation [GO:0007596]; bone development [GO:0060348]; sulfate assimilation [GO:0000103]	ATP + sulfate = diphosphate + adenylyl sulfate.; ATP + adenylyl sulfate = ADP + 3'-phosphoadenylyl sulfate.	Sulfur metabolism; sulfate assimilation.	Bifunctional enzyme with both ATP sulfurylase and APS kinase activity, which mediates two steps in the sulfate activation pathway. The first step is the transfer of a sulfate group to ATP to yield adenosine 5'-phosphosulfate (APS), and the second step is the transfer of a phosphate group from ATP to APS yielding 3'-phosphoadenylylsulfate (PAPS: activated sulfate donor used by sulfotransferase). I…	Expressed in liver, cartilage, skin and brain.		Note=Defects in Papss2 are the cause of brachymorphism (bm), a autosomal recessive disease, which is characterized by abnormal hepatic detoxification, bleeding times and postnatal growth, such as dome-shaped skull, short thick tail, and shortened but not widened limbs. The abnormal postnatal growth has been attributed to undersulfation of cartilage proteoglycans.	50691220	58731332	92053584	95011384	98417312	102925856	8.29718e+07	2.23329e+07	0.269163	294856256	381352000	891900800	1198676992	782268608	863581888	735439424	339757002	0.461978	8.86373	0.0184515
P21812|MCPT4_MOUSE	MCPT4_MOUSE	Mast cell protease 4	3	Mcpt4	Complete proteome; Direct protein sequencing; Disulfide bond; Hydrolase; Polymorphism; Protease; Reference proteome; Serine protease; Signal; Zymogen	cytoplasm [GO:0005737]; intracellular [GO:0005622]; intracellular membrane-bounded organelle [GO:0043231]; peptidase activity [GO:0008233]; serine-type endopeptidase activity [GO:0004252]; immune response [GO:0006955]; protein processing [GO:0016485]; proteolysis [GO:0006508]; regulation of angiotensin levels in blood [GO:0002002]			Has chymotrypsin-like activity. Hydrolyzes the amide bonds of synthetic substrates having Tyr and Phe residues at the P1 position. Preferentially hydrolyzes the 'Tyr-4-|-Ile-5' bond of angiotensin I and the 'Phe-20-|-Ala-21' bond of amyloid beta-protein, and is less active towards the 'Phe-8-|-His-9' bond of angiotensin I and the 'Phe-4-|-Ala-5' and 'Tyr-10-|-Glu-11' bonds of amyloid beta-protein…	Submucosal mast cells. In femoral muscle, detected in myocytes but not in mast cells. {ECO:0000269|PubMed:9538257}.			21098552	31627860	41585108	40352824	53816856	53475780	4.03262e+07	1.26638e+07	0.314034	151720224	205709760	375991584	505292832	256122992	359689824	3.09088e+08	1.29453e+08	0.418822	7.6647	0.0148288
Q8C1B7|SEP11_MOUSE,Q8C1B7-2|SEP11_MOUSE,Q8C1B7-3|SEP11_MOUSE	SEP11_MOUSE	Septin-11	3	Sept11 D5Ertd606e	Acetylation; Alternative splicing; Cell cycle; Cell division; Cell junction; Cell projection; Coiled coil; Complete proteome; Cytoplasm; Cytoskeleton; Direct protein sequencing; GTP-binding; Nucleotide-binding; Phosphoprotein; Reference proteome; Synapse	axon [GO:0030424]; cell junction [GO:0030054]; cytoplasm [GO:0005737]; dendritic spine [GO:0043197]; extracellular exosome [GO:0070062]; stress fiber [GO:0001725]; GTP binding [GO:0005525]; cell cycle [GO:0007049]; cell division [GO:0051301]; protein heterooligomerization [GO:0051291]			Filament-forming cytoskeletal GTPase. May play a role in cytokinesis (Potential). May play a role in the cytoarchitecture of neurons, including dendritic arborization and dendritic spines, and in GABAergic synaptic connectivity (By similarity). {ECO:0000250, ECO:0000305}.		Cytoplasm {ECO:0000269|PubMed:17546647}. Cytoplasm, cytoskeleton {ECO:0000269|PubMed:17546647}. Cell junction, synapse {ECO:0000269|PubMed:17546647}. Cell projection, dendritic spine {ECO:0000269|PubMed:17546647}. Cell projection, axon {ECO:0000250}.		31674952	37208048	54728360	47526024	54382048	56484540	47000662	1.0346e+07	0.220124	161431872	226182752	363598080	470333600	342635072	394342144	3.26421e+08	1.13347e+08	0.347244	6.94502	0.00943631
O70126|AURKB_MOUSE	AURKB_MOUSE	Aurora kinase B	3	Aurkb Aik2 Aim1 Airk2 Ark2 Stk1 Stk12 Stk5	ATP-binding; Cell cycle; Cell division; Centromere; Chromosome; Complete proteome; Cytoplasm; Cytoskeleton; Kinase; Magnesium; Metal-binding; Mitosis; Nucleotide-binding; Nucleus; Phosphoprotein; Reference proteome; Serine/threonine-protein kinase; Transferase; Ubl conjugation	chromocenter [GO:0010369]; chromosome passenger complex [GO:0032133]; condensed chromosome, centromeric region [GO:0000779]; condensed nuclear chromosome, centromeric region [GO:0000780]; cytoplasm [GO:0005737]; intercellular bridge [GO:0045171]; kinetochore [GO:0000776]; midbody [GO:0030496]; mitotic spindle midzone [GO:1990023]; nucleoplasm [GO:0005654]; nucleus [GO:0005634]; spindle microtubul…	ATP + a protein = ADP + a phosphoprotein. {ECO:0000269|PubMed:24034696}.		Serine/threonine-protein kinase component of the chromosomal passenger complex (CPC), a complex that acts as a key regulator of mitosis. The CPC complex has essential functions at the centromere in ensuring correct chromosome alignment and segregation and is required for chromatin-induced microtubule stabilization and spindle assembly. Involved in the bipolar attachment of spindle microtubules to…	Expressed in testis, intestine and spleen. All of them are tissues that contain a large number of proliferating cells. Expressed during S phase, in a cell-cycle-dependent fashion.	Nucleus {ECO:0000250}. Chromosome {ECO:0000250}. Chromosome, centromere {ECO:0000250}. Cytoplasm, cytoskeleton, spindle {ECO:0000250}. Midbody {ECO:0000250}. Note=Localizes on chromosome arms and inner centromeres from prophase through metaphase and then transferring to the spindle midzone and midbody from anaphase through cytokinesis. Colocalized with gamma tubulin in the mid-body (By similarity…		4.83212e+06	7.93984e+06	8949810	9457972	16793874	15608760	1.05971e+07	4.64379e+06	0.438215	28376752	29982592	70622872	93272824	68787664	86063240	6.2851e+07	2.76722e+07	0.440282	5.93098	0.0185439
P48024|EIF1_MOUSE	EIF1_MOUSE	Eukaryotic translation initiation factor 1	2	Eif1 Sui1 Sui1-rs1	Acetylation; Complete proteome; Initiation factor; Phosphoprotein; Protein biosynthesis; Reference proteome	cytoplasm [GO:0005737]; nucleus [GO:0005634]; poly(A) RNA binding [GO:0044822]; translation initiation factor activity [GO:0003743]; dosage compensation by inactivation of X chromosome [GO:0009048]; regulation of translational initiation [GO:0006446]			Necessary for scanning and involved in initiation site selection. Promotes the assembly of 48S ribosomal complexes at the authentic initiation codon of a conventional capped mRNA (By similarity). {ECO:0000250}.				13508028	24814080	16907822	15001622	17071370	15963687	1.72111e+07	3.95139e+06	0.229584	43274164	56806396	116517136	143050352	97813464	116185448	9.56078e+07	3.83684e+07	0.40131	5.55501	0.0153098
P14719|ILRL1_MOUSE	ILRL1_MOUSE	Interleukin-1 receptor-like 1	3	Il1rl1 Ly84 St2 Ste2	Alternative splicing; Cell membrane; Complete proteome; Disulfide bond; Glycoprotein; Immunoglobulin domain; Membrane; Receptor; Reference proteome; Repeat; Secreted; Signal; Transmembrane; Transmembrane helix	external side of plasma membrane [GO:0009897]; integral component of membrane [GO:0016021]; membrane [GO:0016020]; plasma membrane [GO:0005886]; proteinaceous extracellular matrix [GO:0005578]; interleukin-1 receptor activity [GO:0004908]; interleukin-33 binding [GO:0002113]; interleukin-33 receptor activity [GO:0002114]; negative regulation of I-kappaB kinase/NF-kappaB signaling [GO:0043124]; ne…			Receptor for interleukin-33 (IL-33); signaling requires association of the coreceptor IL1RAP (PubMed:18450470, PubMed:17675517). Its stimulation recruits MYD88, IRAK1, IRAK4, and TRAF6, followed by phosphorylation of MAPK3/ERK1 and/or MAPK1/ERK2, MAPK14, and MAPK8 (By similarity). Possibly involved in helper T-cell function. {ECO:0000250|UniProtKB:Q01638, ECO:0000269|PubMed:17675517, ECO:0000269|…	Predominantly expressed in hematopoietic tissues, and in macrophage, erythroid, epithelial and fibroblast cell lines. Isoform A is expressed in brain astrocytes and microglia. Isoform B is expressed in brain endothelial cells. {ECO:0000269|PubMed:21349253, ECO:0000269|PubMed:8131748}.	Cell membrane; Single-pass type I membrane protein.; Isoform B: Secreted.		45782104	85735800	53373240	62310484	66995680	72595176	64465414	1.41539e+07	0.219559	175021152	212792048	402180032	491176768	339145056	392465312	3.35463e+08	1.20624e+08	0.359574	5.20377	0.0119568
P10493|NID1_MOUSE	NID1_MOUSE	Nidogen-1	2	Nid1 Ent	3D-structure; Basement membrane; Calcium; Cell adhesion; Complete proteome; Direct protein sequencing; Disulfide bond; EGF-like domain; Extracellular matrix; Glycoprotein; Reference proteome; Repeat; Secreted; Signal; Sulfation	basal lamina [GO:0005605]; basement membrane [GO:0005604]; cell periphery [GO:0071944]; extracellular exosome [GO:0070062]; extracellular matrix [GO:0031012]; extracellular region [GO:0005576]; proteinaceous extracellular matrix [GO:0005578]; calcium ion binding [GO:0005509]; collagen binding [GO:0005518]; extracellular matrix binding [GO:0050840]; laminin binding [GO:0043236]; laminin-1 binding …			Sulfated glycoprotein widely distributed in basement membranes and tightly associated with laminin. Also binds to collagen IV and perlecan. It probably has a role in cell-extracellular matrix interactions.		Secreted, extracellular space, extracellular matrix, basement membrane.		2183317	3555910	2.83465e+06	5413177	2316013	3.92358e+06	3.37111e+06	1.21007e+06	0.358952	8250009	11253021	15902066	25301780	21304376	22706294	1.74529e+07	6.77604e+06	0.388247	5.17721	0.0141775
Q9Z0H4-9|CELF2_MOUSE,Q9Z0H4-6|CELF2_MOUSE,Q9Z0H4-2|CELF2_MOUSE,Q9Z0H4-8|CELF2_MOUSE,Q9Z0H4|CELF2_MOUSE,Q9Z0H4-4|CELF2_MOUSE,Q9Z0H4-5|CELF2_MOUSE,Q9Z0H4-7|CELF2_MOUSE,Q9Z0H4-11|CELF2_MOUSE	CELF2_MOUSE	CUGBP Elav-like family member 2	5	Celf2 Cugbp2 Napor	Alternative splicing; Complete proteome; Cytoplasm; Direct protein sequencing; Nucleus; RNA-binding; Reference proteome; Repeat; Repressor; mRNA processing	cytoplasm [GO:0005737]; nucleus [GO:0005634]; nucleotide binding [GO:0000166]; poly(A) RNA binding [GO:0044822]; mRNA splice site selection [GO:0006376]			RNA-binding protein implicated in the regulation of several post-transcriptional events. Involved in pre-mRNA alternative splicing, mRNA translation and stability. Mediates exon inclusion and/or exclusion in pre-mRNA that are subject to tissue-specific and developmentally regulated alternative splicing (By similarity). Specifically activates exon 5 inclusion of TNNT2 in embryonic, but not adult, …	Expressed in tongue, spleen and brain (at protein level). Expressed in liver, thigh, stomach, lung and heart to very low levels (at protein level). Expressed in heart, brain, lung and muscle. {ECO:0000269|PubMed:10524244, ECO:0000269|PubMed:11158314, ECO:0000269|PubMed:15358864, ECO:0000269|PubMed:15830352}.	Nucleus. Cytoplasm. Note=Colocalizes with APOBEC1 and A1CF (By similarity). RNA-binding activity is detected in both nuclear and cytoplasmic compartments (By similarity). Accumulates in the cytoplasm after ionizing radiation. {ECO:0000250}.		97352736	68303456	62893600	95250080	64676384	77997984	7.77457e+07	1.53065e+07	0.19688	158636112	195824400	484731040	619970752	389972384	450831872	383327760	1.76934e+08	0.461572	4.93053	0.0249356
Q8QZZ8|RAB38_MOUSE	RAB38_MOUSE	Ras-related protein Rab-38	2	Rab38	Albinism; Cell membrane; Complete proteome; Cytoplasmic vesicle; Disease mutation; GTP-binding; Lipoprotein; Membrane; Nucleotide-binding; Palmitate; Prenylation; Protein transport; Reference proteome; Transport	cytosol [GO:0005829]; early endosome [GO:0005769]; endoplasmic reticulum [GO:0005783]; ER-mitochondrion membrane contact site [GO:0044233]; lysosome [GO:0005764]; melanosome [GO:0042470]; melanosome membrane [GO:0033162]; membrane [GO:0016020]; mitochondrion [GO:0005739]; phagocytic vesicle [GO:0045335]; phagocytic vesicle membrane [GO:0030670]; plasma membrane [GO:0005886]; trans-Golgi network […			Plays a role in the maturation of phagosomes that engulf pathogens, such as S.aureus and Mycobacterium (By similarity). May be involved in melanosomal transport and docking. Involved in the proper sorting of TYRP1. Involved in peripheral melanosomal distribution of TYRP1 in melanocytes; the function, which probably is implicating vesicle-trafficking, includes cooperation with ANKRD27 and VAMP7 (P…		Cell membrane {ECO:0000305}; Lipid-anchor {ECO:0000305}; Cytoplasmic side {ECO:0000305}. Cytoplasmic vesicle, phagosome {ECO:0000250|UniProtKB:P57729}. Cytoplasmic vesicle, phagosome membrane {ECO:0000305}; Lipid-anchor {ECO:0000305}; Cytoplasmic side {ECO:0000305}. Melanosome {ECO:0000269|PubMed:26620560}. Melanosome membrane {ECO:0000250|UniProtKB:P57729}. Note=Recruited to phagosomes containin…	Note=Defects in Rab38 are the cause of a form of oculocutaneous albinism known as the chocolate (cht) phenotype. Mice exhibit a brown coat similar in color to mice with a mutation in tyrosinase-related protein 1 (TYRP1). The targeting of TYRP1 protein to the melanosome is impaired in Rab38(cht)/Rab38(cht) melanocytes. {ECO:0000269|PubMed:11917121}.	15507460	25028214	21851242	22587840	29232772	27663462	23645165	4.8957e+06	0.207049	54786472	72350264	135442320	163343856	115587376	120386320	1.10316e+08	4.02428e+07	0.364795	4.66548	0.0132986
P70677|CASP3_MOUSE	CASP3_MOUSE	Caspase-3	4	Casp3 Cpp32	Acetylation; Apoptosis; Complete proteome; Cytoplasm; Hydrolase; Phosphoprotein; Protease; Reference proteome; S-nitrosylation; Thiol protease; Zymogen	cytoplasm [GO:0005737]; cytosol [GO:0005829]; nucleus [GO:0005634]; aspartic-type endopeptidase activity [GO:0004190]; cyclin-dependent protein serine/threonine kinase inhibitor activity [GO:0004861]; cysteine-type endopeptidase activity [GO:0004197]; cysteine-type endopeptidase activity involved in apoptotic process [GO:0097153]; cysteine-type endopeptidase activity involved in execution phase o…	Strict requirement for an Asp residue at positions P1 and P4. It has a preferred cleavage sequence of Asp-Xaa-Xaa-Asp-|- with a hydrophobic amino-acid residue at P2 and a hydrophilic amino-acid residue at P3, although Val or Ala are also accepted at this position.		Involved in the activation cascade of caspases responsible for apoptosis execution. At the onset of apoptosis it proteolytically cleaves poly(ADP-ribose) polymerase (PARP) at a '216-Asp-|-Gly-217' bond. Cleaves and activates sterol regulatory element binding proteins (SREBPs) between the basic helix-loop-helix leucine zipper domain and the membrane attachment domain. Cleaves and activates caspase…	Highest expression in spleen, lung, liver, kidney and heart. Lower expression in brain, skeletal muscle and testis.	Cytoplasm.		54758128	73736256	105613552	114554224	143941056	123310232	1.02652e+08	3.28996e+07	0.320496	225519312	334228608	512273952	660381568	517874496	597049792	4.74555e+08	1.6404e+08	0.345672	4.62293	0.0111263
Q64511|TOP2B_MOUSE	TOP2B_MOUSE	DNA topoisomerase 2-beta	4	Top2b	ATP-binding; Acetylation; Complete proteome; DNA-binding; Isomerase; Isopeptide bond; Magnesium; Metal-binding; Nucleotide-binding; Nucleus; Phosphoprotein; Reference proteome; Topoisomerase; Ubl conjugation	cytoplasm [GO:0005737]; cytosol [GO:0005829]; DNA topoisomerase complex (ATP-hydrolyzing) [GO:0009330]; nucleolus [GO:0005730]; nucleoplasm [GO:0005654]; nucleus [GO:0005634]; ATP binding [GO:0005524]; chromatin binding [GO:0003682]; DNA binding, bending [GO:0008301]; DNA topoisomerase type II (ATP-hydrolyzing) activity [GO:0003918]; enzyme binding [GO:0019899]; histone deacetylase binding [GO:00…	ATP-dependent breakage, passage and rejoining of double-stranded DNA. {ECO:0000255|PROSITE-ProRule:PRU00995}.		Control of topological states of DNA by transient breakage and subsequent rejoining of DNA strands. Topoisomerase II makes double-strand breaks. {ECO:0000250}.		Nucleus, nucleolus.		9631756	12694165	15445629	12996843	22331532	20894332	1.56657e+07	4.98361e+06	0.318122	37478844	46500452	75879120	98854552	76452728	92519712	7.12809e+07	2.45599e+07	0.34455	4.55012	0.0111263
Q9WVE8|PACN2_MOUSE	PACN2_MOUSE	Protein kinase C and casein kinase substrate in neurons protein 2	4	Pacsin2	3D-structure; Acetylation; Cell membrane; Cell projection; Coiled coil; Complete proteome; Cytoplasm; Cytoplasmic vesicle; Cytoskeleton; Endocytosis; Endosome; Lipid-binding; Membrane; Phosphoprotein; Reference proteome; SH3 domain	caveola [GO:0005901]; cell-cell adherens junction [GO:0005913]; cell-cell junction [GO:0005911]; cytoplasm [GO:0005737]; cytoplasmic vesicle membrane [GO:0030659]; cytoskeleton [GO:0005856]; cytosol [GO:0005829]; early endosome [GO:0005769]; endosome [GO:0005768]; extracellular exosome [GO:0070062]; extrinsic component of membrane [GO:0019898]; focal adhesion [GO:0005925]; intracellular membrane-…			Lipid-binding protein that is able to promote the tubulation of the phosphatidic acid-containing membranes it preferentially binds. Plays a role in intracellular vesicle-mediated transport. Involved in the endocytosis of cell-surface receptors like the EGF receptor, contributing to its internalization in the absence of EGF stimulus. May also play a role in the formation of caveolae at the cell me…	Widely expressed (at protein level). {ECO:0000269|PubMed:10431838, ECO:0000269|PubMed:11082044}.	Cytoplasm. Cytoplasm, cytoskeleton. Cytoplasmic vesicle membrane; Peripheral membrane protein; Cytoplasmic side. Cell projection, ruffle membrane; Peripheral membrane protein; Cytoplasmic side. Early endosome. Recycling endosome membrane {ECO:0000250}. Cell membrane; Peripheral membrane protein; Cytoplasmic side. Cell projection. Membrane, caveola. Note=Detected at the neck of flask-shaped caveol…		8306328	25787352	18082446	22843520	40294700	53230548	2.80908e+07	1.61578e+07	0.575199	66170576	90445080	137908384	191379424	123548616	151995744	1.26908e+08	4.45799e+07	0.351277	4.51777	0.0101241
Q5PSV9|MDC1_MOUSE	MDC1_MOUSE	Mediator of DNA damage checkpoint protein 1	2	Mdc1 Kiaa0170	3D-structure; Acetylation; Cell cycle; Chromosome; Coiled coil; Complete proteome; DNA damage; DNA repair; Isopeptide bond; Nucleus; Phosphoprotein; Reference proteome; Repeat; Ubl conjugation	chromosome [GO:0005694]; focal adhesion [GO:0005925]; nucleoplasm [GO:0005654]; nucleus [GO:0005634]; FHA domain binding [GO:0070975]; protein C-terminus binding [GO:0008022]; cell cycle [GO:0007049]; DNA repair [GO:0006281]			Required for checkpoint mediated cell cycle arrest in response to DNA damage within both the S phase and G2/M phases of the cell cycle. May serve as a scaffold for the recruitment of DNA repair and signal transduction proteins to discrete foci of DNA damage marked by 'Ser-139' phosphorylation of histone H2AFX. Also required for downstream events subsequent to the recruitment of these proteins. Th…		Nucleus. Chromosome. Note=Associated with chromatin. Relocalizes to discrete nuclear foci following DNA damage, this requires phosphorylation of H2AFX. Colocalizes with APTX at sites of DNA double-strand breaks (By similarity). {ECO:0000250}.		10739351	15668026	25470530	23339352	20566836	20888950	1.94455e+07	5.38276e+06	0.276812	36319024	47523500	83919992	116238464	109477344	119945176	8.55706e+07	3.62483e+07	0.423607	4.40053	0.020684
Q64729|TGFR1_MOUSE,Q64729-2|TGFR1_MOUSE	TGFR1_MOUSE	TGF-beta receptor type-1	2	Tgfbr1	ATP-binding; Alternative splicing; Apoptosis; Cell junction; Cell membrane; Complete proteome; Differentiation; Disulfide bond; Glycoprotein; Growth regulation; Isopeptide bond; Kinase; Magnesium; Manganese; Membrane; Metal-binding; Nucleotide-binding; Phosphoprotein; Receptor; Reference proteome; Serine/threonine-protein kinase; Signal; Tight junction; Transferase; Transmembrane; Transmembrane h…	bicellular tight junction [GO:0005923]; caveola [GO:0005901]; cell [GO:0005623]; cell surface [GO:0009986]; endosome [GO:0005768]; integral component of membrane [GO:0016021]; intracellular [GO:0005622]; membrane [GO:0016020]; membrane raft [GO:0045121]; plasma membrane [GO:0005886]; receptor complex [GO:0043235]; ATP binding [GO:0005524]; I-SMAD binding [GO:0070411]; metal ion binding [GO:004687…	ATP + [receptor-protein] = ADP + [receptor-protein] phosphate.		Transmembrane serine/threonine kinase forming with the TGF-beta type II serine/threonine kinase receptor, TGFBR2, the non-promiscuous receptor for the TGF-beta cytokines TGFB1, TGFB2 and TGFB3. Transduces the TGFB1, TGFB2 and TGFB3 signal from the cell surface to the cytoplasm and is thus regulating a plethora of physiological and pathological processes including cell cycle arrest in epithelial a…		Cell membrane {ECO:0000250|UniProtKB:P36897}; Single-pass type I membrane protein {ECO:0000250|UniProtKB:P36897}. Cell junction, tight junction {ECO:0000250|UniProtKB:P36897}. Membrane raft {ECO:0000250|UniProtKB:P36897}. Cell surface {ECO:0000250|UniProtKB:P36897}.		6.92963e+06	8375918	13220341	11699942	17766126	17913358	1.26509e+07	4.60643e+06	0.364119	28303944	32570826	56318672	73006680	66595784	68880888	5.42795e+07	1.93171e+07	0.355882	4.29057	0.0122479
P21844|CMA1_MOUSE	CMA1_MOUSE	Chymase	3	Cma1 Mcpt5	Complete proteome; Direct protein sequencing; Disulfide bond; Glycoprotein; Hydrolase; Protease; Reference proteome; Secreted; Serine protease; Signal; Zymogen	cytoplasm [GO:0005737]; extracellular region [GO:0005576]; intracellular [GO:0005622]; intracellular membrane-bounded organelle [GO:0043231]; endopeptidase activity [GO:0004175]; serine-type endopeptidase activity [GO:0004252]; serine-type peptidase activity [GO:0008236]; immune response [GO:0006955]; interleukin-1 beta biosynthetic process [GO:0050720]; protein processing [GO:0016485]	Preferential cleavage: Phe-|-Xaa > Tyr-|-Xaa > Trp-|-Xaa > Leu-|-Xaa.		Major secreted protease of mast cells with suspected roles in vasoactive peptide generation, extracellular matrix degradation, and regulation of gland secretion.	Mast cells.	Secreted {ECO:0000269|PubMed:1527387}. Cytoplasmic granule {ECO:0000269|PubMed:1527387}. Note=Secretory granules.		17709588	21450612	24550882	35000604	30928546	38016208	27942740	7.98214e+06	0.285661	56944024	77344096	150961488	196710000	100596976	115115008	1.16279e+08	5.09036e+07	0.437772	4.16132	0.0238651
Q8BW75|AOFB_MOUSE	AOFB_MOUSE	Amine oxidase [flavin-containing] B	4	Maob	Acetylation; Complete proteome; FAD; Flavoprotein; Membrane; Mitochondrion; Mitochondrion outer membrane; Oxidoreductase; Reference proteome; Transmembrane; Transmembrane helix	extracellular exosome [GO:0070062]; integral component of membrane [GO:0016021]; mitochondrial inner membrane [GO:0005743]; mitochondrial outer membrane [GO:0005741]; mitochondrion [GO:0005739]; flavin adenine dinucleotide binding [GO:0050660]; primary amine oxidase activity [GO:0008131]; negative regulation of serotonin secretion [GO:0014063]; neurotransmitter catabolic process [GO:0042135]; pos…	RCH(2)NHR' + H(2)O + O(2) = RCHO + R'NH(2) + H(2)O(2).		Catalyzes the oxidative deamination of biogenic and xenobiotic amines and has important functions in the metabolism of neuroactive and vasoactive amines in the central nervous system and peripheral tissues. MAOB preferentially degrades benzylamine and phenylethylamine (By similarity). {ECO:0000250}.		Mitochondrion outer membrane {ECO:0000250}; Single-pass type IV membrane protein {ECO:0000250}; Cytoplasmic side {ECO:0000250}.		18400006	29282842	22923914	23956644	32710594	31717268	2.64985e+07	5.62854e+06	0.21241	56433576	73221224	126957032	160791872	114091592	124879048	109395724	3.82762e+07	0.349887	4.12837	0.0129704
Q6PDK2|KMT2D_MOUSE	KMT2D_MOUSE	Histone-lysine N-methyltransferase 2D	2	Kmt2d Mll2 Mll4	Acetylation; Chromatin regulator; Coiled coil; Complete proteome; Isopeptide bond; Metal-binding; Methylation; Methyltransferase; Nucleus; Phosphoprotein; Reference proteome; Repeat; S-adenosyl-L-methionine; Transcription; Transcription regulation; Transferase; Ubl conjugation; Zinc; Zinc-finger	histone methyltransferase complex [GO:0035097]; MLL3/4 complex [GO:0044666]; nucleoplasm [GO:0005654]; histone-lysine N-methyltransferase activity [GO:0018024]; transcription regulatory region DNA binding [GO:0044212]; zinc ion binding [GO:0008270]; chromatin silencing [GO:0006342]; histone H3-K4 methylation [GO:0051568]; in utero embryonic development [GO:0001701]; oocyte growth [GO:0001555]; oo…	S-adenosyl-L-methionine + L-lysine-[histone] = S-adenosyl-L-homocysteine + N(6)-methyl-L-lysine-[histone].		Histone methyltransferase. Methylates 'Lys-4' of histone H3 (H3K4me). H3K4me represents a specific tag for epigenetic transcriptional activation. Acts as a coactivator for estrogen receptor by being recruited by ESR1, thereby activating transcription (By similarity). {ECO:0000250}.		Nucleus {ECO:0000250}.		4.50573e+06	4204318	4.4424e+06	4.93888e+06	8154035	6.25245e+06	5416302	1.52766e+06	0.282049	11738107	17696874	20976352	25347642	27012094	28589444	2.18934e+07	6.39612e+06	0.292148	4.04213	0.00744613
O55131|SEPT7_MOUSE	SEPT7_MOUSE	Septin-7	4	Sept7 Cdc10	Acetylation; Cell cycle; Cell division; Cell projection; Centromere; Chromosome; Cilium; Coiled coil; Complete proteome; Cytoplasm; Cytoskeleton; Direct protein sequencing; GTP-binding; Kinetochore; Mitosis; Nucleotide-binding; Phosphoprotein; Reference proteome	actin cytoskeleton [GO:0015629]; axon terminus [GO:0043679]; axoneme [GO:0005930]; cell body [GO:0044297]; cell cortex [GO:0005938]; cell-cell adherens junction [GO:0005913]; cleavage furrow [GO:0032154]; condensed chromosome kinetochore [GO:0000777]; cytoplasm [GO:0005737]; extracellular exosome [GO:0070062]; microtubule cytoskeleton [GO:0015630]; midbody [GO:0030496]; myelin sheath [GO:0043209]…			Filament-forming cytoskeletal GTPase. Required for normal organization of the actin cytoskeleton. Required for normal progress through mitosis. Involved in cytokinesis. Required for normal association of CENPE with the kinetochore. Plays a role in ciliogenesis and collective cell movements (By similarity). {ECO:0000250}.		Cytoplasm {ECO:0000269|PubMed:17546647}. Chromosome, centromere, kinetochore {ECO:0000250}. Cytoplasm, cytoskeleton, spindle {ECO:0000250}. Cleavage furrow {ECO:0000250}. Midbody {ECO:0000250}. Cytoplasm, cytoskeleton, cilium axoneme {ECO:0000250}. Note=Distributed throughout the cytoplasm in prometaphase cells. Associated with the spindle during metaphase. Associated with the central spindle and…		60749552	72368104	91572120	98838512	99469736	93582960	8.60968e+07	1.5863e+07	0.184246	184172416	237003824	379706880	470324192	368344640	419309440	3.43144e+08	1.09987e+08	0.320527	3.98555	0.010668
Q61792|LASP1_MOUSE	LASP1_MOUSE	LIM and SH3 domain protein 1	5	Lasp1 Mln50	Acetylation; Actin-binding; Complete proteome; Cytoplasm; Cytoskeleton; Ion transport; LIM domain; Metal-binding; Methylation; Phosphoprotein; Reference proteome; Repeat; SH3 domain; Transport; Zinc	cell-cell adherens junction [GO:0005913]; cortical actin cytoskeleton [GO:0030864]; cytoplasm [GO:0005737]; extracellular exosome [GO:0070062]; focal adhesion [GO:0005925]; actin filament binding [GO:0051015]; cadherin binding involved in cell-cell adhesion [GO:0098641]; ion transmembrane transporter activity [GO:0015075]; zinc ion binding [GO:0008270]; ion transport [GO:0006811]			Plays an important role in the regulation of dynamic actin-based, cytoskeletal activities. Agonist-dependent changes in LASP1 phosphorylation may also serve to regulate actin-associated ion transport activities, not only in the parietal cell but also in certain other F-actin-rich secretory epithelial cell types (By similarity). {ECO:0000250}.		Cytoplasm, cell cortex {ECO:0000250}. Cytoplasm, cytoskeleton {ECO:0000250}. Note=Associated with the F-actin rich cortical cytoskeleton. {ECO:0000250}.		61490064	74413696	148161248	171217648	281980064	306489440	1.73959e+08	1.02435e+08	0.588846	307037280	410728992	643542720	967883264	756711872	924420544	6.68387e+08	2.68563e+08	0.401808	3.84222	0.0174375
P15089|CBPA3_MOUSE	CBPA3_MOUSE	Mast cell carboxypeptidase A	2	Cpa3	Carboxypeptidase; Complete proteome; Cytoplasmic vesicle; Disulfide bond; Hydrolase; Metal-binding; Metalloprotease; Protease; Reference proteome; Signal; Zinc; Zymogen	extracellular space [GO:0005615]; transport vesicle [GO:0030133]; metallocarboxypeptidase activity [GO:0004181]; peptidase activity [GO:0008233]; zinc ion binding [GO:0008270]; positive regulation of defense response to virus by host [GO:0002230]; regulation of angiotensin levels in blood [GO:0002002]; xenophagy [GO:0098792]	Release of a C-terminal amino acid, but little or no action with -Asp, -Glu, -Arg, -Lys or -Pro.				Cytoplasmic vesicle, secretory vesicle. Note=Secretory granules.		22020642	33713392	27921486	31536554	41716940	39217544	3.26878e+07	7.25322e+06	0.221894	67860616	95785568	114841968	154318944	139688496	166513072	1.23168e+08	3.74169e+07	0.303787	3.76802	0.00919072
P42208|SEPT2_MOUSE	SEPT2_MOUSE	Septin-2	5	Sept2 Nedd-5 Nedd5	3D-structure; Acetylation; Cell cycle; Cell division; Cell membrane; Cell projection; Centromere; Chromosome; Complete proteome; Cytoplasm; Cytoskeleton; Direct protein sequencing; GTP-binding; Kinetochore; Membrane; Mitosis; Nucleotide-binding; Phosphoprotein; Reference proteome	actin cytoskeleton [GO:0015629]; actomyosin contractile ring [GO:0005826]; axoneme [GO:0005930]; cell cortex [GO:0005938]; cell projection [GO:0042995]; cell surface [GO:0009986]; cell-cell adherens junction [GO:0005913]; ciliary membrane [GO:0060170]; ciliary transition zone [GO:0035869]; cleavage furrow [GO:0032154]; condensed chromosome kinetochore [GO:0000777]; cytoplasm [GO:0005737]; exocyst…			Filament-forming cytoskeletal GTPase. Required for normal organization of the actin cytoskeleton. Plays a role in the biogenesis of polarized columnar-shaped epithelium by maintaining polyglutamylated microtubules, thus facilitating efficient vesicle transport, and by impeding MAP4 binding to tubulin. Required for the progression through mitosis. Forms a scaffold at the midplane of the mitotic sp…	Widely expressed.	Cytoplasm. Cytoplasm, cytoskeleton. Cytoplasm, cytoskeleton, spindle {ECO:0000250}. Chromosome, centromere, kinetochore {ECO:0000250}. Cleavage furrow {ECO:0000250}. Midbody {ECO:0000250}. Cytoplasm, cell cortex {ECO:0000250}. Cell projection, cilium membrane. Note=In metaphase cells, localized within the microtubule spindle. At the metaphase plate, in close apposition to the kinetochores of the …		73489688	104063136	96842568	102209904	108409944	110414608	99238308	1.34898e+07	0.135933	200885792	265464720	413057120	494909152	380149632	423476064	3.6299e+08	1.09226e+08	0.300905	3.65777	0.00979143
P21845|TRYB2_MOUSE	TRYB2_MOUSE	Tryptase beta-2	8	Tpsb2 Mcpt6	Alternative splicing; Complete proteome; Direct protein sequencing; Disulfide bond; Glycoprotein; Hydrolase; Phosphoprotein; Protease; Reference proteome; Secreted; Serine protease; Signal; Zymogen	extracellular region [GO:0005576]; extracellular space [GO:0005615]; heparin binding [GO:0008201]; peptidase activity [GO:0008233]; serine-type endopeptidase activity [GO:0004252]; inflammatory response [GO:0006954]	Preferential cleavage: Arg-|-Xaa, Lys-|-Xaa, but with more restricted specificity than trypsin.		Tryptase is the major neutral protease present in mast cells and is secreted upon the coupled activation-degranulation response of this cell type. Plays a role in innate immunity. {ECO:0000269|PubMed:17456473}.	During embryogenesis, detected primarily in skin. {ECO:0000269|PubMed:16777228}.	Secreted {ECO:0000250}. Note=Released from the secretory granules upon mast cell activation. {ECO:0000250}.		946987264	1290447232	1648380160	1897485824	1502642048	1554933632	1473479360	3.25131e+08	0.220655	2370382336	3138043136	6693987328	9170420736	5078810112	5826161664	5379634219	2468513557	0.458863	3.65097	0.0317731
Q8VDP3-3|MICA1_MOUSE,Q8VDP3|MICA1_MOUSE	MICA1_MOUSE	[F-actin]-methionine sulfoxide oxidase MICAL1	4	Mical1 Mical Nical	3D-structure; Actin-binding; Alternative splicing; Coiled coil; Complete proteome; Cytoplasm; Cytoskeleton; FAD; Flavoprotein; LIM domain; Metal-binding; Monooxygenase; NADP; Oxidoreductase; Phosphoprotein; Reference proteome; Zinc	cytoplasm [GO:0005737]; cytoskeleton [GO:0005856]; actin binding [GO:0003779]; FAD binding [GO:0071949]; monooxygenase activity [GO:0004497]; oxidoreductase activity, acting on paired donors, with incorporation or reduction of molecular oxygen, NAD(P)H as one donor, and incorporation of one atom of oxygen [GO:0016709]; Rab GTPase binding [GO:0017137]; SH3 domain binding [GO:0017124]; zinc ion bin…	[protein]-methionine + NADPH + O(2) = [protein]-methionine-sulfoxide + NADP(+) + H(2)O. {ECO:0000269|PubMed:23911929}.; [F-actin]-L-methionine + NADPH + O(2) + H(+) = [F-actin]-L-methionine-(R)-S-oxide + NADP(+) + H(2)O. {ECO:0000269|PubMed:23911929}.		Monooxygenase that promotes depolymerization of F-actin by mediating oxidation of specific methionine residues on actin. Acts by modifying actin subunits through the addition of oxygen to form methionine-sulfoxide, leading to promote actin filament severing and prevent repolymerization. Acts as a cytoskeletal regulator that connects NEDD9 to intermediate filaments. Also acts as a negative regulat…		Cytoplasm {ECO:0000250|UniProtKB:Q8TDZ2}. Cytoplasm, cytoskeleton {ECO:0000250|UniProtKB:Q8TDZ2}.		20581576	30621824	36015884	36578632	42388720	46997832	3.55307e+07	9.24591e+06	0.260223	65852652	86531016	121079224	167506112	146485600	167105728	1.2576e+08	4.25005e+07	0.337949	3.53947	0.0129987
Q80UG5|SEPT9_MOUSE,Q80UG5-3|SEPT9_MOUSE,Q80UG5-2|SEPT9_MOUSE	SEPT9_MOUSE	Septin-9	4	Sept9 Kiaa0991 Sint1	Acetylation; Alternative splicing; Cell cycle; Cell division; Complete proteome; Cytoplasm; Cytoskeleton; Direct protein sequencing; GTP-binding; Nucleotide-binding; Phosphoprotein; Reference proteome	actin cytoskeleton [GO:0015629]; axoneme [GO:0005930]; cell-cell adherens junction [GO:0005913]; microtubule [GO:0005874]; perinuclear region of cytoplasm [GO:0048471]; septin complex [GO:0031105]; stress fiber [GO:0001725]; cadherin binding involved in cell-cell adhesion [GO:0098641]; GTP binding [GO:0005525]; cell cycle [GO:0007049]; cell division [GO:0051301]; positive regulation of non-motile…			Filament-forming cytoskeletal GTPase (By similarity). May play a role in cytokinesis (Potential). {ECO:0000250, ECO:0000305}.	Expressed in all tissues examined except muscle. Isoforms are differentially expressed in testes, kidney, liver, heart, spleen and brain. {ECO:0000269|PubMed:10666245, ECO:0000269|PubMed:12039034}.	Cytoplasm, cytoskeleton {ECO:0000269|PubMed:17546647}. Note=In an epithelial cell line, concentrates at cell-cell contact areas. After TGF-beta1 treatment and induction of epithelial to mesenchymal transition, colocalizes with actin stress fibers.	Note=Putative proto-oncogene involved in T-cell lymphomagenesis. May play a role in leukemogenesis.	74943600	96991752	77453648	79237848	93943112	96258760	8.64715e+07	1.02843e+07	0.118933	165743760	209497008	335030240	427865568	330569472	355804640	3.04085e+08	9.77147e+07	0.32134	3.5166	0.0122857
Q501J6|DDX17_MOUSE	DDX17_MOUSE	Probable ATP-dependent RNA helicase DDX17	7	Ddx17	ATP-binding; Alternative splicing; Complete proteome; Helicase; Hydrolase; Isopeptide bond; Methylation; Nucleotide-binding; Nucleus; Phosphoprotein; RNA-binding; Reference proteome; Transcription; Transcription regulation; Ubl conjugation	membrane [GO:0016020]; nucleolus [GO:0005730]; nucleoplasm [GO:0005654]; nucleus [GO:0005634]; ATP binding [GO:0005524]; ATP-dependent RNA helicase activity [GO:0004004]; estrogen receptor binding [GO:0030331]; poly(A) RNA binding [GO:0044822]; transcription coactivator activity [GO:0003713]; cardiovascular system development [GO:0072358]; positive regulation of intracellular estrogen receptor si…	ATP + H(2)O = ADP + phosphate.		RNA-dependent ATPase activity. Involved in transcriptional regulation. Transcriptional coactivator for estrogen receptor ESR1. Increases ESR1 AF-1 domain-mediated transactivation (By similarity). Synergizes with DDX5 and SRA1 RNA to activate MYOD1 transcriptional activity and probably involved in skeletal muscle differentiation. Required for zinc-finger antiviral protein ZC3HAV1-mediated mRNA deg…		Nucleus {ECO:0000250}. Nucleus, nucleolus {ECO:0000250}.		109053696	157553264	159689264	170275408	219030784	235181904	175130720	4.57614e+07	0.261298	307351424	379772320	674673984	855656192	707800128	763778496	6.14839e+08	2.20092e+08	0.357967	3.51074	0.0153098
P62806|H4_MOUSE	H4_MOUSE	Histone H4	7	Hist1h4a; Hist1h4b H4-53; Hist1h4c H4-12; Hist1h4d; Hist1h4f; Hist1h4h; Hist1h4i; Hist1h4j; Hist1h4k; Hist1h4m; Hist2h4a Hist2h4; Hist4h4	3D-structure; Acetylation; Chromosome; Citrullination; Complete proteome; DNA-binding; Isopeptide bond; Methylation; Nucleosome core; Nucleus; Phosphoprotein; Reference proteome; Ubl conjugation	extracellular exosome [GO:0070062]; extracellular matrix [GO:0031012]; membrane [GO:0016020]; nuclear chromosome [GO:0000228]; nuclear chromosome, telomeric region [GO:0000784]; nucleoplasm [GO:0005654]; nucleosome [GO:0000786]; nucleus [GO:0005634]; protein complex [GO:0043234]; DNA binding [GO:0003677]; histone binding [GO:0042393]; poly(A) RNA binding [GO:0044822]; protein domain specific bind…			Core component of nucleosome. Nucleosomes wrap and compact DNA into chromatin, limiting DNA accessibility to the cellular machineries which require DNA as a template. Histones thereby play a central role in transcription regulation, DNA repair, DNA replication and chromosomal stability. DNA accessibility is regulated via a complex set of post-translational modifications of histones, also called h…		Nucleus {ECO:0000250}. Chromosome {ECO:0000250}.		206488512	294088192	296914368	333023616	499894496	513885216	357382400	1.23148e+08	0.344584	631164800	828638080	1352527360	1749970688	1298870144	1529278208	1231741547	4.24116e+08	0.344322	3.44656	0.0132901
Q9CQV5|RT24_MOUSE	RT24_MOUSE	28S ribosomal protein S24, mitochondrial	2	Mrps24	Complete proteome; Mitochondrion; Reference proteome; Ribonucleoprotein; Ribosomal protein; Transit peptide	mitochondrial ribosome [GO:0005761]; mitochondrial small ribosomal subunit [GO:0005763]; mitochondrion [GO:0005739]; poly(A) RNA binding [GO:0044822]; structural constituent of ribosome [GO:0003735]; mitochondrial translation [GO:0032543]; translation [GO:0006412]					Mitochondrion {ECO:0000250}.		4.11857e+06	8398195	8953971	12229712	9077370	10859257	8.93951e+06	2.75915e+06	0.308646	15990011	20061846	34714396	49638416	29536654	34352520	3.07156e+07	1.19919e+07	0.390416	3.43594	0.0201169
Q5NBX1|COBL_MOUSE,Q5NBX1-3|COBL_MOUSE,Q5NBX1-2|COBL_MOUSE	COBL_MOUSE	Protein cordon-bleu	9	Cobl Kiaa0633	3D-structure; Actin-binding; Alternative splicing; Cell membrane; Cell projection; Complete proteome; Cytoplasm; Cytoskeleton; Membrane; Phosphoprotein; Reference proteome; Repeat	axon [GO:0030424]; axonal growth cone [GO:0044295]; cell cortex [GO:0005938]; cytoskeleton [GO:0005856]; dendrite [GO:0030425]; dendritic growth cone [GO:0044294]; neuronal cell body [GO:0043025]; perinuclear region of cytoplasm [GO:0048471]; plasma membrane [GO:0005886]; ruffle [GO:0001726]; actin monomer binding [GO:0003785]; actin crosslink formation [GO:0051764]; actin filament network format…			Plays an important role in the reorganization of the actin cytoskeleton. Binds to and sequesters actin monomers (G actin). Nucleates actin polymerization by assembling three actin monomers in cross-filament orientation and thereby promotes growth of actin filaments at the barbed end. Can also mediate actin depolymerization at barbed ends and severing of actin filaments. Promotes formation of cell…	Detected in brain cortex and in the Purkinje cell layer in the cerebellum. Detected in hippocampus neurons, and at lower levels in testis, lung and spleen (at protein level). Detected in embryonic neural tube. {ECO:0000269|PubMed:14512015, ECO:0000269|PubMed:17956734, ECO:0000269|PubMed:23223303, ECO:0000269|PubMed:7586755}.	Cell membrane {ECO:0000250}; Peripheral membrane protein {ECO:0000250}; Cytoplasmic side {ECO:0000250}. Cytoplasm, cytoskeleton. Cell projection, ruffle. Cytoplasm. Note=Recruited to the cell membrane via interaction with PACSIN1 (By similarity). Colocalizes with the actin cytoskeleton. Detected throughout the neuron cell body, as well as in axons and dendrites. {ECO:0000250}.		315123072	447443072	494890592	545283584	482358400	498803520	4.63984e+08	7.9433e+07	0.171198	653581376	871901056	1494991872	1914539136	1897574016	2133593344	1494363467	6.06979e+08	0.406179	3.22072	0.0257455
Q9Z120|TRMB_MOUSE	TRMB_MOUSE	tRNA	2	Mettl1	Complete proteome; Methyltransferase; Nucleus; Phosphoprotein; RNA-binding; Reference proteome; S-adenosyl-L-methionine; Transferase; tRNA processing; tRNA-binding	cytoplasm [GO:0005737]; nucleolus [GO:0005730]; nucleoplasm [GO:0005654]; nucleus [GO:0005634]; tRNA methyltransferase complex [GO:0043527]; tRNA (guanine-N7-)-methyltransferase activity [GO:0008176]; tRNA binding [GO:0000049]; RNA (guanine-N7)-methylation [GO:0036265]; tRNA modification [GO:0006400]	S-adenosyl-L-methionine + guanine(46) in tRNA = S-adenosyl-L-homocysteine + N(7)-methylguanine(46) in tRNA. {ECO:0000255|HAMAP-Rule:MF_03055}.	tRNA modification; N(7)-methylguanine-tRNA biosynthesis. {ECO:0000255|HAMAP-Rule:MF_03055}.	Catalyzes the formation of N(7)-methylguanine at position 46 (m7G46) in tRNA. {ECO:0000255|HAMAP-Rule:MF_03055}.		Nucleus {ECO:0000255|HAMAP-Rule:MF_03055}.		2861903	3.61723e+06	2635280	4.19332e+06	4.14472e+06	8468480	4.32016e+06	2.13143e+06	0.493368	7.66162e+06	10302167	12552671	15257903	17828434	19600340	1.38672e+07	4.54843e+06	0.327999	3.20988	0.0111503
Q8CB87|RAB44_MOUSE	RAB44_MOUSE	Ras-related protein Rab-44	3	Rab44	Cell membrane; Coiled coil; Complete proteome; GTP-binding; Lipoprotein; Membrane; Nucleotide-binding; Prenylation; Reference proteome	intracellular [GO:0005622]; plasma membrane [GO:0005886]; GTP binding [GO:0005525]; small GTPase mediated signal transduction [GO:0007264]					Cell membrane {ECO:0000305}; Lipid-anchor {ECO:0000305}; Cytoplasmic side {ECO:0000305}.		14629839	7944123	8.15588e+06	10169165	8.38336e+06	9739407	9.83696e+06	2.51449e+06	0.255617	14783097	18168682	37752508	46023732	29768030	36726256	3.05371e+07	1.20993e+07	0.396216	3.10432	0.0243969
Q9D1M4|MCA3_MOUSE	MCA3_MOUSE	Eukaryotic translation elongation factor 1 epsilon-1	3	Eef1e1	Acetylation; Coiled coil; Complete proteome; Cytoplasm; Nucleus; Protein biosynthesis; Reference proteome	aminoacyl-tRNA synthetase multienzyme complex [GO:0017101]; cytoplasm [GO:0005737]; extracellular exosome [GO:0070062]; nucleus [GO:0005634]; glutathione transferase activity [GO:0004364]; translation elongation factor activity [GO:0003746]; DNA repair [GO:0006281]; embryo development [GO:0009790]; glutathione metabolic process [GO:0006749]; negative regulation of cell proliferation [GO:0008285];…			Positive modulator of ATM response to DNA damage. {ECO:0000250, ECO:0000269|PubMed:15680327}.		Cytoplasm {ECO:0000269|PubMed:15680327}. Nucleus {ECO:0000269|PubMed:15680327}. Note=Cytoplasmic under growth arrest conditions. Translocated into the nucleus when growth resumes at S phase and following DNA damage.		59491220	77921496	100819744	107690512	102266472	115279248	9.39114e+07	2.09972e+07	0.223585	140380432	174023440	328393472	470166080	294092192	323292960	2.88391e+08	1.19063e+08	0.412852	3.07089	0.0286781
Q5UKY4|MO2R3_MOUSE,Q5UKY4-2|MO2R3_MOUSE,Q5UKY4-3|MO2R3_MOUSE,Q5UKY4-4|MO2R3_MOUSE,Q5UKY4-5|MO2R3_MOUSE,Q5UKY4-6|MO2R3_MOUSE,Q5UKY4-7|MO2R3_MOUSE,Q5UKY4-8|MO2R3_MOUSE,Q5UKY4-9|MO2R3_MOUSE	MO2R3_MOUSE	Cell surface glycoprotein CD200 receptor 3	2	Cd200r3 Cd200rlb	Alternative splicing; Complete proteome; Disulfide bond; Glycoprotein; Immunoglobulin domain; Membrane; Reference proteome; Repeat; Signal; Transmembrane; Transmembrane helix	external side of plasma membrane [GO:0009897]; integral component of membrane [GO:0016021]; receptor activity [GO:0004872]			According to PubMed:15187158 isoform 4 is a receptor for the CD200 cell surface glycoprotein. According to PubMed:16081818 isoform 4 is not a receptor for the CD200/OX2 cell surface glycoprotein. Isoform 1, isoform 2 and isoform 3 are involved in the recruitment or surface expression of the TYROBP receptor. Isoform 6, isoform 7 and isoform 8 are not involved in the recruitment or surface expressi…	Expressed in uterus and bone marrow-derived mast cells (at protein level). Expressed in uterus, spleen, bone marrow-derived dendritic, basophil and mast cells. Expressed in the lung of N.brasiliensis-infected mice. Weakly expressed in brain, testis, lung and thymus. {ECO:0000269|PubMed:12960329, ECO:0000269|PubMed:15187158, ECO:0000269|PubMed:15274657, ECO:0000269|PubMed:15471863}.	Membrane {ECO:0000305}; Single-pass type I membrane protein {ECO:0000305}.		106648024	143525552	178561440	191921008	234046736	224335360	1.7984e+08	4.84595e+07	0.269459	273248416	354529504	539415040	716211776	659458624	740613568	5.47246e+08	195349825	0.356969	3.04297	0.0179177
Q8BWY9|CIP2A_MOUSE	CIP2A_MOUSE	Protein CIP2A	4	Kiaa1524 Cip2a	Acetylation; Coiled coil; Complete proteome; Cytoplasm; Membrane; Phosphoprotein; Reference proteome; Transmembrane; Transmembrane helix	cell-cell adherens junction [GO:0005913]; cytoplasm [GO:0005737]; integral component of membrane [GO:0016021]; plasma membrane [GO:0005886]; cadherin binding involved in cell-cell adhesion [GO:0098641]; positive regulation of neural precursor cell proliferation [GO:2000179]; spermatogenesis [GO:0007283]			Promotes anchorage-independent cell growth and tumor formation. {ECO:0000250}.	Highly expressed in E17.5 and E18.5 liver but not pexpressed in adult liver. Expressed at moderate level in embryonic brain, muscle and epidermal layers. {ECO:0000269|PubMed:12118381}.	Membrane {ECO:0000305}; Single-pass membrane protein {ECO:0000305}. Cytoplasm. Note=Slightly concentrates in the perinuclear region. {ECO:0000250}.		68089680	85264464	106121456	114492496	129785424	139316032	1.07178e+08	2.68576e+07	0.250589	156742320	220791680	347190144	441002848	357041248	394598784	3.19561e+08	108454812	0.339387	2.98159	0.015703
Q62189|SNRPA_MOUSE	SNRPA_MOUSE	U1 small nuclear ribonucleoprotein A	2	Snrpa Rnu1a-1	Acetylation; Complete proteome; Methylation; Nucleus; RNA-binding; Reference proteome; Repeat; Ribonucleoprotein; Spliceosome; mRNA processing; mRNA splicing	spliceosomal complex [GO:0005681]; U1 snRNP [GO:0005685]; nucleotide binding [GO:0000166]; RNA binding [GO:0003723]; snRNA stem-loop binding [GO:0035614]; U1 snRNA binding [GO:0030619]; mRNA splicing, via spliceosome [GO:0000398]			Component of the spliceosomal U1 snRNP, which is essential for recognition of the pre-mRNA 5' splice-site and the subsequent assembly of the spliceosome. U1 snRNP is the first snRNP to interact with pre-mRNA. This interaction is required for the subsequent binding of U2 snRNP and the U4/U6/U5 tri-snRNP. SNRPA binds stem loop II of U1 snRNA. In a snRNP-free form (SF-A) may be involved in coupled p…		Nucleus {ECO:0000250}.		3461743	4738382	16225097	13254208	22921656	24238802	1.414e+07	8.79376e+06	0.621908	18162576	25791878	49696288	61853260	40796540	47597708	4.06497e+07	1.61626e+07	0.397608	2.87481	0.0251493
O89098|CYTF_MOUSE	CYTF_MOUSE	Cystatin-F	2	Cst7	Complete proteome; Disulfide bond; Glycoprotein; Protease inhibitor; Reference proteome; Secreted; Signal; Thiol protease inhibitor	extracellular space [GO:0005615]; cysteine-type endopeptidase inhibitor activity [GO:0004869]; protease binding [GO:0002020]; negative regulation of cysteine-type endopeptidase activity [GO:2000117]			Inhibits papain and cathepsin L but with affinities lower than other cystatins. May play a role in immune regulation through inhibition of a unique target in the hematopoietic system.		Secreted {ECO:0000305}.		272277856	375452160	520383776	581387200	690725248	716796736	526170496	1.75315e+08	0.33319	665167936	844985408	1651830656	2269167360	1728647296	1894071808	1508978411	6.24139e+08	0.413617	2.86785	0.0303137
Q9JMH9-6|MY18A_MOUSE,Q9JMH9|MY18A_MOUSE,Q9JMH9-1|MY18A_MOUSE,Q9JMH9-2|MY18A_MOUSE,Q9JMH9-7|MY18A_MOUSE,Q9JMH9-5|MY18A_MOUSE	MY18A_MOUSE	Unconventional myosin-XVIIIa	8	Myo18a Myspdz	ATP-binding; Alternative splicing; Coiled coil; Complete proteome; Cytoplasm; Cytoskeleton; Golgi apparatus; Motor protein; Myosin; Nucleotide-binding; Phosphoprotein; Reference proteome	actomyosin [GO:0042641]; brush border [GO:0005903]; cytoskeleton [GO:0005856]; endoplasmic reticulum-Golgi intermediate compartment [GO:0005793]; Golgi apparatus [GO:0005794]; Golgi membrane [GO:0000139]; membrane [GO:0016020]; myosin complex [GO:0016459]; nucleoplasm [GO:0005654]; trans-Golgi network [GO:0005802]; actin filament binding [GO:0051015]; ADP binding [GO:0043531]; ATP binding [GO:000…			May link Golgi membranes to the cytoskeleton and participate in the tensile force required for vesicle budding from the Golgi. Thereby, may play a role in Golgi membrane trafficking and could indirectly give its flattened shape to the Golgi apparatus (PubMed:19837035). Alternatively, in concert with LURAP1 and CDC42BPA/CDC42BPB, has been involved in modulating lamellar actomyosin retrograde flow …	Isoform 1; Expressed ubiquitously. Isoform 2: Specifically expressed in most hematopoietic cells. Isoform 3: Predominantly expressed in alveolar macrophages (PubMed:25965346). {ECO:0000269|PubMed:25965346}.	Isoform 1: Endoplasmic reticulum-Golgi intermediate compartment. Cytoplasm, cytoskeleton. Note=Colocalizes with actin.; Isoform 2: Cytoplasm. Note=Lacks the PDZ domain. Diffusely localized in the cytoplasm.; Golgi apparatus {ECO:0000250}. Golgi apparatus, trans-Golgi network {ECO:0000250}. Note=Recruited to the Golgi apparatus by GOLPH3. {ECO:0000250}.		74457872	101003544	111102832	122231704	143409984	159475024	1.18613e+08	3.03772e+07	0.256102	183330768	234849520	390008000	467269824	372259712	388421248	339356512	1.07409e+08	0.316507	2.86103	0.0135016
Q9QUM0|ITA2B_MOUSE	ITA2B_MOUSE	Integrin alpha-IIb	4	Itga2b	Calcium; Cell adhesion; Complete proteome; Disulfide bond; Glycoprotein; Integrin; Membrane; Metal-binding; Receptor; Reference proteome; Repeat; Signal; Transmembrane; Transmembrane helix	blood microparticle [GO:0072562]; cell surface [GO:0009986]; external side of plasma membrane [GO:0009897]; extracellular exosome [GO:0070062]; focal adhesion [GO:0005925]; integrin complex [GO:0008305]; extracellular matrix binding [GO:0050840]; identical protein binding [GO:0042802]; metal ion binding [GO:0046872]; cell-matrix adhesion [GO:0007160]; integrin-mediated signaling pathway [GO:00072…			Integrin alpha-IIb/beta-3 is a receptor for fibronectin, fibrinogen, plasminogen, prothrombin, thrombospondin and vitronectin. It recognizes the sequence R-G-D in a wide array of ligands. It recognizes the sequence H-H-L-G-G-G-A-K-Q-A-G-D-V in fibrinogen gamma chain. Following activation integrin alpha-IIb/beta-3 brings about platelet/platelet interaction through binding of soluble fibrinogen. Th…		Membrane; Single-pass type I membrane protein.		21068588	33667140	27192204	31655516	38298696	43061900	32490674	7.82436e+06	0.240819	51561516	63212976	104796448	132405296	97705816	105192336	9.24791e+07	2.98848e+07	0.323152	2.84633	0.0147276
Q8BWJ3|KPB2_MOUSE	KPB2_MOUSE	Phosphorylase b kinase regulatory subunit alpha, liver isoform	2	Phka2	Calmodulin-binding; Carbohydrate metabolism; Cell membrane; Complete proteome; Glycogen metabolism; Lipoprotein; Membrane; Phosphoprotein; Prenylation; Reference proteome	phosphorylase kinase complex [GO:0005964]; plasma membrane [GO:0005886]; phosphorylase kinase activity [GO:0004689]; glycogen metabolic process [GO:0005977]		Glycan biosynthesis; glycogen metabolism.	Phosphorylase b kinase catalyzes the phosphorylation of serine in certain substrates, including troponin I. The alpha chain may bind calmodulin.		Cell membrane {ECO:0000305}; Lipid-anchor {ECO:0000305}; Cytoplasmic side {ECO:0000305}.		7229291	13530817	14095577	12350404	10115811	9769585	1.11819e+07	2.61253e+06	0.233639	13389541	18736866	35037904	45153112	37192024	40958380	3.17446e+07	1.27382e+07	0.401272	2.83893	0.0291203
Q62261|SPTB2_MOUSE	SPTB2_MOUSE	Spectrin beta chain, non-erythrocytic 1	5	Sptbn1 Elf Spnb-2 Spnb2 Sptb2	3D-structure; Acetylation; Actin capping; Actin-binding; Alternative splicing; Calmodulin-binding; Cell membrane; Complete proteome; Cytoplasm; Cytoskeleton; Glycoprotein; Membrane; Phosphoprotein; Reference proteome; Repeat	axolemma [GO:0030673]; cell-cell adherens junction [GO:0005913]; cortical cytoskeleton [GO:0030863]; cuticular plate [GO:0032437]; cytoplasm [GO:0005737]; endomembrane system [GO:0012505]; extracellular exosome [GO:0070062]; M band [GO:0031430]; membrane [GO:0016020]; nucleolus [GO:0005730]; nucleus [GO:0005634]; plasma membrane [GO:0005886]; postsynaptic density [GO:0014069]; protein complex [GO…			Fodrin, which seems to be involved in secretion, interacts with calmodulin in a calcium-dependent manner and is thus candidate for the calcium-dependent movement of the cytoskeleton at the membrane.	Isoform 2 is present in brain, heart, kidney and liver (at protein level). {ECO:0000269|PubMed:15262991, ECO:0000269|PubMed:9927192}.	Cytoplasm, cytoskeleton {ECO:0000305}. Endomembrane system {ECO:0000269|PubMed:15262991}. Cytoplasm, myofibril, sarcomere, M line {ECO:0000269|PubMed:15262991}. Note=Colocalizes with ANK2 in a distinct intracellular compartment of neonatal cardiomyocytes. {ECO:0000269|PubMed:15262991}.; Isoform 2: Cytoplasm {ECO:0000269|PubMed:9927192}. Cell membrane {ECO:0000269|PubMed:9927192}; Peripheral membr…		23196138	36718084	31302050	35179392	40642984	42950460	3.49982e+07	7.0858e+06	0.202462	52940068	70122392	102278696	134409568	106187952	128597144	9.90893e+07	3.20862e+07	0.323811	2.83127	0.0153098
Q505D1|ANR28_MOUSE	ANR28_MOUSE	Serine/threonine-protein phosphatase 6 regulatory ankyrin repeat subunit A	4	Ankrd28	ANK repeat; Complete proteome; Nucleus; Phosphoprotein; Reference proteome; Repeat	nucleoplasm [GO:0005654]			Putative regulatory subunit of protein phosphatase 6 (PP6) that may be involved in the recognition of phosphoprotein substrates. Involved in the PP6-mediated dephosphorylation of NFKBIE opposing its degradation in response to TNF-alpha. Selectively inhibits the phosphatase activity of PPP1C. Targets PPP1C to modulate HNRPK phosphorylation (By similarity). {ECO:0000250}.	Widely expressed (at protein level). {ECO:0000269|PubMed:16564677}.	Nucleus, nucleoplasm. Note=Seems to be excluded from nucleoli. {ECO:0000250}.		30235718	45343924	46930556	52132508	41988028	46800580	43905219	7.45419e+06	0.169779	53717656	70011248	137160336	182827856	137974752	157150112	1.2314e+08	5.05531e+07	0.410533	2.80469	0.03252
Q9JIY2|HAKAI_MOUSE,Q9JIY2-2|HAKAI_MOUSE,Q9JIY2-3|HAKAI_MOUSE,Q9JIY2-4|HAKAI_MOUSE	HAKAI_MOUSE	E3 ubiquitin-protein ligase Hakai	2	Cbll1 Hakai	3D-structure; Alternative splicing; Complete proteome; Metal-binding; Nucleus; Phosphoprotein; Reference proteome; Transferase; Ubl conjugation pathway; Zinc; Zinc-finger	nuclear speck [GO:0016607]; identical protein binding [GO:0042802]; ligase activity [GO:0016874]; nucleic acid binding [GO:0003676]; ubiquitin protein ligase activity [GO:0061630]; zinc ion binding [GO:0008270]; negative regulation of cell adhesion [GO:0007162]; positive regulation of cell migration [GO:0030335]; positive regulation of endocytosis [GO:0045807]; single organismal cell-cell adhesio…	S-ubiquitinyl-[E2 ubiquitin-conjugating enzyme]-L-cysteine + [acceptor protein]-L-lysine = [E2 ubiquitin-conjugating enzyme]-L-cysteine + N(6)-ubiquitinyl-[acceptor protein]-L-lysine.	Protein modification; protein ubiquitination.	Promotes ubiquitination of several tyrosine-phosphorylated Src substrates, including CDH1, CTTN and DOK1. Targets CDH1 for endocytosis and degradation. {ECO:0000269|PubMed:11836526, ECO:0000269|PubMed:22252131}.	Detected in heart, brain, spleen, lung, liver, skeletal muscle, kidney and testis. {ECO:0000269|PubMed:11836526}.	Nucleus speckle {ECO:0000250|UniProtKB:Q75N03}. Nucleus, nucleoplasm {ECO:0000250|UniProtKB:Q75N03}.		18076854	25294440	23224318	25229096	18795104	16199117	2.11365e+07	3.94e+06	0.186408	25461884	29595280	49188720	60765448	85664784	94594040	57545026	2.84748e+07	0.494826	2.72254	0.0597874
Q9D154|ILEUA_MOUSE	ILEUA_MOUSE	Leukocyte elastase inhibitor A	12	Serpinb1a Serpinb1	Complete proteome; Cytoplasm; Direct protein sequencing; Phosphoprotein; Protease inhibitor; Reference proteome; Serine protease inhibitor	cytoplasm [GO:0005737]; extracellular exosome [GO:0070062]; extracellular space [GO:0005615]; membrane [GO:0016020]; serine-type endopeptidase inhibitor activity [GO:0004867]; regulation of protein catabolic process [GO:0042176]			Regulates the activity of the neutrophil proteases and thus, forms complexes with chymotrypsin, elastase, cathepsin G and proteinase-3. {ECO:0000269|PubMed:12189154}.	Ubiquitous with higher expression in pancreas, spleen and bone marrow. {ECO:0000269|PubMed:11863365, ECO:0000269|PubMed:12189154}.	Cytoplasm {ECO:0000250}.		674788992	951017984	1193084032	1282838400	1892081152	1890923648	1314122368	4.94562e+08	0.376344	1827879296	2333947392	3908270592	5205149696	3814761728	4285123328	3562522005	1258723661	0.353324	2.71095	0.0191765
Q9QXZ0|MACF1_MOUSE	MACF1_MOUSE	Microtubule-actin cross-linking factor 1	5	Macf1 Acf7 Aclp7 Macf	Acetylation; Actin-binding; Alternative splicing; Calcium; Cell membrane; Cell projection; Complete proteome; Cytoplasm; Cytoskeleton; Direct protein sequencing; Golgi apparatus; Leucine-rich repeat; Membrane; Metal-binding; Microtubule; Phosphoprotein; Reference proteome; Repeat; SH3 domain; Wnt signaling pathway	actin cytoskeleton [GO:0015629]; cell cortex [GO:0005938]; cytoplasm [GO:0005737]; Golgi apparatus [GO:0005794]; membrane [GO:0016020]; microtubule [GO:0005874]; microtubule cytoskeleton [GO:0015630]; postsynaptic density [GO:0014069]; ruffle membrane [GO:0032587]; actin binding [GO:0003779]; ATPase activity [GO:0016887]; calcium ion binding [GO:0005509]; microtubule binding [GO:0008017]; establi…			Isoform 2 is a F-actin-binding protein which may play a role in cross-linking actin to other cytoskeletal proteins and also binds to microtubules. Plays an important role in ERBB2-dependent stabilization of microtubules at the cell cortex. Acts as a positive regulator of Wnt receptor signaling pathway and is involved in the translocation of AXIN1 and its associated complex (composed of APC, CTNNB…	Enriched in the hair follicle stem cells (at protein level). Isoform 1 and isoform 2 are ubiquitous expressed, with higher levels seen in lung, heart, thymus, spleen and brain. {ECO:0000269|PubMed:16076900, ECO:0000269|PubMed:16815997, ECO:0000269|PubMed:21295697}.	Isoform 2: Cytoplasm. Cytoplasm, cytoskeleton. Golgi apparatus {ECO:0000250}. Cell membrane {ECO:0000250}. Cell projection, ruffle membrane {ECO:0000250}. Note=APC controls its localization to the cell membrane which is critical for its function in microtubule stabilization (By similarity). Localizes to the tips of microtubules. The phosphorylated form is found in the cytoplasm while the non-phos…		24802750	37528436	33753580	36340852	49702400	48733892	38476985	9.44428e+06	0.245453	51478152	68291512	108062192	140629392	118039696	132148040	103108164	3.57114e+07	0.346349	2.67974	0.019859
Q924W5|SMC6_MOUSE	SMC6_MOUSE	Structural maintenance of chromosomes protein 6	2	Smc6 Kiaa4103 Smc6l1	ATP-binding; Alternative splicing; Chromosome; Coiled coil; Complete proteome; DNA damage; DNA recombination; DNA repair; Nucleotide-binding; Nucleus; Phosphoprotein; Reference proteome; Telomere; Ubl conjugation	chromosome, telomeric region [GO:0000781]; interchromatin granule [GO:0035061]; intracellular [GO:0005622]; nuclear speck [GO:0016607]; nucleoplasm [GO:0005654]; nucleus [GO:0005634]; PML body [GO:0016605]; sex chromosome [GO:0000803]; site of double-strand break [GO:0035861]; Smc5-Smc6 complex [GO:0030915]; ATP binding [GO:0005524]; ubiquitin protein ligase binding [GO:0031625]; cellular respons…			Core component of the SMC5-SMC6 complex, a complex involved in repair of DNA double-strand breaks by homologous recombination. The complex may promote sister chromatid homologous recombination by recruiting the SMC1-SMC3 cohesin complex to double-strand breaks. The complex is required for telomere maintenance via recombination and mediates sumoylation of shelterin complex (telosome) components (B…		Nucleus {ECO:0000269|PubMed:11408570}. Nucleus speckle {ECO:0000250|UniProtKB:Q96SB8}. Chromosome {ECO:0000269|PubMed:11408570}. Nucleus, PML body {ECO:0000250|UniProtKB:Q96SB8}. Chromosome, telomere {ECO:0000250|UniProtKB:Q96SB8}. Note=Localizes to PML nuclear bodies in ALT cell lines. Associates with chromatin. Accumulates with RAD18 and the SLF1-SLF2 complex at replication-coupled DNA interstr…		2.98499e+06	4.08804e+06	5417664	6225722	8071643	9054029	5.97368e+06	2.31303e+06	0.387204	9145609	9867528	18029040	22215100	16074359	16733466	1.53442e+07	5.00594e+06	0.326244	2.56863	0.0158064
O54931|AKAP2_MOUSE,O54931-2|AKAP2_MOUSE,O54931-3|AKAP2_MOUSE,O54931-4|AKAP2_MOUSE,O54931-5|AKAP2_MOUSE	AKAP2_MOUSE	A-kinase anchor protein 2	5	Akap2	Alternative initiation; Alternative splicing; Coiled coil; Complete proteome; Isopeptide bond; Phosphoprotein; Reference proteome; Ubl conjugation	protein kinase A binding [GO:0051018]; actin filament organization [GO:0007015]; protein localization [GO:0008104]; transmembrane receptor protein serine/threonine kinase signaling pathway [GO:0007178]			Binds to regulatory subunit (RII) of protein kinase A. May be involved in establishing polarity in signaling systems or in integrating PKA-RII isoforms with downstream effectors to capture, amplify and focus diffuse, trans-cellular signals carried by cAMP.	Highly expressed in lung and weakly in thymus and cerebellum. Little or no expression in liver, heart and cerebral cortex. All isoforms are expressed in lung, but KL2A and KL2B isoforms are the principal isoforms in cerebellum.			36280972	51808040	80058504	90130736	94879504	109993968	77191954	2.78658e+07	0.360993	87076000	108542784	222500112	290601344	219828928	238039776	1.94431e+08	7.9354e+07	0.408133	2.51881	0.0363741
P26040|EZRI_MOUSE	EZRI_MOUSE	Ezrin	2	Ezr Vil2	Acetylation; Cell membrane; Cell projection; Cell shape; Complete proteome; Cytoplasm; Cytoskeleton; Direct protein sequencing; Membrane; Phosphoprotein; Reference proteome; S-nitrosylation	actin cytoskeleton [GO:0015629]; actin filament [GO:0005884]; apical part of cell [GO:0045177]; apical plasma membrane [GO:0016324]; astrocyte projection [GO:0097449]; basolateral plasma membrane [GO:0016323]; brush border [GO:0005903]; cell body [GO:0044297]; cell cortex [GO:0005938]; cell periphery [GO:0071944]; cell projection [GO:0042995]; cell tip [GO:0051286]; cell-cell adherens junction [G…			Probably involved in connections of major cytoskeletal structures to the plasma membrane. In epithelial cells, required for the formation of microvilli and membrane ruffles on the apical pole. Along with PLEKHG6, required for normal macropinocytosis (By similarity). {ECO:0000250}.	Detected in eye lens fiber cells (PubMed:21745462). Expressed in cerebrum and cerebellum (at protein level) (PubMed:15797715). Component of the microvilli of intestinal epithelial cells. {ECO:0000269|PubMed:15797715, ECO:0000269|PubMed:21745462}.	Apical cell membrane {ECO:0000250}; Peripheral membrane protein {ECO:0000250}; Cytoplasmic side {ECO:0000250}. Cell projection {ECO:0000250}. Cell projection, microvillus membrane {ECO:0000250}; Peripheral membrane protein {ECO:0000250}; Cytoplasmic side {ECO:0000250}. Cell projection, ruffle membrane {ECO:0000250}; Peripheral membrane protein {ECO:0000250}; Cytoplasmic side {ECO:0000250}. Cytopl…		23394166	28187644	41488360	43417780	43312272	41116196	36819403	8.72584e+06	0.23699	49466620	65320252	93811592	122682344	104686248	115618984	9.1931e+07	2.89287e+07	0.314679	2.49681	0.0164626
Q7TSH2|KPBB_MOUSE	KPBB_MOUSE	Phosphorylase b kinase regulatory subunit beta	3	Phkb	Calmodulin-binding; Carbohydrate metabolism; Cell membrane; Complete proteome; Glycogen metabolism; Lipoprotein; Membrane; Phosphoprotein; Prenylation; Reference proteome	phosphorylase kinase complex [GO:0005964]; plasma membrane [GO:0005886]; phosphorylase kinase activity [GO:0004689]; glycogen metabolic process [GO:0005977]		Glycan biosynthesis; glycogen metabolism.	Phosphorylase b kinase catalyzes the phosphorylation of serine in certain substrates, including troponin I. The beta chain acts as a regulatory unit and modulates the activity of the holoenzyme in response to phosphorylation (By similarity). {ECO:0000250}.		Cell membrane {ECO:0000305}; Lipid-anchor {ECO:0000305}; Cytoplasmic side {ECO:0000305}.		12035574	8381204	19441730	20382586	31783166	25872814	1.96495e+07	8.61954e+06	0.438664	24545892	25464132	57608028	70094928	57896248	52224168	4.79722e+07	1.87309e+07	0.390453	2.4414	0.0330828
P28293|CATG_MOUSE	CATG_MOUSE	Cathepsin G	9	Ctsg	Complete proteome; Direct protein sequencing; Disulfide bond; Glycoprotein; Hydrolase; Intermediate filament; Membrane; Protease; Reference proteome; Serine protease; Signal; Zymogen	cytoplasm [GO:0005737]; extracellular exosome [GO:0070062]; extracellular matrix [GO:0031012]; extracellular space [GO:0005615]; intermediate filament [GO:0005882]; intracellular membrane-bounded organelle [GO:0043231]; nucleus [GO:0005634]; plasma membrane [GO:0005886]; secretory granule [GO:0030141]; heparin binding [GO:0008201]; peptidase activity [GO:0008233]; serine-type endopeptidase activi…	Specificity similar to chymotrypsin C.		This vimentin-specific protease may regulate the reorganization of vimentin filaments, occurring during cell differentiation, movement and mitosis.		Membrane. Note=Strongly associated with membranes.		590310464	884551872	1154563456	1179280640	1417573504	1447006592	1112214421	3.27364e+08	0.294335	1172028800	1587648384	3285928704	4175508736	2738948864	3128368384	2681405312	1120303753	0.417805	2.41087	0.0440065
Q8CGP2-2|H2B1P_MOUSE,Q8CGP2|H2B1P_MOUSE,Q64475|H2B1B_MOUSE,P10853|H2B1F_MOUSE,P10854|H2B1M_MOUSE,Q64478|H2B1H_MOUSE,Q64525|H2B2B_MOUSE,Q8CGP1|H2B1K_MOUSE,Q6ZWY9|H2B1C_MOUSE	H2B1P_MOUSE	Histone H2B type 1-P	3	Hist1h2bp	Acetylation; Alternative splicing; Chromosome; Complete proteome; DNA-binding; Isopeptide bond; Methylation; Nucleosome core; Nucleus; Phosphoprotein; Reference proteome; Ubl conjugation	cytoplasm [GO:0005737]; nuclear nucleosome [GO:0000788]; nucleoplasm [GO:0005654]; nucleus [GO:0005634]; DNA binding [GO:0003677]; nucleosome assembly [GO:0006334]			Core component of nucleosome. Nucleosomes wrap and compact DNA into chromatin, limiting DNA accessibility to the cellular machineries which require DNA as a template. Histones thereby play a central role in transcription regulation, DNA repair, DNA replication and chromosomal stability. DNA accessibility is regulated via a complex set of post-translational modifications of histones, also called h…		Nucleus. Chromosome.		159091456	253214176	274936000	336580512	481003072	488860128	3.32281e+08	1.31292e+08	0.395125	355840608	510047776	902242560	1115867776	836182080	1030727168	7.91818e+08	2.98569e+08	0.377068	2.38298	0.0310454
Q9JMG1|EDF1_MOUSE	EDF1_MOUSE	Endothelial differentiation-related factor 1	2	Edf1	Acetylation; Activator; Calmodulin-binding; Complete proteome; Cytoplasm; DNA-binding; Developmental protein; Differentiation; Methylation; Nucleus; Phosphoprotein; Reference proteome; Transcription; Transcription regulation	cytoplasm [GO:0005737]; extracellular exosome [GO:0070062]; nucleolus [GO:0005730]; nucleus [GO:0005634]; transcription factor TFIID complex [GO:0005669]; poly(A) RNA binding [GO:0044822]; sequence-specific DNA binding [GO:0043565]; transcription coactivator activity [GO:0003713]; cell differentiation [GO:0030154]; multicellular organism development [GO:0007275]; positive regulation of DNA bindin…			Transcriptional coactivator stimulating NR5A1 and ligand-dependent NR1H3/LXRA and PPARG transcriptional activities. Enhances the DNA-binding activity of ATF1, ATF2, CREB1 and NR5A1. Regulates nitric oxid synthase activity probably by sequestering calmodulin in the cytoplasm. Might function in endothelial cells differentiation, hormone-induced cardiomyocytes hypertrophy and lipid metabolism (By si…	Expressed in brain, liver, kidney and heart (at protein level). Also expressed in testis. {ECO:0000269|PubMed:11587857}.	Cytoplasm {ECO:0000250}. Nucleus {ECO:0000250}. Note=Also nuclear upon binding to NR5A1 and treatment of cells with TPA or forskolin. {ECO:0000250}.		16012877	22142422	31568758	36038284	45000096	46788436	3.29251e+07	1.22623e+07	0.372429	38133808	47370232	87028528	108616856	88664992	98204008	7.80031e+07	2.85249e+07	0.365689	2.3691	0.0286872
Q62432|SMAD2_MOUSE,Q62432-2|SMAD2_MOUSE	SMAD2_MOUSE	Mothers against decapentaplegic homolog 2	4	Smad2 Madh2 Madr2	Acetylation; Alternative splicing; Complete proteome; Cytoplasm; DNA-binding; Metal-binding; Nucleus; Phosphoprotein; Reference proteome; Transcription; Transcription regulation; Ubl conjugation; Zinc	activin responsive factor complex [GO:0032444]; cytoplasm [GO:0005737]; nuclear chromatin [GO:0000790]; nucleus [GO:0005634]; SMAD protein complex [GO:0071141]; SMAD2-SMAD3 protein complex [GO:0071144]; transcription factor complex [GO:0005667]; activating transcription factor binding [GO:0033613]; chromatin binding [GO:0003682]; co-SMAD binding [GO:0070410]; double-stranded DNA binding [GO:00036…			Receptor-regulated SMAD (R-SMAD) that is an intracellular signal transducer and transcriptional modulator activated by TGF-beta (transforming growth factor) and activin type 1 receptor kinases. Binds the TRE element in the promoter region of many genes that are regulated by TGF-beta and, on formation of the SMAD2/SMAD4 complex, activates transcription. May act as a tumor suppressor in colorectal …		Cytoplasm {ECO:0000250|UniProtKB:Q15796}. Nucleus {ECO:0000250|UniProtKB:Q15796}. Note=Cytoplasmic and nuclear in the absence of TGF-beta. On TGF-beta stimulation, migrates to the nucleus when complexed with SMAD4. On dephosphorylation by phosphatase PPM1A, released from the SMAD2/SMAD4 complex, and exported out of the nucleus by interaction with RANBP1. {ECO:0000250|UniProtKB:Q15796}.		51843836	65492052	81641992	84900168	101851352	104500336	81704956	2.04463e+07	0.250246	107170600	129390368	235707296	288799584	196512672	198195408	1.92629e+08	6.70117e+07	0.347879	2.35762	0.0254256
Q8R010|AIMP2_MOUSE	AIMP2_MOUSE	Aminoacyl tRNA synthase complex-interacting multifunctional protein 2	7	Aimp2 Jtv1	Apoptosis; Complete proteome; Cytoplasm; Developmental protein; Differentiation; Nucleus; Phosphoprotein; Protein biosynthesis; Reference proteome; Ubl conjugation	cytosol [GO:0005829]; membrane [GO:0016020]; nucleus [GO:0005634]; apoptotic process [GO:0006915]; negative regulation of cell proliferation [GO:0008285]; positive regulation of neuron death [GO:1901216]; positive regulation of protein ubiquitination [GO:0031398]; translation [GO:0006412]; Type II pneumocyte differentiation [GO:0060510]			Required for assembly and stability of the aminoacyl-tRNA synthase complex. Mediates ubiquitination and degradation of FUBP1, a transcriptional activator of MYC, leading to MYC down-regulation which is required for aveolar type II cell differentiation. Blocks MDM2-mediated ubiquitination and degradation of p53/TP53. Functions as a proapoptotic factor. {ECO:0000269|PubMed:12060739, ECO:0000269|Pub…		Cytoplasm, cytosol {ECO:0000269|PubMed:18695251}. Nucleus {ECO:0000269|PubMed:18695251}. Note=Following DNA damage, dissociates from the aminoacyl-tRNA synthase complex and translocates from the cytoplasm to the nucleus.		191456160	293327104	305533248	337540160	372738688	388219264	3.14802e+08	7.07461e+07	0.224732	354919456	411785184	925075712	1039763328	765286592	862212736	726507168	280929204	0.386685	2.30782	0.0382808
Q68FD5|CLH1_MOUSE	CLH1_MOUSE	Clathrin heavy chain 1	11	Cltc	Acetylation; Autophagy; Cell cycle; Cell division; Coated pit; Complete proteome; Cytoplasm; Cytoplasmic vesicle; Cytoskeleton; Direct protein sequencing; Membrane; Mitosis; Phosphoprotein; Reference proteome; Repeat	clathrin coat of coated pit [GO:0030132]; clathrin coat of trans-Golgi network vesicle [GO:0030130]; clathrin complex [GO:0071439]; clathrin-coated vesicle [GO:0030136]; cytosol [GO:0005829]; extracellular exosome [GO:0070062]; extracellular matrix [GO:0031012]; extracellular vesicle [GO:1903561]; focal adhesion [GO:0005925]; intracellular membrane-bounded organelle [GO:0043231]; melanosome [GO:0…			Clathrin is the major protein of the polyhedral coat of coated pits and vesicles. Two different adapter protein complexes link the clathrin lattice either to the plasma membrane or to the trans-Golgi network. Acts as component of the TACC3/ch-TOG/clathrin complex proposed to contribute to stabilization of kinetochore fibers of the mitotic spindle by acting as inter-microtubule bridge. The TACC3/c…		Cytoplasmic vesicle membrane {ECO:0000250}; Peripheral membrane protein {ECO:0000250}; Cytoplasmic side {ECO:0000250}. Membrane, coated pit {ECO:0000250}; Peripheral membrane protein {ECO:0000250}; Cytoplasmic side {ECO:0000250}. Melanosome {ECO:0000250}. Cytoplasm, cytoskeleton, spindle {ECO:0000250|UniProtKB:Q00610}. Note=Cytoplasmic face of coated pits and vesicles. In complex with TACC3 and C…		320909920	417203104	468997344	517048096	545746816	550372800	4.70046e+08	88800053	0.188918	599724096	699585728	1270430720	1511006208	1138637312	1279552384	1083156075	357941307	0.330461	2.30436	0.0237627
Q80VP0|TCPR1_MOUSE,Q80VP0-2|TCPR1_MOUSE	TCPR1_MOUSE	Tectonin beta-propeller repeat-containing protein 1	2	Tecpr1 Kiaa1358	Alternative splicing; Autophagy; Complete proteome; Cytoplasmic vesicle; Lipid-binding; Lysosome; Membrane; Phosphoprotein; Reference proteome; Repeat	autophagosome membrane [GO:0000421]; cytoplasmic vesicle [GO:0031410]; integral component of membrane [GO:0016021]; lysosomal membrane [GO:0005765]; phosphatidylinositol-3-phosphate binding [GO:0032266]; autophagosome maturation [GO:0097352]; autophagy [GO:0006914]			Tethering factor involved in autophagy. Involved in autophagosome maturation by promoting the autophagosome fusion with lysosomes: acts by associating with both the ATG5-ATG12 conjugate and phosphatidylinositol-3-phosphate (PtdIns(3)P) present at the surface of autophagosomes. Also involved in selective autophagy against bacterial pathogens, by being required for phagophore/preautophagosomal stru…		Cytoplasmic vesicle, autophagosome membrane {ECO:0000250}. Lysosome membrane {ECO:0000250}. Note=Localizes to Lysosome membranes, and binds PtdIns(3)P at the surface of autophagosome. Localizes to autolysosomes, a vesicle formed by the fusion between autophagosomes and lysosomes (By similarity). {ECO:0000250}.		9827049	10367946	10784009	8737105	12129452	12810213	1.0776e+07	1.49626e+06	0.138852	9567234	14351693	34560884	34043464	27912176	27930762	2.47277e+07	1.04055e+07	0.420805	2.29471	0.0526567
Q60854|SPB6_MOUSE	SPB6_MOUSE	Serpin B6	3	Serpinb6 Serpinb6a Spi3	3D-structure; Acetylation; Complete proteome; Cytoplasm; Phosphoprotein; Protease inhibitor; Reference proteome; Serine protease inhibitor	cytoplasm [GO:0005737]; extracellular exosome [GO:0070062]; extracellular space [GO:0005615]; intracellular [GO:0005622]; protein complex [GO:0043234]; protease binding [GO:0002020]; serine-type endopeptidase inhibitor activity [GO:0004867]; cellular response to osmotic stress [GO:0071470]; gonad development [GO:0008406]; negative regulation of endopeptidase activity [GO:0010951]; sensory percept…			Inhibitor of cathepsin G, kallikrein-8 and thrombin. May play an important role in the inner ear in the protection against leakage of lysosomal content during stress. May be involved in the regulation of serine proteinases present in the brain or extravasated from the blood. {ECO:0000269|PubMed:17761692}.	Expressed in the inner ear hair cells, keratinocytes of hair follicles and epidermis in abdominal skin. {ECO:0000269|PubMed:17761692, ECO:0000269|PubMed:20451170}.	Cytoplasm {ECO:0000269|PubMed:17761692, ECO:0000269|PubMed:20451170}.		13240564	15383218	32310426	32075614	40704348	44249560	2.96606e+07	1.2815e+07	0.432053	25369644	35088120	84231440	112939360	66007844	80143920	6.72967e+07	3.26558e+07	0.485252	2.26889	0.0781713
P58462-5|FOXP1_MOUSE,P58462|FOXP1_MOUSE,P58462-2|FOXP1_MOUSE,P58462-4|FOXP1_MOUSE,P58462-3|FOXP1_MOUSE	FOXP1_MOUSE	Forkhead box protein P1	2	Foxp1	Alternative initiation; Alternative splicing; Complete proteome; DNA-binding; Metal-binding; Nucleus; Phosphoprotein; Reference proteome; Repressor; Transcription; Transcription regulation; Zinc; Zinc-finger	nucleus [GO:0005634]; chromatin binding [GO:0003682]; DNA binding [GO:0003677]; metal ion binding [GO:0046872]; protein heterodimerization activity [GO:0046982]; protein homodimerization activity [GO:0042803]; protein self-association [GO:0043621]; RNA polymerase II core promoter proximal region sequence-specific DNA binding [GO:0000978]; transcription factor activity, RNA polymerase II distal en…			Transcriptional repressor. Can act with CTBP1 to synergistically repress transcription but CTPBP1 is not essential (PubMed:11358962, PubMed:14701752). Plays an important role in the specification and differentiation of lung epithelium. Acts cooperatively with FOXP4 to regulate lung secretory epithelial cell fate and regeneration by restricting the goblet cell lineage program; the function may inv…	Isoform 5 is specifically expressed in embryonic stem cells (PubMed:21924763). Highest expression in the lung, brain, and spleen. Lower expression in heart, skeletal muscle, kidney, small intestine (isoform 3 not present) and liver. {ECO:0000269|PubMed:21924763}.	Nucleus {ECO:0000250|UniProtKB:Q9H334}. Note=Not found in the nucleolus. {ECO:0000250|UniProtKB:Q9H334}.		14535726	28263370	33866936	29788708	40800456	38790068	31007544	9.43379e+06	0.304242	43040008	65672072	74791264	87572048	63934740	84255632	6.98776e+07	1.6231e+07	0.232277	2.25357	0.00672133
Q91YI4-2|ARRB2_MOUSE,Q91YI4|ARRB2_MOUSE	ARRB2_MOUSE	Beta-arrestin-2	3	Arrb2	Alternative splicing; Cell membrane; Coated pit; Complete proteome; Cytoplasm; Cytoplasmic vesicle; Hydroxylation; Membrane; Nucleus; Phosphoprotein; Protein transport; Reference proteome; Signal transduction inhibitor; Transport; Ubl conjugation	basolateral plasma membrane [GO:0016323]; clathrin-coated pit [GO:0005905]; cytoplasm [GO:0005737]; cytoplasmic vesicle [GO:0031410]; cytosol [GO:0005829]; dendritic spine [GO:0043197]; endocytic vesicle [GO:0030139]; intracellular [GO:0005622]; nucleus [GO:0005634]; plasma membrane [GO:0005886]; postsynaptic density [GO:0014069]; postsynaptic membrane [GO:0045211]; angiotensin receptor binding […			Functions in regulating agonist-mediated G-protein coupled receptor (GPCR) signaling by mediating both receptor desensitization and resensitization processes. During homologous desensitization, beta-arrestins bind to the GPRK-phosphorylated receptor and sterically preclude its coupling to the cognate G-protein; the binding appears to require additional receptor determinants exposed only in the ac…	Predominantly localized in neuronal tissues and in the spleen.	Cytoplasm {ECO:0000269|PubMed:12167659}. Nucleus {ECO:0000269|PubMed:12167659}. Cell membrane {ECO:0000269|PubMed:12167659}. Membrane, clathrin-coated pit {ECO:0000250}. Cytoplasmic vesicle {ECO:0000250}. Note=Translocates to the plasma membrane and colocalizes with antagonist-stimulated GPCRs.		14595338	17293942	23554416	29961488	20803042	26981120	2.21982e+07	5.81009e+06	0.261737	23936502	29151514	54081844	64115056	61378520	64214664	4.94797e+07	18219575	0.368223	2.22899	0.0351977
P16546|SPTN1_MOUSE,P16546-2|SPTN1_MOUSE	SPTN1_MOUSE	Spectrin alpha chain, non-erythrocytic 1	5	Sptan1 Spna2 Spta2	Acetylation; Actin capping; Actin-binding; Alternative splicing; Calcium; Calmodulin-binding; Complete proteome; Cytoplasm; Cytoskeleton; Direct protein sequencing; Metal-binding; Phosphoprotein; Reference proteome; Repeat; SH3 domain	cell-cell adherens junction [GO:0005913]; cortical cytoskeleton [GO:0030863]; cuticular plate [GO:0032437]; extracellular exosome [GO:0070062]; extracellular vesicle [GO:1903561]; fascia adherens [GO:0005916]; intracellular membrane-bounded organelle [GO:0043231]; lateral plasma membrane [GO:0016328]; membrane [GO:0016020]; microtubule cytoskeleton [GO:0015630]; myelin sheath [GO:0043209]; parano…			Fodrin, which seems to be involved in secretion, interacts with calmodulin in a calcium-dependent manner and is thus candidate for the calcium-dependent movement of the cytoskeleton at the membrane.		Cytoplasm, cytoskeleton. Cytoplasm, cell cortex. Note=Expressed along the cell membrane in podocytes and presumptive tubule cells during glomerulogenesis and is expressed along lateral cell margins in tubule cells. {ECO:0000250}.		45517224	55242888	69367808	77382192	91286288	94214832	7.21685e+07	1.94079e+07	0.268924	86291744	106176584	184319568	226033472	166778400	189494480	1.59849e+08	5.32869e+07	0.333358	2.21494	0.0252678
Q9JKN1|ZNT7_MOUSE	ZNT7_MOUSE	Zinc transporter 7	2	Slc30a7 Znt7 Zntl2	Complete proteome; Direct protein sequencing; Golgi apparatus; Ion transport; Membrane; Reference proteome; Transmembrane; Transmembrane helix; Transport; Zinc; Zinc transport	cytoplasm [GO:0005737]; cytoplasmic vesicle [GO:0031410]; extracellular exosome [GO:0070062]; Golgi apparatus [GO:0005794]; Golgi membrane [GO:0000139]; integral component of membrane [GO:0016021]; membrane [GO:0016020]; perinuclear region of cytoplasm [GO:0048471]; vesicle [GO:0031982]; zinc ion binding [GO:0008270]; zinc ion transmembrane transporter activity [GO:0005385]; regulation of sequest…			Seems to facilitate zinc transport from the cytoplasm into the Golgi apparatus. Partly regulates cellular zinc homeostasis. Required with ZNT5 for the activation of zinc-requiring enzymes, alkaline phosphatases (ALPs). Transports zinc into the lumens of the Golgi apparatus and the vesicular compartments where ALPs locate, thus, converting apoALPs to holoALPs. Required with ZNT5 and ZNT6 for the a…	Highly expressed in liver, spleen, duodenum and part of the jejunum of small intestine (at protein level). Moderately expressed in kidney, lung, and brain. Barely detectable in heart. {ECO:0000269|PubMed:12446736, ECO:0000269|PubMed:17954933}.	Golgi apparatus, trans-Golgi network membrane {ECO:0000269|PubMed:12446736}; Multi-pass membrane protein {ECO:0000269|PubMed:12446736}.		86699136	124353712	48845148	59317372	55283760	56074520	7.17623e+07	2.89368e+07	0.403231	48988868	75551304	94379216	115348128	277636800	326128096	1.56339e+08	1.15855e+08	0.741049	2.17856	0.218506
Q62376|RU17_MOUSE	RU17_MOUSE	U1 small nuclear ribonucleoprotein 70 kDa	2	Snrnp70 Snrp70	Acetylation; Alternative splicing; Complete proteome; Nucleus; Phosphoprotein; RNA-binding; Reference proteome; Ribonucleoprotein	commitment complex [GO:0000243]; cytoplasm [GO:0005737]; nuclear speck [GO:0016607]; nucleoplasm [GO:0005654]; nucleus [GO:0005634]; precatalytic spliceosome [GO:0071011]; spliceosomal complex [GO:0005681]; U1 snRNP [GO:0005685]; U2-type prespliceosome [GO:0071004]; mRNA binding [GO:0003729]; nucleotide binding [GO:0000166]; poly(A) RNA binding [GO:0044822]; RNA binding [GO:0003723]; U1 snRNA bin…			Component of the spliceosomal U1 snRNP, which is essential for recognition of the pre-mRNA 5' splice-site and the subsequent assembly of the spliceosome. SNRNP70 binds to the loop I region of U1-snRNA. The truncated isoforms cannot bind U1-snRNA (By similarity). {ECO:0000250}.		Nucleus speckle {ECO:0000269|PubMed:17656373}. Nucleus, nucleoplasm {ECO:0000269|PubMed:17656373}. Note=Colocalizes with SCNM1 and LUC7L2 in nuclear speckles.		28961304	42894340	47908628	55935584	48599108	51258828	4.59263e+07	9.34558e+06	0.203491	46370800	56473056	110817864	141291840	111421944	130008616	9.93974e+07	3.90424e+07	0.392791	2.16428	0.0481433
Q4FZC9|SYNE3_MOUSE	SYNE3_MOUSE	Nesprin-3	2	Syne3	Alternative splicing; Complete proteome; Disulfide bond; Endoplasmic reticulum; Membrane; Nucleus; Reference proteome; Repeat; Transmembrane; Transmembrane helix	integral component of membrane [GO:0016021]; LINC complex [GO:0034993]; membrane [GO:0016020]; nuclear envelope [GO:0005635]; nuclear outer membrane [GO:0005640]; rough endoplasmic reticulum [GO:0005791]; actin filament binding [GO:0051015]; cytoskeletal anchoring at nuclear membrane [GO:0090286]; cytoskeleton organization [GO:0007010]; establishment of protein localization to membrane [GO:009015…			As a component of the LINC (LInker of Nucleoskeleton and Cytoskeleton) complex involved in the connection between the nuclear lamina and the cytoskeleton. The nucleocytoplasmic interactions established by the LINC complex play an important role in the transmission of mechanical forces across the nuclear envelope and in nuclear movement and positioning. Probable anchoring protein which tethers the…	Ubiquitous. {ECO:0000269|PubMed:16330710}.	Nucleus outer membrane; Single-pass type IV membrane protein. Nucleus envelope. Rough endoplasmic reticulum.		5421432	9281365	9206898	16175781	8976422	8896571	9.65974e+06	3.51624e+06	0.364009	8441548	11656717	26489624	28675158	20931730	26936134	2.05218e+07	8.57818e+06	0.418003	2.12447	0.0597696
Q9R078|AAKB1_MOUSE	AAKB1_MOUSE	5'-AMP-activated protein kinase subunit beta-1	2	Prkab1	Complete proteome; Fatty acid biosynthesis; Fatty acid metabolism; Lipid biosynthesis; Lipid metabolism; Lipoprotein; Myristate; Phosphoprotein; Reference proteome	cytosol [GO:0005829]; nucleotide-activated protein kinase complex [GO:0031588]; nucleus [GO:0005634]; AMP-activated protein kinase activity [GO:0004679]; protein kinase activity [GO:0004672]; fatty acid biosynthetic process [GO:0006633]; membrane organization [GO:0061024]; positive regulation of gene expression [GO:0010628]; protein heterooligomerization [GO:0051291]; protein phosphorylation [GO:…			Non-catalytic subunit of AMP-activated protein kinase (AMPK), an energy sensor protein kinase that plays a key role in regulating cellular energy metabolism. In response to reduction of intracellular ATP levels, AMPK activates energy-producing pathways and inhibits energy-consuming processes: inhibits protein, carbohydrate and lipid biosynthesis, as well as cell growth and proliferation. AMPK act…				11202321	77307488	5103961	8527136	25728358	16147704	24002828	2.70798e+07	1.12819	31030964	34090920	58665044	92284496	27347338	60892008	5.07185e+07	2.49185e+07	0.491311	2.11302	0.179263
Q5H8C4|VP13A_MOUSE,Q5H8C4-2|VP13A_MOUSE	VP13A_MOUSE	Vacuolar protein sorting-associated protein 13A	2	Vps13a Chac Kiaa0986	Alternative splicing; Complete proteome; Phosphoprotein; Protein transport; Reference proteome; Repeat; TPR repeat; Transport	dense core granule [GO:0031045]; extrinsic component of membrane [GO:0019898]; autophagy [GO:0006914]; locomotory behavior [GO:0007626]; nervous system development [GO:0007399]; protein retention in Golgi apparatus [GO:0045053]; protein targeting to vacuole [GO:0006623]; social behavior [GO:0035176]			May play a role in the control of protein cycling through the trans-Golgi network to early and late endosomes, lysosomes and plasma membrane. {ECO:0000250|UniProtKB:Q96RL7}.				5447559	9722873	12802989	13210023	13524759	15120795	1.16382e+07	3.50735e+06	0.301366	11508556	13324214	27216444	35012652	26956996	33252914	24545296	9.94192e+06	0.405044	2.10903	0.0553379
P70441|NHRF1_MOUSE	NHRF1_MOUSE	Na(+)/H(+) exchange regulatory cofactor NHE-RF1	7	Slc9a3r1 Nherf Nherf1	Acetylation; Alternative splicing; Cell membrane; Cell projection; Complete proteome; Cytoplasm; Membrane; Phosphoprotein; Reference proteome; Repeat; Wnt signaling pathway	apical part of cell [GO:0045177]; apical plasma membrane [GO:0016324]; brush border membrane [GO:0031526]; cell periphery [GO:0071944]; centrosome [GO:0005813]; cytoplasm [GO:0005737]; endomembrane system [GO:0012505]; extracellular exosome [GO:0070062]; filopodium [GO:0030175]; intracellular membrane-bounded organelle [GO:0043231]; membrane [GO:0016020]; membrane raft [GO:0045121]; microvillus […			Scaffold protein that connects plasma membrane proteins with members of the ezrin/moesin/radixin family and thereby helps to link them to the actin cytoskeleton and to regulate their surface expression. Necessary for recycling of internalized ADRB2. Was first known to play a role in the regulation of the activity and subcellular location of SLC9A3. Necessary for cAMP-mediated phosphorylation and …	Expressed in spermatogenic cells. {ECO:0000269|PubMed:21976599}.	Cytoplasm. Apical cell membrane. Cell projection, filopodium {ECO:0000250}. Cell projection, ruffle {ECO:0000250}. Cell projection, microvillus {ECO:0000250}. Endomembrane system {ECO:0000250}; Peripheral membrane protein {ECO:0000250}. Note=Colocalizes with actin in microvilli-rich apical regions of the syncytiotrophoblast. Present in lipid rafts of T-cells (By similarity). Translocates from the…		583599744	821986048	895351040	959240576	1277004672	1297338368	9.7242e+08	2.75052e+08	0.282853	1128239872	1556677248	2170514688	2708878592	2186154496	2470643968	2036851477	5.89253e+08	0.289296	2.09462	0.017973
Q9Z0R9|FADS2_MOUSE	FADS2_MOUSE	Fatty acid desaturase 2	5	Fads2 Fadsd2	Complete proteome; Electron transport; Endoplasmic reticulum; Fatty acid biosynthesis; Fatty acid metabolism; Lipid biosynthesis; Lipid metabolism; Membrane; Oxidoreductase; Reference proteome; Transmembrane; Transmembrane helix; Transport	endoplasmic reticulum membrane [GO:0005789]; integral component of membrane [GO:0016021]; membrane [GO:0016020]; stearoyl-CoA 9-desaturase activity [GO:0004768]; unsaturated fatty acid biosynthetic process [GO:0006636]		Lipid metabolism; polyunsaturated fatty acid biosynthesis.	Component of a lipid metabolic pathway that catalyzes biosynthesis of highly unsaturated fatty acids (HUFA) from precursor essential polyunsaturated fatty acids (PUFA) linoleic acid (LA) (18:2n-6) and alpha-linolenic acid (ALA) (18:3n-3). Catalyzes the first and rate limiting step in this pathway which is the desaturation of LA (18:2n-6) and ALA (18:3n-3) into gamma-linoleic acid (GLA) (18:3n-6) …	Highly expressed in the adrenal gland, liver, brain, and testis, tissues where lipogenesis and steroidogenesis are active. Also detected in lung, heart, and skeletal muscle. {ECO:0000269|PubMed:11792729, ECO:0000269|PubMed:9867867}.	Endoplasmic reticulum membrane {ECO:0000305}; Multi-pass membrane protein {ECO:0000305}.		219628256	292939808	287171456	311670112	304864896	322790592	2.89844e+08	3.67e+07	0.12662	277732416	336773408	635546048	698658240	796897472	878356736	6.03994e+08	2.4507e+08	0.405749	2.08386	0.0593608
Q9JIK9|RT34_MOUSE	RT34_MOUSE	28S ribosomal protein S34, mitochondrial	2	Mrps34 Tce2	Complete proteome; Mitochondrion; Reference proteome; Ribonucleoprotein; Ribosomal protein	mitochondrion [GO:0005739]; ribosome [GO:0005840]; structural constituent of ribosome [GO:0003735]; mitochondrial translation [GO:0032543]			Required for mitochondrial translation, plays a role in maintaining the stability of the small ribosomal subunit and the 12S rRNA that are required for mitoribosome formation. {ECO:0000269|PubMed:25816300}.	Widely expressed (at protein liver). {ECO:0000269|PubMed:25816300}.	Mitochondrion {ECO:0000269|PubMed:25816300}.		22065092	27626302	26854450	29329664	40623100	44923188	3.19036e+07	8.86284e+06	0.2778	36865080	46963644	80711256	90129680	73526376	68194056	6.6065e+07	2.03535e+07	0.308083	2.07077	0.0233089
O88783|FA5_MOUSE	FA5_MOUSE	Coagulation factor V	2	F5	Blood coagulation; Calcium; Complete proteome; Copper; Disulfide bond; Glycoprotein; Hemostasis; Metal-binding; Phosphoprotein; Reference proteome; Repeat; Secreted; Signal; Sulfation; Zymogen	endoplasmic reticulum [GO:0005783]; extracellular space [GO:0005615]; extracellular vesicle [GO:1903561]; Golgi apparatus [GO:0005794]; membrane [GO:0016020]; platelet alpha granule [GO:0031091]; copper ion binding [GO:0005507]; serine-type endopeptidase activity [GO:0004252]; blood circulation [GO:0008015]; blood coagulation [GO:0007596]; platelet activation [GO:0030168]			Central regulator of hemostasis. It serves as a critical cofactor for the prothrombinase activity of factor Xa that results in the activation of prothrombin to thrombin.		Secreted {ECO:0000250}.		3.69467e+06	5.51904e+06	7227408	7307025	9353660	11121387	7370531	2.64447e+06	0.35879	6884627	10831601	21367148	19857968	15184658	16592615	1.51198e+07	5.47466e+06	0.362086	2.05138	0.0420225
Q8BVD5|MPP7_MOUSE	MPP7_MOUSE	MAGUK p55 subfamily member 7	2	Mpp7	Alternative splicing; Cell junction; Complete proteome; Membrane; Phosphoprotein; Reference proteome; Repeat; SH3 domain; Tight junction	adherens junction [GO:0005912]; bicellular tight junction [GO:0005923]; cell-cell adherens junction [GO:0005913]; MPP7-DLG1-LIN7 complex [GO:0097025]; cadherin binding involved in cell-cell adhesion [GO:0098641]; protein complex scaffold [GO:0032947]; protein domain specific binding [GO:0019904]; protein heterodimerization activity [GO:0046982]; bicellular tight junction assembly [GO:0070830]; po…			Acts as an important adapter that promotes epithelial cell polarity and tight junction formation via its interaction with DLG1. Involved in the assembly of protein complexes at sites of cell-cell contact (By similarity). {ECO:0000250}.		Membrane {ECO:0000250}; Peripheral membrane protein {ECO:0000250}. Cell junction, tight junction {ECO:0000250}. Cell junction, adherens junction {ECO:0000250}.		6456735	7.82958e+06	9808071	8818793	11184125	11600483	9.28296e+06	1.97871e+06	0.213155	8304368	12925089	18244808	25941854	24285204	24143296	1.89741e+07	7.13363e+06	0.375967	2.04397	0.0488369
Q5SXY1|CYTSB_MOUSE,Q5SXY1-3|CYTSB_MOUSE,Q5SXY1-2|CYTSB_MOUSE	CYTSB_MOUSE	Cytospin-B	2	Specc1 Cytsb Kiaa4061	Alternative splicing; Coiled coil; Complete proteome; Lipoprotein; Membrane; Myristate; Nucleus; Phosphoprotein; Reference proteome	filamentous actin [GO:0031941]; membrane [GO:0016020]; microtubule organizing center [GO:0005815]; nucleus [GO:0005634]; actin cytoskeleton organization [GO:0030036]; microtubule cytoskeleton organization [GO:0000226]					Nucleus {ECO:0000250}.; Isoform 4: Membrane {ECO:0000250|UniProtKB:Q5M775}; Lipid-anchor {ECO:0000250|UniProtKB:Q5M775}.		17117562	34861560	27373036	32378878	28150976	36713840	29432642	7.05287e+06	0.239628	29101920	37464816	78492368	95250184	54797284	62617976	59620758	2.48199e+07	0.416296	2.02567	0.0667174
Q91W90|TXND5_MOUSE	TXND5_MOUSE	Thioredoxin domain-containing protein 5	4	Txndc5 Tlp46	Complete proteome; Direct protein sequencing; Disulfide bond; Endoplasmic reticulum; Redox-active center; Reference proteome; Repeat; Signal	endoplasmic reticulum lumen [GO:0005788]; extracellular exosome [GO:0070062]; protein disulfide isomerase activity [GO:0003756]; apoptotic cell clearance [GO:0043277]; cell redox homeostasis [GO:0045454]; protein folding [GO:0006457]; response to endoplasmic reticulum stress [GO:0034976]			Possesses thioredoxin activity. Has been shown to reduce insulin disulfide bonds. Also complements protein disulfide-isomerase deficiency in yeast. {ECO:0000269|PubMed:12930873, ECO:0000269|PubMed:14971039}.	Expressed at high levels in plasma cells and at very low levels in all other cells and tissues examined (at protein level). {ECO:0000269|PubMed:14971039}.	Endoplasmic reticulum lumen {ECO:0000255|PROSITE-ProRule:PRU10138, ECO:0000269|PubMed:12930873}.		23947586	30817178	31536760	32933430	53916552	55242056	3.80656e+07	1.31689e+07	0.345954	42621560	46890200	94196424	120754936	76067472	80687968	76869760	2.93702e+07	0.382078	2.0194	0.0529449
P37217|CD69_MOUSE	CD69_MOUSE	Early activation antigen CD69	2	Cd69	Complete proteome; Disulfide bond; Glycoprotein; Lectin; Membrane; Phosphoprotein; Reference proteome; Signal-anchor; Transmembrane; Transmembrane helix	external side of plasma membrane [GO:0009897]; integral component of membrane [GO:0016021]; calcium ion binding [GO:0005509]; carbohydrate binding [GO:0030246]; cellular response to drug [GO:0035690]			Involved in lymphocyte proliferation and functions as a signal transmitting receptor in lymphocytes, natural killer (NK) cells, and platelets.	Expressed on the surface of activated T-cells, B-cells, natural killer cells, neutrophils and platelets.	Membrane; Single-pass type II membrane protein.		8486712	6.55174e+06	31286076	37940668	16243446	15453349	1.9327e+07	1.26073e+07	0.652316	9177542	8957710	69289536	93583768	25077510	27971858	39009654	3.46532e+07	0.888323	2.0184	0.335115
Q3UMZ3|PLPP5_MOUSE,Q3UMZ3-2|PLPP5_MOUSE	PLPP5_MOUSE	Phospholipid phosphatase 5	2	Plpp5 Ppapdc1 Ppapdc1b	Alternative splicing; Complete proteome; Hydrolase; Membrane; Reference proteome; Transmembrane; Transmembrane helix	integral component of plasma membrane [GO:0005887]; phosphatidate phosphatase activity [GO:0008195]; phospholipid dephosphorylation [GO:0046839]; phospholipid metabolic process [GO:0006644]; signal transduction [GO:0007165]	A 1,2-diacylglycerol 3-phosphate + H(2)O = a 1,2-diacyl-sn-glycerol + phosphate.		Displays magnesium-independent phosphatidate phosphatase activity in vitro. Catalyzes the conversion of phosphatidic acid to diacylglycerol (By similarity). {ECO:0000250}.		Membrane {ECO:0000305}; Multi-pass membrane protein {ECO:0000305}.		17474948	27158774	24329562	24415452	25031556	21123538	2.32556e+07	3.43072e+06	0.147522	22077606	26079450	47528672	67092772	57030104	61165136	4.6829e+07	1.87823e+07	0.401083	2.01366	0.0623406
Q6P9L6|KIF15_MOUSE	KIF15_MOUSE	Kinesin-like protein KIF15	4	Kif15 Klp2 Knsl7	ATP-binding; Acetylation; Coiled coil; Complete proteome; Cytoplasm; Cytoskeleton; Microtubule; Motor protein; Nucleotide-binding; Phosphoprotein; Reference proteome	cytoplasm [GO:0005737]; kinesin complex [GO:0005871]; membrane [GO:0016020]; microtubule [GO:0005874]; spindle [GO:0005819]; ATP binding [GO:0005524]; ATPase activity [GO:0016887]; microtubule motor activity [GO:0003777]; microtubule-based movement [GO:0007018]			Plus-end directed kinesin-like motor enzyme involved in mitotic spindle assembly. {ECO:0000250}.	Expressed in brain (neurons in the external germinal layer of the cerebellum and in ventricular zones) (at protein level). Expressed in spleen and testis. {ECO:0000269|PubMed:14618103, ECO:0000269|PubMed:9275178}.	Cytoplasm {ECO:0000250}. Cytoplasm, cytoskeleton, spindle {ECO:0000250}. Note=Detected during the interphase in the cytoplasm as finely punctuate pattern and irregularly shaped dots. Localizes at the spindle poles and microtubules prior to anaphase. Localizes at the central spindle at anaphase. Localizes at the sites of invaginating cell membranes, a position that corresponds to the location of t…		30903392	38717700	49428836	57052264	59106040	60383400	49265272	1.20791e+07	0.245186	52543020	57170980	117003680	137142224	105722048	125491920	9.9179e+07	3.58711e+07	0.361681	2.01316	0.0445386
Q76LS9|FA63A_MOUSE,Q76LS9-2|FA63A_MOUSE	FA63A_MOUSE	Ubiquitin carboxyl-terminal hydrolase MINDY-1	3	Fam63a Ni	Alternative splicing; Complete proteome; Hydrolase; Phosphoprotein; Protease; Reference proteome; Thiol protease; Ubl conjugation pathway	extracellular exosome [GO:0070062]; nucleoplasm [GO:0005654]; nucleus [GO:0005634]; cysteine-type carboxypeptidase activity [GO:0016807]; Lys48-specific deubiquitinase activity [GO:1990380]; thiol-dependent ubiquitin-specific protease activity [GO:0004843]	Thiol-dependent hydrolysis of ester, thioester, amide, peptide and isopeptide bonds formed by the C-terminal Gly of ubiquitin (a 76-residue protein attached to proteins as an intracellular targeting signal). {ECO:0000250|UniProtKB:Q8N5J2}.		Hydrolase that can specifically remove 'Lys-48'-linked conjugated ubiquitin from proteins. Has exodeubiquitinase activity and has a preference for long polyubiquitin chains. May play a regulatory role at the level of protein turnover. {ECO:0000250|UniProtKB:Q8N5J2}.				40448736	50769832	60971748	60871208	52627388	60438108	5.43545e+07	8.15437e+06	0.150022	59936376	80011440	134292896	181849152	93656248	102572656	1.0872e+08	4.35214e+07	0.400308	2.0002	0.0629586
Q3UP87|ELNE_MOUSE	ELNE_MOUSE	Neutrophil elastase	3	Elane Ela2	Complete proteome; Disulfide bond; Glycoprotein; Hydrolase; Protease; Reference proteome; Serine protease; Signal	cell surface [GO:0009986]; cytoplasm [GO:0005737]; extracellular exosome [GO:0070062]; extracellular space [GO:0005615]; secretory granule [GO:0030141]; transcriptional repressor complex [GO:0017053]; cytokine binding [GO:0019955]; endopeptidase activity [GO:0004175]; heparin binding [GO:0008201]; peptidase activity [GO:0008233]; protease binding [GO:0002020]; RNA polymerase II transcription core…	Hydrolysis of proteins, including elastin. Preferential cleavage: Val-|-Xaa > Ala-|-Xaa.		Medullasin modifies the functions of natural killer cells, monocytes and granulocytes. Inhibits C5a-dependent neutrophil enzyme release and chemotaxis (By similarity). {ECO:0000250}.				59623020	94841352	90918112	94300192	83110696	86438784	84872026	1.3175e+07	0.155234	75209408	98534256	211106864	260073408	167089632	200208720	1.68704e+08	7.04366e+07	0.417516	1.98774	0.0716494
P50247|SAHH_MOUSE	SAHH_MOUSE	Adenosylhomocysteinase	9	Ahcy	3D-structure; Acetylation; Complete proteome; Cytoplasm; Hydrolase; NAD; One-carbon metabolism; Phosphoprotein; Reference proteome	cytoplasm [GO:0005737]; cytosol [GO:0005829]; extracellular exosome [GO:0070062]; melanosome [GO:0042470]; adenosylhomocysteinase activity [GO:0004013]; copper ion binding [GO:0005507]; NAD binding [GO:0051287]; protein self-association [GO:0043621]; one-carbon metabolic process [GO:0006730]; S-adenosylhomocysteine catabolic process [GO:0019510]; S-adenosylmethionine cycle [GO:0033353]	S-adenosyl-L-homocysteine + H(2)O = L-homocysteine + adenosine.	Amino-acid biosynthesis; L-homocysteine biosynthesis; L-homocysteine from S-adenosyl-L-homocysteine: step 1/1.	Adenosylhomocysteine is a competitive inhibitor of S-adenosyl-L-methionine-dependent methyl transferase reactions; therefore adenosylhomocysteinase may play a key role in the control of methylations via regulation of the intracellular concentration of adenosylhomocysteine.		Cytoplasm. Melanosome {ECO:0000250}.		931592448	1198042880	1326199552	1541548416	1507540864	1594958592	1349980459	2.53076e+08	0.187466	1707161984	1926910720	2790145280	3880317952	2665458176	3086617856	2676101995	7.91443e+08	0.295745	1.98233	0.0244726
O35887|CALU_MOUSE	CALU_MOUSE	Calumenin	2	Calu	Acetylation; Calcium; Complete proteome; Endoplasmic reticulum; Glycoprotein; Golgi apparatus; Membrane; Metal-binding; Phosphoprotein; Reference proteome; Repeat; Sarcoplasmic reticulum; Secreted; Signal	endoplasmic reticulum [GO:0005783]; endoplasmic reticulum lumen [GO:0005788]; endoplasmic reticulum membrane [GO:0005789]; extracellular region [GO:0005576]; Golgi apparatus [GO:0005794]; melanosome [GO:0042470]; membrane [GO:0016020]; sarcoplasmic reticulum lumen [GO:0033018]; calcium ion binding [GO:0005509]; platelet degranulation [GO:0002576]			Involved in regulation of vitamin K-dependent carboxylation of multiple N-terminal glutamate residues. Seems to inhibit gamma-carboxylase GGCX. Binds 7 calcium ions with a low affinity (By similarity). {ECO:0000250}.		Endoplasmic reticulum membrane {ECO:0000250|UniProtKB:O43852}. Golgi apparatus {ECO:0000250|UniProtKB:O43852}. Secreted {ECO:0000250|UniProtKB:O43852}. Melanosome {ECO:0000250|UniProtKB:O43852}. Sarcoplasmic reticulum lumen {ECO:0000250|UniProtKB:O43852}.		16270623	19933228	29895266	28529956	21659894	27443094	2.39553e+07	5.45666e+06	0.227785	23436754	28863866	53306556	59341080	55887936	62759892	47266014	1.67521e+07	0.354422	1.97309	0.0445489
P17532|TPH1_MOUSE	TPH1_MOUSE	Tryptophan 5-hydroxylase 1	7	Tph1 Tph	Complete proteome; Iron; Metal-binding; Monooxygenase; Oxidoreductase; Phosphoprotein; Reference proteome; Serotonin biosynthesis	cytoplasm [GO:0005737]; neuron projection [GO:0043005]; amino acid binding [GO:0016597]; iron ion binding [GO:0005506]; tryptophan 5-monooxygenase activity [GO:0004510]; aromatic amino acid family metabolic process [GO:0009072]; bone remodeling [GO:0046849]; circadian rhythm [GO:0007623]; mammary gland alveolus development [GO:0060749]; negative regulation of ossification [GO:0030279]; positive r…	L-tryptophan + tetrahydrobiopterin + O(2) = 5-hydroxy-L-tryptophan + 4a-hydroxytetrahydrobiopterin.	Aromatic compound metabolism; serotonin biosynthesis; serotonin from L-tryptophan: step 1/2.					179681120	256084432	314312832	316582752	401623264	405772512	3.12343e+08	8.65865e+07	0.277216	291250944	326826304	744218304	934067776	683273920	716985472	6.16104e+08	2.53541e+08	0.411523	1.97252	0.0693324
P46935|NEDD4_MOUSE	NEDD4_MOUSE	E3 ubiquitin-protein ligase NEDD4	9	Nedd4 Kiaa0093 Nedd-4 Nedd4-1 Nedd4a	3D-structure; Cell membrane; Complete proteome; Cytoplasm; Membrane; Neurogenesis; Phosphoprotein; Reference proteome; Repeat; Transferase; Ubl conjugation; Ubl conjugation pathway	cell cortex [GO:0005938]; chromatin [GO:0000785]; cytoplasm [GO:0005737]; cytosol [GO:0005829]; extracellular exosome [GO:0070062]; Golgi apparatus [GO:0005794]; membrane [GO:0016020]; nucleus [GO:0005634]; perinuclear region of cytoplasm [GO:0048471]; plasma membrane [GO:0005886]; ubiquitin ligase complex [GO:0000151]; ionotropic glutamate receptor binding [GO:0035255]; phosphoserine binding [GO…	S-ubiquitinyl-[E2 ubiquitin-conjugating enzyme]-L-cysteine + [acceptor protein]-L-lysine = [E2 ubiquitin-conjugating enzyme]-L-cysteine + N(6)-ubiquitinyl-[acceptor protein]-L-lysine. {ECO:0000250|UniProtKB:P46934}.	Protein modification; protein ubiquitination.	E3 ubiquitin-protein ligase which accepts ubiquitin from an E2 ubiquitin-conjugating enzyme in the form of a thioester and then directly transfers the ubiquitin to targeted substrates. Specifically ubiquitinates 'Lys-63' in target proteins (By similarity). Monoubiquitinates IGF1R at multiple sites, thus leading to receptor internalization and degradation in lysosomes. Ubiquitinates FGFR1, leading…	Brain.	Cytoplasm. Cell membrane; Peripheral membrane protein. Note=Recruited to the plasma membrane by GRB10. Once complexed with GRB10 and IGF1R, follows IGF1R internalization, remaining associated with early endosomes. Uncouples from IGF1R-containing endosomes before the sorting of the receptor to the lysosomal compartment (By similarity). May be recruited to exosomes by NDFIP1. {ECO:0000250}.		341046144	565979456	437005024	467579072	639380736	640284544	515212496	1.20297e+08	0.233491	503539904	607487424	1073115840	1374466816	1172587648	1317536128	1008122293	3.67785e+08	0.364822	1.95671	0.0505236
P11247|PERM_MOUSE	PERM_MOUSE	Myeloperoxidase	10	Mpo	Calcium; Complete proteome; Disulfide bond; Glycoprotein; Heme; Hydrogen peroxide; Iron; Lysosome; Metal-binding; Nitration; Oxidation; Oxidoreductase; Peroxidase; Reference proteome; Signal	azurophil granule [GO:0042582]; extracellular exosome [GO:0070062]; extracellular space [GO:0005615]; mitochondrion [GO:0005739]; nucleus [GO:0005634]; secretory granule [GO:0030141]; heme binding [GO:0020037]; heparin binding [GO:0008201]; metal ion binding [GO:0046872]; peroxidase activity [GO:0004601]; aging [GO:0007568]; defense response to bacterium [GO:0042742]; defense response to fungus […	Cl(-) + H(2)O(2) + H(+) = HClO + H(2)O. {ECO:0000269|PubMed:11593004}.		Part of the host defense system of polymorphonuclear leukocytes. It is responsible for microbicidal activity against a wide range of organisms. In the stimulated PMN, MPO catalyzes the production of hypohalous acids, primarily hypochlorous acid in physiologic situations, and other toxic intermediates that greatly enhance PMN microbicidal activity. {ECO:0000269|PubMed:11593004}.		Lysosome.		1252493056	1949217920	1758464640	1903907328	2410217216	2500450560	1962458453	4.55893e+08	0.232307	1857840768	2555868928	4200962816	5675704320	3864091648	4864748032	3836536085	1423282774	0.370981	1.95496	0.0534859
P49025-5|CTRO_MOUSE,P49025|CTRO_MOUSE,P49025-4|CTRO_MOUSE	CTRO_MOUSE	Citron Rho-interacting kinase	4	Cit Crik	ATP-binding; Acetylation; Alternative splicing; Cell cycle; Cell division; Coiled coil; Complete proteome; Cytoplasm; Developmental protein; Differentiation; Direct protein sequencing; Kinase; Metal-binding; Mitosis; Neurogenesis; Nucleotide-binding; Phosphoprotein; Reference proteome; SH3-binding; Serine/threonine-protein kinase; Transferase; Zinc; Zinc-finger	actin cytoskeleton [GO:0015629]; cytoplasm [GO:0005737]; cytosol [GO:0005829]; membrane [GO:0016020]; ruffle [GO:0001726]; vacuole [GO:0005773]; ATP binding [GO:0005524]; metal ion binding [GO:0046872]; PDZ domain binding [GO:0030165]; protein serine/threonine kinase activity [GO:0004674]; scaffold protein binding [GO:0097110]; cytokinesis [GO:0000910]; dendrite development [GO:0016358]; generati…	ATP + a protein = ADP + a phosphoprotein. {ECO:0000269|PubMed:9792683}.		Plays a role in cytokinesis. Required for KIF14 localization to the central spindle and midbody. Probable RHO/RAC effector that binds to the GTP-bound forms of RHO and RAC1. It probably binds p21 with a tighter specificity in vivo. Displays serine/threonine protein kinase activity. Plays an important role in the regulation of cytokinesis and the development of the central nervous system. Phosphor…	A major signal was observed in testis and brain, but it was also detected in thymus, spleen, kidney, heart and lung. {ECO:0000269|PubMed:11086988, ECO:0000269|PubMed:9792683}.	Cytoplasm {ECO:0000269|PubMed:9792683}.		70121928	92442704	102461928	118191576	105682168	101793368	9.84489e+07	1.61733e+07	0.164281	91390272	118175208	203023920	262267536	222056464	249553088	191077748	7.0487e+07	0.368892	1.94088	0.0545958
B2RXR6|ANR44_MOUSE	ANR44_MOUSE	Serine/threonine-protein phosphatase 6 regulatory ankyrin repeat subunit B	12	Ankrd44	ANK repeat; Complete proteome; Reference proteome; Repeat				Putative regulatory subunit of protein phosphatase 6 (PP6) that may be involved in the recognition of phosphoprotein substrates. {ECO:0000250}.				1043540096	1500125184	1693026304	1917812608	1910287360	2003165824	1677992896	3.61e+08	0.215138	1463957504	1942362496	3586160128	4606301696	3717744384	4194415872	3251823680	1261991106	0.388087	1.93792	0.0623944
P31230|AIMP1_MOUSE	AIMP1_MOUSE	Aminoacyl tRNA synthase complex-interacting multifunctional protein 1	8	Aimp1 Emap2 Scye1	Acetylation; Angiogenesis; Apoptosis; Carbohydrate metabolism; Cell adhesion; Complete proteome; Cytokine; Cytoplasm; Cytoplasmic vesicle; Direct protein sequencing; Endoplasmic reticulum; Glucose metabolism; Golgi apparatus; Inflammatory response; Nucleus; Phosphoprotein; Protein biosynthesis; RNA-binding; Reference proteome; Secreted; tRNA-binding	aminoacyl-tRNA synthetase multienzyme complex [GO:0017101]; cell surface [GO:0009986]; cytoplasm [GO:0005737]; cytosol [GO:0005829]; endoplasmic reticulum [GO:0005783]; extracellular space [GO:0005615]; Golgi apparatus [GO:0005794]; membrane [GO:0016020]; methionyl glutamyl tRNA synthetase complex [GO:0017102]; nucleus [GO:0005634]; transport vesicle [GO:0030133]; cytokine activity [GO:0005125]; …			Non-catalytic component of the multisynthase complex. Stimulates the catalytic activity of cytoplasmic arginyl-tRNA synthase. Binds tRNA. Possesses inflammatory cytokine activity. Negatively regulates TGF-beta signaling through stabilization of SMURF2 by binding to SMURF2 and inhibiting its SMAD7-mediated degradation. Involved in glucose homeostasis through induction of glucagon secretion at low …	Highly expressed in salivary glands and pancreatic alpha cells in the adult (at protein level). In the embryo, expressed primarily at sites of tissue remodeling such as ganglia, developing bones and teeth. {ECO:0000269|PubMed:17001013, ECO:0000269|PubMed:9770485}.	Nucleus {ECO:0000250}. Cytoplasm, cytosol {ECO:0000250}. Cytoplasmic vesicle, secretory vesicle. Secreted. Endoplasmic reticulum. Golgi apparatus. Note=Enriched in secretory vesicles of pancreatic alpha cells and secreted from the pancreas in response to low glucose levels. Also secreted in response to hypoxia and both apoptotic and necrotic cell death.		210766304	251187712	355184640	370661664	491025440	511641280	365077840	1.21865e+08	0.333806	364960256	436871360	874194432	1062600320	698613952	786845184	7.04014e+08	2.64862e+08	0.376216	1.92839	0.0584488
Q80X90|FLNB_MOUSE	FLNB_MOUSE	Filamin-B	3	Flnb	Acetylation; Actin-binding; Complete proteome; Cytoplasm; Cytoskeleton; Isopeptide bond; Phosphoprotein; Reference proteome; Repeat; Ubl conjugation	brush border [GO:0005903]; cell cortex [GO:0005938]; cell-cell adherens junction [GO:0005913]; cytoplasm [GO:0005737]; extracellular exosome [GO:0070062]; extracellular matrix [GO:0031012]; focal adhesion [GO:0005925]; plasma membrane [GO:0005886]; stress fiber [GO:0001725]; Z disc [GO:0030018]; cadherin binding involved in cell-cell adhesion [GO:0098641]; poly(A) RNA binding [GO:0044822]; actin …			Connects cell membrane constituents to the actin cytoskeleton. May promote orthogonal branching of actin filaments and links actin filaments to membrane glycoproteins. Anchors various transmembrane proteins to the actin cytoskeleton (By similarity). {ECO:0000250}.	Expressed in hippocampus, cortex, cerebellar Purkinje cells and granule cell layers. {ECO:0000269|PubMed:12393796}.	Cytoplasm, cell cortex. Cytoplasm, myofibril, sarcomere, Z line {ECO:0000250}. Cytoplasm, cytoskeleton. Note=May localize also at actin stress fibers and within the Z-lines. {ECO:0000250}.		20278466	26276386	32552504	34453056	40354872	38723732	3.21065e+07	7.63441e+06	0.237784	31730306	36105764	84221760	110150776	51078036	56680592	6.16612e+07	30152832	0.489008	1.92052	0.117778
Q9R190|MTA2_MOUSE	MTA2_MOUSE	Metastasis-associated protein MTA2	6	Mta2 Mta1l1	Acetylation; Complete proteome; DNA-binding; Isopeptide bond; Metal-binding; Nucleus; Phosphoprotein; Reference proteome; Ubl conjugation; Zinc; Zinc-finger	histone deacetylase complex [GO:0000118]; membrane [GO:0016020]; nuclear chromatin [GO:0000790]; nucleoplasm [GO:0005654]; nucleus [GO:0005634]; NuRD complex [GO:0016581]; protein complex [GO:0043234]; transcription factor complex [GO:0005667]; histone deacetylase activity [GO:0004407]; nucleosomal DNA binding [GO:0031492]; RNA polymerase II core promoter proximal region sequence-specific DNA bin…			May be involved in the regulation of gene expression as repressor and activator. The repression might be related to covalent modification of histone proteins.		Nucleus {ECO:0000255|PROSITE-ProRule:PRU00512, ECO:0000255|PROSITE-ProRule:PRU00624, ECO:0000269|PubMed:11749719}.		124434528	158863728	153638512	160058016	190716816	204044800	1.65293e+08	2.83621e+07	0.171587	160570576	209724720	353168320	437285984	345441984	396882336	3.17179e+08	1.08577e+08	0.342321	1.91889	0.0445489
O89100|GRAP2_MOUSE	GRAP2_MOUSE	GRB2-related adaptor protein 2	7	Grap2 Gads Grb2l Grid Mona	3D-structure; Acetylation; Complete proteome; Cytoplasm; Endosome; Nucleus; Phosphoprotein; Reference proteome; Repeat; SH2 domain; SH3 domain	cytoplasm [GO:0005737]; endosome [GO:0005768]; nucleoplasm [GO:0005654]; nucleus [GO:0005634]			Interacts with SLP-76 to regulate NF-AT activation. Binds to tyrosine-phosphorylated shc.		Nucleus {ECO:0000250}. Cytoplasm {ECO:0000250}. Endosome {ECO:0000250}.		161059888	213865280	267158096	275213216	323095424	303444608	2.57306e+08	6.00419e+07	0.233348	238877312	301518432	516073504	604643328	608395136	665879232	4.89231e+08	1.77402e+08	0.362615	1.90136	0.0544803
Q99KN9|EPN4_MOUSE,Q99KN9-2|EPN4_MOUSE	EPN4_MOUSE	Clathrin interactor 1	5	Clint1 Enth Epn4 Epnr Kiaa0171	Alternative splicing; Complete proteome; Cytoplasm; Cytoplasmic vesicle; Endocytosis; Lipid-binding; Membrane; Phosphoprotein; Reference proteome	cell-cell adherens junction [GO:0005913]; clathrin-coated vesicle [GO:0030136]; Golgi apparatus [GO:0005794]; intracellular membrane-bounded organelle [GO:0043231]; membrane [GO:0016020]; nucleoplasm [GO:0005654]; perinuclear region of cytoplasm [GO:0048471]; cadherin binding involved in cell-cell adhesion [GO:0098641]; clathrin binding [GO:0030276]; lipid binding [GO:0008289]; endocytosis [GO:00…			Binds to membranes enriched in phosphatidylinositol 4,5-bisphosphate (PtdIns(4,5)P2). May have a role in transport via clathrin-coated vesicles from the trans-Golgi network to endosomes. Stimulates clathrin assembly (By similarity). {ECO:0000250}.		Cytoplasm {ECO:0000250}. Cytoplasm, perinuclear region {ECO:0000250}. Membrane {ECO:0000255|PROSITE-ProRule:PRU00243}; Peripheral membrane protein {ECO:0000250}. Cytoplasmic vesicle, clathrin-coated vesicle {ECO:0000250}. Note=Found throughout the cell, with the exception of the cell surface. Concentrated in the perinuclear region and associated with clathrin-coated vesicles close to the trans-Go…		194590704	273023520	349089664	367415744	396737440	410214464	331845256	8.27214e+07	0.249277	360595392	554620992	638041152	862865856	629023936	733728128	629812576	1.693e+08	0.26881	1.89791	0.0196095
P48999|LOX5_MOUSE	LOX5_MOUSE	Arachidonate 5-lipoxygenase	6	Alox5	Calcium; Complete proteome; Cytoplasm; Dioxygenase; Iron; Leukotriene biosynthesis; Membrane; Metal-binding; Nucleus; Oxidoreductase; Phosphoprotein; Reference proteome	cytoplasm [GO:0005737]; cytosol [GO:0005829]; extracellular space [GO:0005615]; nuclear envelope [GO:0005635]; nuclear envelope lumen [GO:0005641]; nuclear matrix [GO:0016363]; nuclear membrane [GO:0031965]; nucleus [GO:0005634]; arachidonate 5-lipoxygenase activity [GO:0004051]; iron ion binding [GO:0005506]; inflammatory response [GO:0006954]; leukotriene biosynthetic process [GO:0019370]; leuk…	Arachidonate + O(2) = leukotriene A(4) + H(2)O.	Lipid metabolism; leukotriene A4 biosynthesis.	Catalyzes the first step in leukotriene biosynthesis, and thereby plays a role in inflammatory processes. {ECO:0000269|PubMed:7629107}.		Cytoplasm {ECO:0000255|PROSITE-ProRule:PRU00726, ECO:0000269|PubMed:7629107}. Nucleus matrix {ECO:0000269|PubMed:7629107}. Nucleus membrane {ECO:0000250}; Peripheral membrane protein {ECO:0000250}. Note=Shuttles between cytoplasm and nucleus. Found exclusively in the nucleus, when phosphorylated on Ser-272. Calcium binding promotes translocation from the cytosol and the nuclear matrix to the nucl…		39841224	63607300	80620416	95341096	89393032	102590328	78565566	2.32525e+07	0.295963	62206300	74737264	186315856	235995632	147564320	169705840	1.46088e+08	6.69159e+07	0.458054	1.85943	0.110276
P19096|FAS_MOUSE	FAS_MOUSE	Fatty acid synthase	12	Fasn	Acetylation; Complete proteome; Cytoplasm; Direct protein sequencing; Fatty acid biosynthesis; Fatty acid metabolism; Hydrolase; Isopeptide bond; Lipid biosynthesis; Lipid metabolism; Lyase; Multifunctional enzyme; NAD; NADP; Oxidoreductase; Phosphopantetheine; Phosphoprotein; Pyridoxal phosphate; Reference proteome; Transferase; Ubl conjugation	cell-cell adherens junction [GO:0005913]; cytoplasm [GO:0005737]; extracellular exosome [GO:0070062]; glycogen granule [GO:0042587]; Golgi apparatus [GO:0005794]; melanosome [GO:0042470]; membrane [GO:0016020]; mitochondrion [GO:0005739]; plasma membrane [GO:0005886]; 3-hydroxyoctanoyl-[acyl-carrier-protein] dehydratase activity [GO:0047451]; 3-hydroxypalmitoyl-[acyl-carrier-protein] dehydratase …	Acetyl-CoA + n malonyl-CoA + 2n NADPH = a long-chain fatty acid + (n+1) CoA + n CO(2) + 2n NADP(+).; Acetyl-CoA + [acyl-carrier-protein] = CoA + acetyl-[acyl-carrier-protein].; Malonyl-CoA + an [acyl-carrier-protein] = CoA + a malonyl-[acyl-carrier-protein].; Acyl-[acyl-carrier-protein] + malonyl-[acyl-carrier-protein] = 3-oxoacyl-[acyl-carrier-protein] + CO(2) + [acyl-carrier-protein].; (3R)-3-h…		Fatty acid synthetase catalyzes the formation of long-chain fatty acids from acetyl-CoA, malonyl-CoA and NADPH. This multifunctional protein has 7 catalytic activities and an acyl carrier protein.		Cytoplasm {ECO:0000250}. Melanosome {ECO:0000250}.		5736540672	7955022336	9132793856	9993879552	10592460800	11080919040	9081936043	1978557567	0.217856	7991853056	10448824320	18720944128	23535908864	18733551616	21478666240	16818291371	6206607960	0.369039	1.85184	0.0623406
Q80ZS3|RT26_MOUSE	RT26_MOUSE	28S ribosomal protein S26, mitochondrial	2	Mrps26	Acetylation; Complete proteome; Mitochondrion; Reference proteome; Ribonucleoprotein; Ribosomal protein; Transit peptide	mitochondrial small ribosomal subunit [GO:0005763]; mitochondrion [GO:0005739]; nucleoplasm [GO:0005654]; poly(A) RNA binding [GO:0044822]					Mitochondrion {ECO:0000250}.		15032282	12956815	21525054	21386082	22722704	31792228	2.09025e+07	6.63497e+06	0.317424	25215932	29750178	45550516	54402744	38485896	38821216	3.87044e+07	1.05403e+07	0.272327	1.85166	0.0235778
Q8R180|ERO1A_MOUSE	ERO1A_MOUSE	ERO1-like protein alpha	7	Ero1a Ero1l	Apoptosis; Complete proteome; Disulfide bond; Electron transport; Endoplasmic reticulum; FAD; Flavoprotein; Glycoprotein; Membrane; Oxidoreductase; Phosphoprotein; Redox-active center; Reference proteome; Signal; Transport	dendrite [GO:0030425]; endoplasmic reticulum [GO:0005783]; endoplasmic reticulum membrane [GO:0005789]; integral component of endoplasmic reticulum membrane [GO:0030176]; membrane [GO:0016020]; oxidoreductase activity [GO:0016491]; oxidoreductase activity, acting on a sulfur group of donors, disulfide as acceptor [GO:0016671]; protein disulfide isomerase activity [GO:0003756]; protein disulfide o…			Oxidoreductase involved in disulfide bond formation in the endoplasmic reticulum. Efficiently reoxidizes P4HB/PDI, the enzyme catalyzing protein disulfide formation, in order to allow P4HB to sustain additional rounds of disulfide formation. Following P4HB reoxidation, passes its electrons to molecular oxygen via FAD, leading to the production of reactive oxygen species (ROS) in the cell. Require…	Widely expressed (at protein level). {ECO:0000269|PubMed:20308425}.	Endoplasmic reticulum membrane {ECO:0000250}; Peripheral membrane protein {ECO:0000250}; Lumenal side {ECO:0000250}. Note=The association with ERP44 is essential for its retention in the endoplasmic reticulum. {ECO:0000250}.		210979392	326743520	297916640	322275840	415135456	388485696	3.26923e+08	7.19407e+07	0.220054	330031008	432641248	733553920	996585664	533923712	594161984	6.03483e+08	2.36785e+08	0.392365	1.84595	0.0747273
Q6DIC0|SMCA2_MOUSE	SMCA2_MOUSE	Probable global transcription activator SNF2L2	2	Smarca2 Baf190b Brm Snf2a Snf2l2	ATP-binding; Acetylation; Activator; Bromodomain; Complete proteome; DNA-binding; Helicase; Hydrolase; Neurogenesis; Nucleotide-binding; Nucleus; Phosphoprotein; Reference proteome; Transcription; Transcription regulation	BAF-type complex [GO:0090544]; intermediate filament cytoskeleton [GO:0045111]; intracellular membrane-bounded organelle [GO:0043231]; nBAF complex [GO:0071565]; npBAF complex [GO:0071564]; nuclear chromatin [GO:0000790]; nucleoplasm [GO:0005654]; nucleus [GO:0005634]; SWI/SNF complex [GO:0016514]; ATP binding [GO:0005524]; ATPase activity [GO:0016887]; helicase activity [GO:0004386]; RNA polymer…			Transcriptional coactivator cooperating with nuclear hormone receptors to potentiate transcriptional activation. Belongs to the neural progenitors-specific chromatin remodeling complex (npBAF complex) and the neuron-specific chromatin remodeling complex (nBAF complex). During neural development a switch from a stem/progenitor to a postmitotic chromatin remodeling mechanism occurs as neurons exit …	Expressed in the cortex and the hippocampus. Expressed in the cortical plate in the embryo. {ECO:0000269|PubMed:22366787}.	Nucleus {ECO:0000255|PROSITE-ProRule:PRU00549}.		24302602	25903988	40775496	48034164	68715680	60142776	4.46458e+07	1.79504e+07	0.402062	37009660	43367736	86887720	102817704	115498528	107694992	8.22127e+07	3.39292e+07	0.4127	1.84144	0.0921444
O88665|BRD7_MOUSE	BRD7_MOUSE	Bromodomain-containing protein 7	3	Brd7 Bp75	Acetylation; Bromodomain; Cell cycle; Coiled coil; Complete proteome; Isopeptide bond; Nucleus; Phosphoprotein; Reference proteome; Transcription; Transcription regulation; Tumor suppressor; Ubl conjugation; Wnt signaling pathway	BAF-type complex [GO:0090544]; cytoplasm [GO:0005737]; nucleus [GO:0005634]; histone binding [GO:0042393]; lysine-acetylated histone binding [GO:0070577]; p53 binding [GO:0002039]; transcription coactivator activity [GO:0003713]; transcription corepressor activity [GO:0003714]; transcription factor binding [GO:0008134]; transcription regulatory region DNA binding [GO:0044212]; cell cycle [GO:0007…			Acts both as coactivator and as corepressor. May play a role in chromatin remodeling. Transcriptional corepressor that down-regulates the expression of target genes. Binds to target promoters, leading to increased histone H3 acetylation at 'Lys-9' (H3K9ac). Binds to the ESR1 promoter. Recruits BRCA1 and POU2F1 to the ESR1 promoter. Coactivator for TP53-mediated activation of transcription of a se…	Ubiquitous. {ECO:0000269|PubMed:10526152}.	Nucleus {ECO:0000269|PubMed:10526152, ECO:0000269|PubMed:19909775}.		28396994	37215564	41145888	42561064	53394832	47889960	4.17674e+07	8.63928e+06	0.206843	43107988	50899768	89631608	111185664	79758672	85435424	76669854	2.5441e+07	0.331825	1.83564	0.0467299
Q8BMF4|ODP2_MOUSE	ODP2_MOUSE	Dihydrolipoyllysine-residue acetyltransferase component of pyruvate dehydrogenase complex, mitochondrial	2	Dlat	Acetylation; Acyltransferase; Carbohydrate metabolism; Complete proteome; Direct protein sequencing; Glucose metabolism; Lipoyl; Mitochondrion; Phosphoprotein; Reference proteome; Repeat; Transferase; Transit peptide; Tricarboxylic acid cycle	mitochondrial pyruvate dehydrogenase complex [GO:0005967]; mitochondrion [GO:0005739]; myelin sheath [GO:0043209]; pyruvate dehydrogenase complex [GO:0045254]; dihydrolipoyllysine-residue acetyltransferase activity [GO:0004742]; pyruvate dehydrogenase (NAD+) activity [GO:0034604]; glucose metabolic process [GO:0006006]; mitochondrial acetyl-CoA biosynthetic process from pyruvate [GO:0061732]; sle…	Acetyl-CoA + enzyme N(6)-(dihydrolipoyl)lysine = CoA + enzyme N(6)-(S-acetyldihydrolipoyl)lysine.		The pyruvate dehydrogenase complex catalyzes the overall conversion of pyruvate to acetyl-CoA and CO(2), and thereby links the glycolytic pathway to the tricarboxylic cycle. {ECO:0000250}.		Mitochondrion matrix.		5.58752e+06	9909855	6.58482e+06	8655505	16770045	18350436	1.09764e+07	5.34402e+06	0.486866	13678271	13021389	23953862	30759018	18928458	19407054	1.9958e+07	6.65649e+06	0.333525	1.81827	0.0649579
Q8K2J7-2|RELL1_MOUSE	RELL1_MOUSE	RELT-like protein 1	2	Rell1	Alternative splicing; Coiled coil; Complete proteome; Membrane; Phosphoprotein; Reference proteome; Signal; Transmembrane; Transmembrane helix	integral component of membrane [GO:0016021]; microtubule cytoskeleton [GO:0015630]; plasma membrane [GO:0005886]					Membrane {ECO:0000250}; Single-pass membrane protein {ECO:0000250}.		27843296	38674936	37568436	38116864	44902936	50982880	39681558	7.78529e+06	0.196194	33929928	49469176	80862400	91194904	86648936	89855184	7.19934e+07	2.42378e+07	0.336667	1.81428	0.0515375
Q9DC71|RT15_MOUSE	RT15_MOUSE	28S ribosomal protein S15, mitochondrial	2	Mrps15 Rpms15	Complete proteome; Mitochondrion; Reference proteome; Ribonucleoprotein; Ribosomal protein; Transit peptide	mitochondrial ribosome [GO:0005761]; mitochondrial small ribosomal subunit [GO:0005763]; mitochondrion [GO:0005739]; nuclear membrane [GO:0031965]; poly(A) RNA binding [GO:0044822]; rRNA binding [GO:0019843]; structural constituent of ribosome [GO:0003735]; mitochondrial translation [GO:0032543]					Mitochondrion {ECO:0000250}.		14915321	23344170	22033600	22398106	22449594	23499916	2.14401e+07	3.24747e+06	0.151467	19082424	22997760	41969948	53678196	47525608	47887208	3.88569e+07	1.43429e+07	0.369122	1.81234	0.0673636
Q4QRL3-2|CC88B_MOUSE,Q4QRL3|CC88B_MOUSE	CC88B_MOUSE	Coiled-coil domain-containing protein 88B	11	Ccdc88b Ccdc88	Alternative splicing; Coiled coil; Complete proteome; Cytoplasm; Cytoskeleton; Endoplasmic reticulum; Golgi apparatus; Membrane; Phosphoprotein; Reference proteome; Stress response	centrosome [GO:0005813]; cytoplasm [GO:0005737]; endoplasmic reticulum [GO:0005783]; Golgi apparatus [GO:0005794]; membrane [GO:0016020]; dynein light intermediate chain binding [GO:0051959]; microtubule binding [GO:0008017]; cytoplasmic microtubule organization [GO:0031122]; cytoskeleton-dependent intracellular transport [GO:0030705]; defense response to protozoan [GO:0042832]; positive regulati…			Acts as a positive regulator of T-cell maturation and inflammatory function. Required for several functions of T-cells in both the CD4(+) and the CD8(+) compartments and this includes expression of cell surface markers of activation, proliferation, and cytokine production in response to specific or non-specific stimulation and during the course of infection with the mouse malaria parasite Plasmod…	Abundantly expressed in immune cells, including both CD4(+) and CD8(+) T-cells and in myeloid cells (at protein level) (PubMed:25403443). Expressed in endothelium (at protein level) (PubMed:21289099). Expressed specifically in spleen, bone marrow, lymph nodes and thymus (PubMed:25403443). Expressed in liver and heart (PubMed:21289099). {ECO:0000269|PubMed:21289099, ECO:0000269|PubMed:25403443}.	Membrane {ECO:0000269|PubMed:25403443}; Peripheral membrane protein {ECO:0000305}. Cytoplasm, cytoskeleton, microtubule organizing center {ECO:0000250|UniProtKB:A6NC98}. Endoplasmic reticulum {ECO:0000250|UniProtKB:A6NC98}. Golgi apparatus {ECO:0000250|UniProtKB:A6NC98}. Cytoplasm {ECO:0000250|UniProtKB:A6NC98}.		311470240	441665120	432740928	445672768	582334272	597692544	4.68596e+08	1.06609e+08	0.227507	463847328	573200576	947701248	1175869312	927299776	1002269568	8.48365e+08	2.72255e+08	0.320917	1.81044	0.0439765
Q61096|PRTN3_MOUSE	PRTN3_MOUSE	Myeloblastin	4	Prtn3	Collagen degradation; Complete proteome; Disulfide bond; Glycoprotein; Hydrolase; Protease; Reference proteome; Serine protease; Signal; Zymogen	cytosol [GO:0005829]; extracellular exosome [GO:0070062]; extracellular space [GO:0005615]; plasma membrane [GO:0005886]; enzyme binding [GO:0019899]; serine-type endopeptidase activity [GO:0004252]; collagen catabolic process [GO:0030574]; mature conventional dendritic cell differentiation [GO:0097029]; negative regulation of phagocytosis [GO:0050765]; phagocytosis [GO:0006909]	Hydrolysis of proteins, including elastin, by preferential cleavage: -Ala-|-Xaa- > -Val-|-Xaa-.		Polymorphonuclear leukocyte serine protease that degrades elastin, fibronectin, laminin, vitronectin, and collagen types I, III, and IV (in vitro) and causes emphysema when administered by tracheal insufflation to hamsters. {ECO:0000250}.				109268920	157209136	146348272	160735968	146090256	165073872	147454404	2.02149e+07	0.137093	136631248	188641616	299223552	408772512	270810624	296679392	2.66793e+08	9.50463e+07	0.356255	1.80933	0.0620036
Q8CGP5|H2A1F_MOUSE,Q8CGP7|H2A1K_MOUSE,P22752|H2A1_MOUSE,Q8BFU2|H2A3_MOUSE,Q6GSS7|H2A2A_MOUSE,Q8R1M2|H2AJ_MOUSE,Q64523|H2A2C_MOUSE,Q8CGP6|H2A1H_MOUSE	H2A1F_MOUSE	Histone H2A type 1-F	3	Hist1h2af	Acetylation; Chromosome; Citrullination; Complete proteome; DNA-binding; Isopeptide bond; Methylation; Nucleosome core; Nucleus; Phosphoprotein; Reference proteome; Ubl conjugation	nuclear chromatin [GO:0000790]; nucleosome [GO:0000786]; DNA binding [GO:0003677]; chromatin silencing [GO:0006342]			Core component of nucleosome. Nucleosomes wrap and compact DNA into chromatin, limiting DNA accessibility to the cellular machineries which require DNA as a template. Histones thereby play a central role in transcription regulation, DNA repair, DNA replication and chromosomal stability. DNA accessibility is regulated via a complex set of post-translational modifications of histones, also called h…		Nucleus. Chromosome.		280246720	357414624	359409408	376332832	602034560	592304576	427957120	1.35256e+08	0.316051	406831136	540448640	799112512	1026547520	856778368	1015725888	7.74241e+08	2.52608e+08	0.326265	1.80915	0.0481144
Q8JZX3|POC1A_MOUSE,Q8JZX3-2|POC1A_MOUSE	POC1A_MOUSE	POC1 centriolar protein homolog A	2	Poc1a Wdr51a	Alternative splicing; Cell projection; Cilium biogenesis/degradation; Coiled coil; Complete proteome; Cytoplasm; Cytoskeleton; Reference proteome; Repeat; WD repeat	centriole [GO:0005814]; centrosome [GO:0005813]; ciliary basal body [GO:0036064]; cytoplasm [GO:0005737]; spindle pole [GO:0000922]; bone development [GO:0060348]; growth plate cartilage chondrocyte development [GO:0003431]; mitotic spindle organization [GO:0007052]; non-motile cilium assembly [GO:1905515]; positive regulation of centrosome duplication [GO:0010825]; spermatogenesis [GO:0007283]			Plays an important role in centriole assembly and/or stability and ciliogenesis. Involved in early steps of centriole duplication, as well as in the later steps of centriole length control. Acts in concert with POC1B to ensure centriole integrity and proper mitotic spindle formation (By similarity). {ECO:0000250}.	Widely expressed in embryonic and adult tissues. {ECO:0000269|PubMed:22840364}.	Cytoplasm, cytoskeleton, microtubule organizing center, centrosome, centriole {ECO:0000250}. Cytoplasm, cytoskeleton, cilium basal body {ECO:0000250}. Cytoplasm, cytoskeleton, spindle pole {ECO:0000250}. Note=Component of both mother and daughter centrioles. {ECO:0000250}.		32956248	36283804	33619636	39733396	34948436	33950080	35248600	2.48474e+06	0.0704919	32199422	40617788	71689880	83878112	71441680	81071184	63483011	2.1714e+07	0.342044	1.80101	0.0572754
Q61214|DYR1A_MOUSE	DYR1A_MOUSE	Dual specificity tyrosine-phosphorylation-regulated kinase 1A	2	Dyrk1a Dyrk	ATP-binding; Complete proteome; Kinase; Nucleotide-binding; Nucleus; Phosphoprotein; Reference proteome; Serine/threonine-protein kinase; Transferase; Tyrosine-protein kinase	intracellular ribonucleoprotein complex [GO:0030529]; nuclear speck [GO:0016607]; nucleus [GO:0005634]; ATP binding [GO:0005524]; identical protein binding [GO:0042802]; non-membrane spanning protein tyrosine kinase activity [GO:0004715]; protein self-association [GO:0043621]; protein serine/threonine kinase activity [GO:0004674]; protein serine/threonine/tyrosine kinase activity [GO:0004712]; pr…	ATP + a protein = ADP + a phosphoprotein.		May play a role in a signaling pathway regulating nuclear functions of cell proliferation. Modulates alternative splicing by phosphorylating the splice factor SRSF6 (By similarity). Phosphorylates serine, threonine and tyrosine residues in its sequence and in exogenous substrates such as CRY2, FOXO1, SRSF6 and SIRT1. Exhibits a substrate preference for proline at position P+1 and arginine at posi…	Detected in brain (at protein level). Expressed in a variety of embryonic and adult tissues. Expressed abundantly in neurons of the brain, spinal cord, and retina in developing embryos. {ECO:0000269|PubMed:22998443, ECO:0000269|PubMed:8975710}.	Nucleus speckle {ECO:0000269|PubMed:9070862}.		13480605	22110990	18905954	21693418	18601912	18758950	1.89253e+07	3.08507e+06	0.163013	12952614	16921130	35280180	53617416	40658188	44737044	34027762	1.60048e+07	0.470346	1.798	0.128877
P23116|EIF3A_MOUSE	EIF3A_MOUSE	Eukaryotic translation initiation factor 3 subunit A	5	Eif3a Csma Eif3 Eif3s10	Acetylation; Coiled coil; Complete proteome; Cytoplasm; Cytoskeleton; Initiation factor; Nucleus; Phosphoprotein; Protein biosynthesis; RNA editing; RNA-binding; Reference proteome; Repeat	cytoplasm [GO:0005737]; eukaryotic 43S preinitiation complex [GO:0016282]; eukaryotic 48S preinitiation complex [GO:0033290]; eukaryotic translation initiation factor 3 complex [GO:0005852]; eukaryotic translation initiation factor 3 complex, eIF3e [GO:0071540]; eukaryotic translation initiation factor 3 complex, eIF3m [GO:0071541]; membrane [GO:0016020]; microtubule [GO:0005874]; microtubule org…			RNA-binding component of the eukaryotic translation initiation factor 3 (eIF-3) complex, which is required for several steps in the initiation of protein synthesis. The eIF-3 complex associates with the 40S ribosome and facilitates the recruitment of eIF-1, eIF-1A, eIF-2:GTP:methionyl-tRNAi and eIF-5 to form the 43S pre-initiation complex (43S PIC). The eIF-3 complex stimulates mRNA recruitment t…		Cytoplasm {ECO:0000255|HAMAP-Rule:MF_03000}. Cytoplasm, cytoskeleton, microtubule organizing center, centrosome {ECO:0000269|PubMed:9372446}. Nucleus {ECO:0000269|PubMed:9372446}. Note=Centrosomin-A is found in the centrosome. Centrosomin-B is found in the nucleus.		110935272	146738496	166923264	176726608	237124832	236802720	179208532	5.0088e+07	0.279495	157238736	190929872	364244736	482272160	338828736	396611872	3.21688e+08	1.24617e+08	0.387385	1.79505	0.0802624
Q8BQZ4|RLGPB_MOUSE	RLGPB_MOUSE	Ral GTPase-activating protein subunit beta	3	Ralgapb Kiaa1219	Alternative splicing; Complete proteome; GTPase activation; Phosphoprotein; Reference proteome	cytosol [GO:0005829]; GTPase activator activity [GO:0005096]; protein heterodimerization activity [GO:0046982]; activation of GTPase activity [GO:0090630]; membrane organization [GO:0061024]; Ral protein signal transduction [GO:0032484]; regulation of exocyst localization [GO:0060178]; regulation of protein localization [GO:0032880]; regulation of small GTPase mediated signal transduction [GO:005…			Non-catalytic subunit of the heterodimeric RalGAP1 and RalGAP2 complexes which act as GTPase activators for the Ras-like small GTPases RALA and RALB. {ECO:0000250}.	Abundantly expressed in testis, pancreas, lung, thymus, brown fat, and white fat. Expressed at lower levels in the brain. {ECO:0000269|PubMed:16490346}.			31381416	34138928	47119988	49765700	66406312	59661784	4.8079e+07	1.37619e+07	0.286235	47451916	46613156	94868032	125841480	106575320	95138216	8.60814e+07	3.22803e+07	0.374997	1.79041	0.0739227
Q8BXA1|GOLI4_MOUSE	GOLI4_MOUSE	Golgi integral membrane protein 4	10	Golim4 Df10 Golph4	Coiled coil; Complete proteome; Endosome; Glycoprotein; Golgi apparatus; Lipoprotein; Membrane; Myristate; Phosphoprotein; Reference proteome; Signal-anchor; Transmembrane; Transmembrane helix; Transport	endosome membrane [GO:0010008]; Golgi apparatus [GO:0005794]; Golgi cisterna membrane [GO:0032580]; integral component of membrane [GO:0016021]; membrane [GO:0016020]; nucleoplasm [GO:0005654]; transport [GO:0006810]			Plays a role in endosome to Golgi protein trafficking; mediates protein transport along the late endosome-bypass pathway from the early endosome to the Golgi. {ECO:0000250}.	Expressed by spermatozoa (at protein level). {ECO:0000269|PubMed:16221991}.	Golgi apparatus, Golgi stack membrane {ECO:0000250}; Single-pass type II membrane protein {ECO:0000250}. Endosome membrane {ECO:0000250}; Single-pass type II membrane protein {ECO:0000250}. Membrane {ECO:0000250|UniProtKB:O00461}; Lipid-anchor {ECO:0000250|UniProtKB:O00461}. Note=Localizes to cis and medial Golgi cisternae. Probably cycles between early Golgi and distal compartments like endosome…		348058336	466124032	522768544	540126016	680594688	712536576	5.45035e+08	135631742	0.24885	506260672	618394240	1031671168	1240051200	1144232704	1231111680	9.61954e+08	3.20487e+08	0.333163	1.76494	0.0552938
Q9CPX6|ATG3_MOUSE	ATG3_MOUSE	Ubiquitin-like-conjugating enzyme ATG3	5	Atg3 Apg3l	Acetylation; Autophagy; Complete proteome; Cytoplasm; Isopeptide bond; Ligase; Protein transport; Reference proteome; Transport; Ubl conjugation; Ubl conjugation pathway	cytoplasmic ubiquitin ligase complex [GO:0000153]; cytosol [GO:0005829]; Atg12 transferase activity [GO:0019777]; Atg8 ligase activity [GO:0019776]; enzyme binding [GO:0019899]; ligase activity [GO:0016874]; ubiquitin-like protein transferase activity [GO:0019787]; autophagosome assembly [GO:0000045]; cellular protein modification process [GO:0006464]; macroautophagy [GO:0016236]; mitochondrial f…			E2 conjugating enzyme required for the cytoplasm to vacuole transport (Cvt), autophagy, and mitochondrial homeostasis. Responsible for the E2-like covalent binding of phosphatidylethanolamine to the C-terminal Gly of ATG8-like proteins (GABARAP, GABARAPL1, GABARAPL2 or MAP1LC3A). The ATG12-ATG5 conjugate plays a role of an E3 and promotes the transfer of ATG8-like proteins from ATG3 to phosphatid…		Cytoplasm {ECO:0000250}.		183090272	227442768	229078128	255292800	323858784	312836000	2.55266e+08	5.42006e+07	0.21233	234477488	301172960	467737344	588459456	524324480	583109056	4.4988e+08	1.49216e+08	0.33168	1.76239	0.054621
O70497|FCN2_MOUSE	FCN2_MOUSE	Ficolin-2	2	Fcn2 Fcnb	Calcium; Collagen; Complement activation lectin pathway; Complete proteome; Disulfide bond; Glycoprotein; Immunity; Innate immunity; Lectin; Metal-binding; Reference proteome; Repeat; Secreted; Signal	collagen trimer [GO:0005581]; extracellular region [GO:0005576]; extrinsic component of external side of plasma membrane [GO:0031232]; carbohydrate binding [GO:0030246]; carbohydrate derivative binding [GO:0097367]; G-protein coupled receptor binding [GO:0001664]; metal ion binding [GO:0046872]; sialic acid binding [GO:0033691]; signaling pattern recognition receptor activity [GO:0008329]; cell s…			May function in innate immunity through activation of the lectin complement pathway. Calcium-dependent and GlcNAc-binding lectin (By similarity). {ECO:0000250|UniProtKB:Q15485}.		Secreted.		24857088	34351480	46680432	38384284	61983372	64548244	45134150	1.57237e+07	0.348378	42336556	55693348	79866824	105357992	81411760	99158856	7.73042e+07	2.44043e+07	0.315691	1.71277	0.058979
Q8CG47|SMC4_MOUSE	SMC4_MOUSE	Structural maintenance of chromosomes protein 4	4	Smc4 Capc Smc4l1	3D-structure; ATP-binding; Acetylation; Cell cycle; Cell division; Chromosome; Coiled coil; Complete proteome; Cytoplasm; DNA condensation; Mitosis; Nucleotide-binding; Nucleus; Phosphoprotein; Reference proteome	condensin complex [GO:0000796]; cytoplasm [GO:0005737]; nucleoplasm [GO:0005654]; ATP binding [GO:0005524]; protein heterodimerization activity [GO:0046982]; cell division [GO:0051301]; kinetochore organization [GO:0051383]; meiotic chromosome condensation [GO:0010032]; meiotic chromosome segregation [GO:0045132]; mitotic chromosome condensation [GO:0007076]			Central component of the condensin complex, a complex required for conversion of interphase chromatin into mitotic-like condense chromosomes. The condensin complex probably introduces positive supercoils into relaxed DNA in the presence of type I topoisomerases and converts nicked DNA into positive knotted forms in the presence of type II topoisomerases (By similarity). {ECO:0000250}.		Nucleus {ECO:0000250}. Cytoplasm {ECO:0000250}. Chromosome {ECO:0000250}. Note=In interphase cells, the majority of the condensin complex is found in the cytoplasm, while a minority of the complex is associated with chromatin. A subpopulation of the complex however remains associated with chromosome foci in interphase cells. During mitosis, most of the condensin complex is associated with the chr…		21083874	29954282	26112412	30750378	52358068	45595988	34309167	1.20572e+07	0.351428	31258984	40313912	57250456	69945272	69626864	77770296	5.76943e+07	1.84207e+07	0.319282	1.6816	0.0667174
Q8BK72|RT27_MOUSE	RT27_MOUSE	28S ribosomal protein S27, mitochondrial	3	Mrps27	Coiled coil; Complete proteome; Mitochondrion; Reference proteome; Repeat; Ribonucleoprotein; Ribosomal protein	mitochondrion [GO:0005739]; ribosome [GO:0005840]					Mitochondrion {ECO:0000250|UniProtKB:Q92552}.		31225648	40335636	35929348	47345544	43228148	59014132	4.28464e+07	9.70541e+06	0.226516	40281108	41182256	87633240	92903264	79738464	90069752	71968014	2.45909e+07	0.341692	1.67967	0.0722453
Q8VDJ3|VIGLN_MOUSE	VIGLN_MOUSE	Vigilin	2	Hdlbp	Acetylation; Cholesterol metabolism; Complete proteome; Cytoplasm; HDL; Lipid metabolism; Lipid transport; Nucleus; Phosphoprotein; RNA-binding; Reference proteome; Repeat; Steroid metabolism; Sterol metabolism; Transport	cell-cell adherens junction [GO:0005913]; cytoplasm [GO:0005737]; high-density lipoprotein particle [GO:0034364]; nucleus [GO:0005634]; cadherin binding involved in cell-cell adhesion [GO:0098641]; poly(A) RNA binding [GO:0044822]; cholesterol metabolic process [GO:0008203]; lipid transport [GO:0006869]			Appears to play a role in cell sterol metabolism. It may function to protect cells from over-accumulation of cholesterol (By similarity). {ECO:0000250}.		Cytoplasm {ECO:0000250}. Nucleus {ECO:0000250}.		2.29494e+06	4898931	6081065	7.16508e+06	7257520	9712950	6.23508e+06	2.50358e+06	0.401532	4053637	8677349	9204684	17638034	3.61405e+06	19543336	1.04552e+07	6.7334e+06	0.644025	1.67683	0.290498
O88968|TCO2_MOUSE	TCO2_MOUSE	Transcobalamin-2	5	Tcn2	Cobalt; Cobalt transport; Complete proteome; Disulfide bond; Ion transport; Metal-binding; Polymorphism; Reference proteome; Secreted; Signal; Transport	extracellular exosome [GO:0070062]; cobalamin binding [GO:0031419]; metal ion binding [GO:0046872]; cobalamin transport [GO:0015889]; cobalt ion transport [GO:0006824]			Primary vitamin B12-binding and transport protein. Delivers cobalamin to cells (By similarity). {ECO:0000250}.		Secreted.		146698896	209514928	217252624	232059136	314160768	311463520	2.38525e+08	6.45116e+07	0.270461	189524688	245356208	465843872	611472704	443386912	441669568	3.99542e+08	1.55492e+08	0.389174	1.67505	0.104627
Q9CXW2|RT22_MOUSE	RT22_MOUSE	28S ribosomal protein S22, mitochondrial	4	Mrps22 Rpms22	Acetylation; Complete proteome; Mitochondrion; Phosphoprotein; Reference proteome; Ribonucleoprotein; Ribosomal protein	mitochondrial small ribosomal subunit [GO:0005763]; mitochondrion [GO:0005739]; structural constituent of ribosome [GO:0003735]					Mitochondrion {ECO:0000250}.		29046546	32731598	62467160	60563672	80928616	84838968	5.84294e+07	2.34447e+07	0.401248	44808288	56971400	120618968	154714752	99421432	108861024	9.7566e+07	4.08895e+07	0.419095	1.66981	0.140136
P61967|AP1S1_MOUSE	AP1S1_MOUSE	AP-1 complex subunit sigma-1A	2	Ap1s1 Ap19	3D-structure; Coated pit; Complete proteome; Cytoplasmic vesicle; Golgi apparatus; Membrane; Phosphoprotein; Protein transport; Reference proteome; Transport	AP-1 adaptor complex [GO:0030121]; clathrin-coated pit [GO:0005905]; cytosol [GO:0005829]; extracellular exosome [GO:0070062]; Golgi apparatus [GO:0005794]; intracellular membrane-bounded organelle [GO:0043231]; membrane [GO:0016020]; terminal bouton [GO:0043195]; trans-Golgi network [GO:0005802]; protein transporter activity [GO:0008565]; intracellular protein transport [GO:0006886]; response to…			Subunit of clathrin-associated adaptor protein complex 1 that plays a role in protein sorting in the late-Golgi/trans-Golgi network (TGN) and/or endosomes. The AP complexes mediate both the recruitment of clathrin to membranes and the recognition of sorting signals within the cytosolic tails of transmembrane cargo molecules.	Detected in brain and embryonic stem cells.	Golgi apparatus. Cytoplasmic vesicle membrane; Peripheral membrane protein; Cytoplasmic side. Membrane, clathrin-coated pit. Note=Component of the coat surrounding the cytoplasmic face of coated vesicles located at the Golgi complex.		4.35619e+06	7.48e+06	11108946	11130736	13593793	14889813	1.04266e+07	3.91012e+06	0.375015	4.64942e+06	9307096	20089506	27070790	20039520	21571522	1.71213e+07	8.3992e+06	0.49057	1.64208	0.196294
Q8CG48|SMC2_MOUSE	SMC2_MOUSE	Structural maintenance of chromosomes protein 2	2	Smc2 Cape Fin16 Smc2l1	3D-structure; ATP-binding; Acetylation; Cell cycle; Cell division; Chromosome; Coiled coil; Complete proteome; Cytoplasm; DNA condensation; Direct protein sequencing; Mitosis; Nucleotide-binding; Nucleus; Reference proteome	condensed chromosome [GO:0000793]; condensin complex [GO:0000796]; cytoplasm [GO:0005737]; extracellular exosome [GO:0070062]; nuclear chromosome [GO:0000228]; nucleolus [GO:0005730]; nucleus [GO:0005634]; ATP binding [GO:0005524]; protein heterodimerization activity [GO:0046982]; cell division [GO:0051301]; kinetochore organization [GO:0051383]; meiotic chromosome condensation [GO:0010032]; meio…			Central component of the condensin complex, a complex required for conversion of interphase chromatin into mitotic-like condense chromosomes. The condensin complex probably introduces positive supercoils into relaxed DNA in the presence of type I topoisomerases and converts nicked DNA into positive knotted forms in the presence of type II topoisomerases (By similarity). {ECO:0000250}.		Nucleus {ECO:0000250}. Cytoplasm {ECO:0000250}. Chromosome {ECO:0000250}. Note=In interphase cells, the majority of the condensin complex is found in the cytoplasm, while a minority of the complex is associated with chromatin. A subpopulation of the complex however remains associated with chromosome foci in interphase cells. During mitosis, most of the condensin complex is associated with the chr…		7.08225e+06	9940105	11117136	14212068	9273218	13505746	1.08551e+07	2.68096e+06	0.246977	7.3184e+06	9666130	24770244	30659002	17955324	16554524	1.78206e+07	8.84912e+06	0.496567	1.64168	0.191456
P68181-4|KAPCB_MOUSE	KAPCB_MOUSE	cAMP-dependent protein kinase catalytic subunit beta	4	Prkacb Pkacb	ATP-binding; Alternative splicing; Cell membrane; Complete proteome; Cytoplasm; Kinase; Lipoprotein; Membrane; Myristate; Nucleotide-binding; Nucleus; Phosphoprotein; Reference proteome; Serine/threonine-protein kinase; Transferase; cAMP	cAMP-dependent protein kinase complex [GO:0005952]; centrosome [GO:0005813]; ciliary base [GO:0097546]; cytosol [GO:0005829]; extracellular exosome [GO:0070062]; nucleus [GO:0005634]; perinuclear region of cytoplasm [GO:0048471]; plasma membrane [GO:0005886]; ATP binding [GO:0005524]; cAMP-dependent protein kinase activity [GO:0004691]; magnesium ion binding [GO:0000287]; protein serine/threonine…	ATP + a protein = ADP + a phosphoprotein.		Mediates cAMP-dependent signaling triggered by receptor binding to GPCRs. PKA activation regulates diverse cellular processes such as cell proliferation, the cell cycle, differentiation and regulation of microtubule dynamics, chromatin condensation and decondensation, nuclear envelope disassembly and reassembly, as well as regulation of intracellular transport mechanisms and ion flux. Regulates t…	Isoform 1 is found in all tissues examined, with the highest expression in the brain and very low levels in the testis. Isoform 2 is strongly expressed in the brain, in the prelimbic and insular cortex. Isoform 3 is also found only in the brain, but at very low levels. {ECO:0000269|PubMed:9368018}.	Cytoplasm {ECO:0000250}. Cell membrane {ECO:0000250}. Membrane {ECO:0000250|UniProtKB:P22694}; Lipid-anchor {ECO:0000250|UniProtKB:P22694}. Nucleus {ECO:0000250}. Note=Translocates into the nucleus (monomeric catalytic subunit). The inactive holoenzyme is found in the cytoplasm. {ECO:0000250}.		98322984	136770832	143299488	141928480	185320800	194524400	1.50028e+08	3.51726e+07	0.23444	130225592	176101472	262996000	315745184	284076352	307490432	2.46106e+08	7.57279e+07	0.307705	1.6404	0.0599337
P59328|WDHD1_MOUSE,P59328-3|WDHD1_MOUSE	WDHD1_MOUSE	WD repeat and HMG-box DNA-binding protein 1	8	Wdhd1 And1	Acetylation; Alternative splicing; Complete proteome; DNA-binding; Isopeptide bond; Nucleus; Phosphoprotein; Reference proteome; Repeat; Ubl conjugation; WD repeat	chromosome, centromeric region [GO:0000775]; nucleoplasm [GO:0005654]; chromatin binding [GO:0003682]; DNA binding [GO:0003677]; RNA binding [GO:0003723]; RNA polymerase binding [GO:0070063]; heterochromatin maintenance [GO:0070829]; regulation of chromosome organization [GO:0033044]; RNA processing [GO:0006396]			Acts as a replication initiation factor that brings together the MCM2-7 helicase and the DNA polymerase alpha/primase complex in order to initiate DNA replication. {ECO:0000250}.		Nucleus, nucleoplasm {ECO:0000250}.		147988160	207273344	305536960	335934208	354408384	360899936	2.8534e+08	8.7644e+07	0.307156	203624704	263259424	496691840	671672320	546294592	626691648	468039088	1.92578e+08	0.411457	1.64028	0.134322
Q8VEG6|CNO6L_MOUSE,Q8VEG6-2|CNO6L_MOUSE,Q8VEG6-3|CNO6L_MOUSE	CNO6L_MOUSE	CCR4-NOT transcription complex subunit 6-like	3	Cnot6l	Alternative splicing; Complete proteome; Cytoplasm; Direct protein sequencing; Exonuclease; Hydrolase; Leucine-rich repeat; Magnesium; Metal-binding; Nuclease; Nucleus; RNA-mediated gene silencing; Reference proteome; Repeat; Transcription; Transcription regulation; Translation regulation; mRNA processing	CCR4-NOT complex [GO:0030014]; cytoplasm [GO:0005737]; nucleus [GO:0005634]; metal ion binding [GO:0046872]; poly(A)-specific ribonuclease activity [GO:0004535]; gene silencing by RNA [GO:0031047]; mRNA destabilization [GO:0061157]; mRNA processing [GO:0006397]; nuclear-transcribed mRNA catabolic process, deadenylation-dependent decay [GO:0000288]; positive regulation of cell proliferation [GO:00…	Exonucleolytic cleavage of poly(A) to 5'-AMP.		Poly(A) nuclease with 3'-5' RNase activity. Catalytic component of the CCR4-NOT complex which is one of the major cellular mRNA deadenylases and is linked to various cellular processes including bulk mRNA degradation, miRNA-mediated repression, translational repression during translational initiation and general transcription regulation. Additional complex functions may be a consequence of its in…		Cytoplasm {ECO:0000250}. Nucleus {ECO:0000250}.		17571834	22268562	19786580	23372630	30276026	32870316	24357658	5.99615e+06	0.246171	20614614	24542844	44533952	53725404	41212352	52829916	3.95765e+07	1.40617e+07	0.355305	1.62481	0.0937882
P50096|IMDH1_MOUSE	IMDH1_MOUSE	Inosine-5'-monophosphate dehydrogenase 1	4	Impdh1	CBS domain; Complete proteome; Cytoplasm; GMP biosynthesis; Metal-binding; Methylation; NAD; Nucleus; Oxidoreductase; Phosphoprotein; Potassium; Purine biosynthesis; Reference proteome; Repeat	cell junction [GO:0030054]; cytoplasm [GO:0005737]; nucleoplasm [GO:0005654]; nucleus [GO:0005634]; DNA binding [GO:0003677]; IMP dehydrogenase activity [GO:0003938]; metal ion binding [GO:0046872]; nucleic acid binding [GO:0003676]; nucleotide binding [GO:0000166]; GMP biosynthetic process [GO:0006177]; GTP biosynthetic process [GO:0006183]; lymphocyte proliferation [GO:0046651]; purine nucleoti…	Inosine 5'-phosphate + NAD(+) + H(2)O = xanthosine 5'-phosphate + NADH. {ECO:0000255|HAMAP-Rule:MF_03156}.	Purine metabolism; XMP biosynthesis via de novo pathway; XMP from IMP: step 1/1. {ECO:0000255|HAMAP-Rule:MF_03156}.	Catalyzes the conversion of inosine 5'-phosphate (IMP) to xanthosine 5'-phosphate (XMP), the first committed and rate-limiting step in the de novo synthesis of guanine nucleotides, and therefore plays an important role in the regulation of cell growth. Could also have a single-stranded nucleic acid-binding activity and could play a role in RNA and/or DNA metabolism. It may also have a role in the…		Cytoplasm {ECO:0000255|HAMAP-Rule:MF_03156}. Nucleus {ECO:0000255|HAMAP-Rule:MF_03156}.		65118424	107286648	99165776	110077568	133589008	139114512	109058656	2.66003e+07	0.243908	108347200	148701456	225402352	295646400	130453336	152067696	176769740	7.03159e+07	0.397783	1.62087	0.125444
P55937|GOGA3_MOUSE,P55937-1|GOGA3_MOUSE	GOGA3_MOUSE	Golgin subfamily A member 3	6	Golga3 Mea2	Acetylation; Alternative splicing; Coiled coil; Complete proteome; Cytoplasm; Developmental protein; Differentiation; Golgi apparatus; Membrane; Phosphoprotein; Reference proteome; Spermatogenesis	cell-cell adherens junction [GO:0005913]; cytosol [GO:0005829]; endoplasmic reticulum-Golgi intermediate compartment [GO:0005793]; extrinsic component of Golgi membrane [GO:0090498]; Golgi apparatus [GO:0005794]; Golgi cisterna membrane [GO:0032580]; Golgi membrane [GO:0000139]; Golgi transport complex [GO:0017119]; membrane [GO:0016020]; nucleolus [GO:0005730]; nucleoplasm [GO:0005654]; nucleus …			Plays an important role in spermatogenesis and/or testis development. Probably identical with the serologically detectable male antigen (SDM). Probably involved in maintaining Golgi structure. {ECO:0000269|PubMed:11835574}.	Highly expressed in testis. Transcripts can be found in spermatids during spermatogenesis. No expression in Leydig cells, spermatogonia or spermatocytes. Detected at low levels in all tissues.	Cytoplasm {ECO:0000250}. Golgi apparatus, Golgi stack membrane {ECO:0000250}; Peripheral membrane protein {ECO:0000250}.		136152160	182210784	199076400	211248528	267419008	284843008	213491648	5.50852e+07	0.25802	189367712	227522128	360193120	453337248	406467168	436987904	345645880	1.1156e+08	0.322757	1.61901	0.0741926
O88622|PARG_MOUSE,O88622-2|PARG_MOUSE	PARG_MOUSE	Poly(ADP-ribose) glycohydrolase	2	Parg	3D-structure; Acetylation; Alternative splicing; Complete proteome; Hydrolase; Nucleus; Phosphoprotein; Reference proteome	cytoplasm [GO:0005737]; cytosol [GO:0005829]; intracellular membrane-bounded organelle [GO:0043231]; nucleoplasm [GO:0005654]; nucleus [GO:0005634]; poly(ADP-ribose) glycohydrolase activity [GO:0004649]; ATP generation from poly-ADP-D-ribose [GO:1990966]; carbohydrate metabolic process [GO:0005975]; cellular response to DNA damage stimulus [GO:0006974]; detection of bacterium [GO:0016045]	Hydrolyzes poly(ADP-D-ribose) at glycosidic (1''-2') linkage of ribose-ribose bond to produce free ADP-D-ribose.		Poly(ADP-ribose) synthesized after DNA damage is only present transiently and is rapidly degraded by poly(ADP-ribose) glycohydrolase. PARG acts both as an endo- and exoglycosidase, releasing PAR of different length as well as ADP-ribose monomers. Required for retinoid acid-dependent gene transactivation, probably by dePARsylating histone demethylase KDM4D, allowing chromatin derepression at RAR-d…		Nucleus {ECO:0000250}. Note=Colocalizes with PCNA at replication foci. Relocalizes to the cytoplasm in response to DNA damage (By similarity). {ECO:0000250}.		4770259	10962818	6995687	8683913	12115903	12741947	9.37842e+06	3.12129e+06	0.332816	6.15965e+06	10548089	14403256	22589720	17312410	19010594	1.5004e+07	5.95589e+06	0.396955	1.59984	0.140241
O09100|GATA2_MOUSE	GATA2_MOUSE	Endothelial transcription factor GATA-2	2	Gata2	Activator; Complete proteome; DNA-binding; Metal-binding; Methylation; Nucleus; Phagocytosis; Phosphoprotein; Reference proteome; Repeat; Transcription; Transcription regulation; Zinc; Zinc-finger	nucleoplasm [GO:0005654]; nucleus [GO:0005634]; protein complex [GO:0043234]; transcription factor complex [GO:0005667]; C2H2 zinc finger domain binding [GO:0070742]; chromatin binding [GO:0003682]; DNA binding [GO:0003677]; enhancer sequence-specific DNA binding [GO:0001158]; RNA polymerase II core promoter sequence-specific DNA binding [GO:0000979]; RNA polymerase II distal enhancer sequence-sp…			Transcriptional activator which regulates endothelin-1 gene expression in endothelial cells. Binds to the consensus sequence 5'-AGATAG-3'.		Nucleus.		21892834	40097704	47854132	49922532	39673488	44424880	4.06443e+07	1.00521e+07	0.247318	23679124	30423890	74301784	98547160	75155240	87247232	64892405	3.07013e+07	0.473111	1.59659	0.191339
Q8R2U0|SEH1_MOUSE,Q8R2U0-2|SEH1_MOUSE	SEH1_MOUSE	Nucleoporin SEH1	2	Seh1l	Alternative splicing; Cell cycle; Cell division; Centromere; Chromosome; Chromosome partition; Complete proteome; Kinetochore; Mitosis; Nuclear pore complex; Nucleus; Phosphoprotein; Protein transport; Reference proteome; Repeat; Translocation; Transport; WD repeat; mRNA transport	condensed chromosome kinetochore [GO:0000777]; GATOR2 complex [GO:0061700]; nuclear pore outer ring [GO:0031080]; attachment of mitotic spindle microtubules to kinetochore [GO:0051315]; cell division [GO:0051301]; cellular protein complex localization [GO:0034629]; cellular response to amino acid starvation [GO:0034198]; cytokine production involved in inflammatory response [GO:0002534]; defense …			Component of the Nup107-160 subcomplex of the nuclear pore complex (NPC). The Nup107-160 subcomplex is required for the assembly of a functional NPC. The Nup107-160 subcomplex is also required for normal kinetochore microtubule attachment, mitotic progression and chromosome segregation. This subunit plays a role in recruitment of the Nup107-160 subcomplex to the kinetochore. {ECO:0000250|UniProtK…		Chromosome, centromere, kinetochore {ECO:0000250}. Nucleus, nuclear pore complex {ECO:0000250}.		6.90972e+06	16032850	22244798	18529296	14014283	14855195	1.5431e+07	5.12524e+06	0.332139	12308467	14043877	28504262	33738584	28694114	30357440	2.46078e+07	9.06841e+06	0.368518	1.5947	0.120625
F6ZDS4|TPR_MOUSE	TPR_MOUSE	Nucleoprotein TPR	9	Tpr	Acetylation; Cell cycle; Cell division; Centromere; Chromosome; Coiled coil; Complete proteome; Cytoplasm; Cytoskeleton; Kinetochore; Membrane; Methylation; Mitosis; Nuclear pore complex; Nucleus; Phosphoprotein; Protein transport; Proto-oncogene; Reference proteome; Translocation; Transport; mRNA transport	cytoplasm [GO:0005737]; cytoplasmic dynein complex [GO:0005868]; extrinsic component of membrane [GO:0019898]; kinetochore [GO:0000776]; mitotic spindle [GO:0072686]; nuclear envelope [GO:0005635]; nuclear inclusion body [GO:0042405]; nuclear membrane [GO:0031965]; nuclear periphery [GO:0034399]; nuclear pore [GO:0005643]; nuclear pore nuclear basket [GO:0044615]; nucleus [GO:0005634]; chromatin …			Component of the nuclear pore complex (NPC), a complex required for the trafficking across the nuclear envelope. Functions as a scaffolding element in the nuclear phase of the NPC essential for normal nucleocytoplasmic transport of proteins and mRNAs, plays a role in the establishment of nuclear-peripheral chromatin compartmentalization in interphase, and in the mitotic spindle checkpoint signali…	Expressed in the heart, liver, kidney, spleen, lung and skeletal muscles. {ECO:0000269|PubMed:12424524}.	Nucleus {ECO:0000250|UniProtKB:P12270}. Nucleus membrane {ECO:0000250|UniProtKB:P12270}; Peripheral membrane protein {ECO:0000250|UniProtKB:P12270}; Nucleoplasmic side {ECO:0000250|UniProtKB:P12270}. Nucleus envelope {ECO:0000269|PubMed:12424524, ECO:0000269|PubMed:12513910}. Nucleus, nuclear pore complex {ECO:0000250|UniProtKB:P12270, ECO:0000269|PubMed:12513910}. Cytoplasm {ECO:0000250|UniProtK…		402491680	609858624	619669760	676670976	872874304	884321856	6.77648e+08	1.81381e+08	0.267663	571078272	734664448	1185065472	1508513152	1183526528	1289812224	1078776683	3.54302e+08	0.32843	1.59194	0.0848908
P70388|RAD50_MOUSE,P70388-2|RAD50_MOUSE,P70388-4|RAD50_MOUSE	RAD50_MOUSE	DNA repair protein RAD50	2	Rad50	ATP-binding; Acetylation; Alternative splicing; Cell cycle; Chromosome; Coiled coil; Complete proteome; DNA damage; DNA repair; Direct protein sequencing; Hydrolase; Meiosis; Metal-binding; Nucleotide-binding; Nucleus; Phosphoprotein; Reference proteome; Telomere; Zinc	condensed nuclear chromosome [GO:0000794]; membrane [GO:0016020]; Mre11 complex [GO:0030870]; nuclear chromatin [GO:0000790]; nuclear chromosome, telomeric region [GO:0000784]; nucleoplasm [GO:0005654]; nucleus [GO:0005634]; pronucleus [GO:0045120]; site of double-strand break [GO:0035861]; adenylate kinase activity [GO:0004017]; ATP binding [GO:0005524]; ATPase activity [GO:0016887]; DNA binding…			Component of the MRN complex, which plays a central role in double-strand break (DSB) repair, DNA recombination, maintenance of telomere integrity and meiosis. The complex possesses single-strand endonuclease activity and double-strand-specific 3'-5' exonuclease activity, which are provided by MRE11A. RAD50 may be required to bind DNA ends and hold them in close proximity. This could facilitate s…	In adult, it is expressed at very low level in most tissues, except in heart, lung and aorta. Expressed at high level in testis. {ECO:0000269|PubMed:8910585}.	Nucleus {ECO:0000250}. Chromosome, telomere {ECO:0000250}. Note=Localizes to discrete nuclear foci after treatment with genotoxic agents. {ECO:0000250}.		4.52034e+06	6.52464e+06	11406231	8539863	16937568	16954812	10813909	5.26762e+06	0.487115	9727910	11160552	18688488	23803800	20108760	19468252	17159627	5.5087e+06	0.321027	1.58681	0.128877
Q62167|DDX3X_MOUSE	DDX3X_MOUSE	ATP-dependent RNA helicase DDX3X	10	Ddx3x D1Pas1-rs2 Ddx3 Dead3 Erh	ATP-binding; Acetylation; Apoptosis; Chromosome partition; Complete proteome; Cytoplasm; DNA-binding; Direct protein sequencing; Helicase; Hydrolase; Immunity; Innate immunity; Isopeptide bond; Membrane; Methylation; Mitochondrion; Mitochondrion outer membrane; Nucleotide-binding; Nucleus; Phosphoprotein; RNA-binding; Reference proteome; Ribosome biogenesis; Transcription; Transcription regulatio…	cell-cell adherens junction [GO:0005913]; cytoplasm [GO:0005737]; cytoplasmic ribonucleoprotein granule [GO:0036464]; cytoplasmic stress granule [GO:0010494]; cytosolic small ribosomal subunit [GO:0022627]; eukaryotic translation initiation factor 3 complex [GO:0005852]; extracellular exosome [GO:0070062]; mitochondrial outer membrane [GO:0005741]; nuclear speck [GO:0016607]; nucleus [GO:0005634]…	ATP + H(2)O = ADP + phosphate.		Multifunctional ATP-dependent RNA helicase. The ATPase activity can be stimulated by various ribo- and deoxynucleic acids indicative for a relaxed substrate specificity. In vitro can unwind partially double-stranded DNA with a preference for 5'-single-stranded DNA overhangs. Is involved in several steps of gene expression, such as transcription, mRNA maturation, mRNA export and translation. Howev…	Developmentally regulated.	Nucleus speckle {ECO:0000250}. Cytoplasm {ECO:0000250}. Mitochondrion outer membrane {ECO:0000250}. Note=Located predominantly in nuclear speckles and, at low levels, throughout the cytoplasm. Located to the outer side of nuclear pore complexes (NPC). Shuttles between the nucleus and the cytoplasm in a XPO1 and may be also in a NFX1-dependent manner. Associated with polyadenylated mRNAs in the cy…		919182016	1189313024	1212222464	1243724544	1493713536	1510387840	1261423904	2.19547e+08	0.174047	996224256	1236287232	2331046656	2865696512	2224885760	2317208576	1995224832	721235516	0.361481	1.58172	0.106836
Q6P5D8|SMHD1_MOUSE	SMHD1_MOUSE	Structural maintenance of chromosomes flexible hinge domain-containing protein 1	7	Smchd1 Kiaa0650	Acetylation; Chromosome; Complete proteome; Isopeptide bond; Phosphoprotein; Reference proteome; Ubl conjugation	Barr body [GO:0001740]; nuclear chromosome, telomeric region [GO:0000784]; ATP binding [GO:0005524]; chromosome organization [GO:0051276]; dosage compensation by inactivation of X chromosome [GO:0009048]; inactivation of X chromosome by DNA methylation [GO:0060821]			Required for maintenance of X inactivation in females and hypermethylation of CpG islands associated with inactive X. Involved in a pathway that mediates the methylation of a subset of CpG islands slowly and requires the de novo methyltransferase DNMT3B. May be required for DUX4 silencing in somatic cells. {ECO:0000269|PubMed:18425126, ECO:0000269|PubMed:22841499}.		Chromosome {ECO:0000269|PubMed:18425126}. Note=Localizes to Barr body.		82960808	111108584	115253456	118307232	140496912	147550224	119279536	2.30321e+07	0.193093	95088352	119523424	203662672	248582960	225131056	236306448	188049152	6.47294e+07	0.344215	1.57654	0.0969646
Q3UKC1|TAXB1_MOUSE	TAXB1_MOUSE	Tax1-binding protein 1 homolog	9	Tax1bp1	Apoptosis; Coiled coil; Complete proteome; Metal-binding; Phosphoprotein; Reference proteome; Repeat; Zinc; Zinc-finger	extracellular exosome [GO:0070062]; kinase binding [GO:0019900]; metal ion binding [GO:0046872]; ubiquitin binding [GO:0043130]; apoptotic process [GO:0006915]; negative regulation of apoptotic process [GO:0043066]; negative regulation of NF-kappaB transcription factor activity [GO:0032088]			Inhibits TNF-induced apoptosis by mediating the TNFAIP3 anti-apoptotic activity. Degraded by caspase-3-like family proteins upon TNF-induced apoptosis. May also play a role in the pro-inflammatory cytokine IL-1 signaling cascade (By similarity). {ECO:0000250}.				253049328	372597056	430502944	434011168	527112224	551493824	4.28128e+08	1.08438e+08	0.253283	309066784	416866112	726937792	932905536	760427648	875830912	6.70339e+08	2.51894e+08	0.375771	1.56575	0.128418
Q9QXS1|PLEC_MOUSE,Q9QXS1-2|PLEC_MOUSE,Q9QXS1-8|PLEC_MOUSE,Q9QXS1-7|PLEC_MOUSE,Q9QXS1-6|PLEC_MOUSE,Q9QXS1-14|PLEC_MOUSE,Q9QXS1-4|PLEC_MOUSE,Q9QXS1-16|PLEC_MOUSE,Q9QXS1-5|PLEC_MOUSE,Q9QXS1-3|PLEC_MOUSE,Q9QXS1-13|PLEC_MOUSE,Q9QXS1-11|PLEC_MOUSE,Q9QXS1-12|PLEC_MOUSE,Q9QXS1-9|PLEC_MOUSE,Q9QXS1-10|PLEC_MOUSE,Q9QXS1-15|PLEC_MOUSE	PLEC_MOUSE	Plectin	4	Plec Plec1	3D-structure; Acetylation; Actin-binding; Alternative splicing; Cell junction; Coiled coil; Complete proteome; Cytoplasm; Cytoskeleton; Direct protein sequencing; Methylation; Phosphoprotein; Reference proteome; Repeat	brush border [GO:0005903]; cell-cell adherens junction [GO:0005913]; contractile fiber [GO:0043292]; cytoplasm [GO:0005737]; extracellular exosome [GO:0070062]; extracellular matrix [GO:0031012]; focal adhesion [GO:0005925]; hemidesmosome [GO:0030056]; intermediate filament cytoskeleton [GO:0045111]; sarcolemma [GO:0042383]; ankyrin binding [GO:0030506]; cadherin binding involved in cell-cell adh…			Interlinks intermediate filaments with microtubules and microfilaments and anchors intermediate filaments to desmosomes or hemidesmosomes. May be involved not only in the cross-linking and stabilization of cytoskeletal intermediate filaments network, but also in the regulation of their dynamics.	Detected in eye lens fiber cells (at protein level) (PubMed:21745462). Expressed at high levels in lung, brain, small intestine, muscle, heart and skin with lower levels found in kidney, liver, uterus, spleen and salivary gland (PubMed:10556294). {ECO:0000269|PubMed:10556294, ECO:0000269|PubMed:21745462}.	Cytoplasm, cytoskeleton. Cell junction, hemidesmosome {ECO:0000250}.		35413140	46109124	45244848	48716820	69565144	80961832	5.43352e+07	1.72095e+07	0.316729	48855748	63211436	98152816	112334128	87168336	100097392	84969976	2.42237e+07	0.285085	1.56381	0.0715133
Q9CYU6|DPH7_MOUSE	DPH7_MOUSE	Diphthine methyltransferase	2	Dph7 Wdr85	Alternative splicing; Complete proteome; Hydrolase; Reference proteome; Repeat; WD repeat	diphthine methylesterase activity [GO:0061685]; peptidyl-diphthamide biosynthetic process from peptidyl-histidine [GO:0017183]	Diphthine methyl ester-[translation elongation factor 2] + H(2)O = diphthine-[translation elongation factor 2] + methanol. {ECO:0000250|UniProtKB:P38332}.	Protein modification; peptidyl-diphthamide biosynthesis.	Catalyzes the demethylation of diphthine methyl ester to form diphthine, an intermediate diphthamide biosynthesis, a post-translational modification of histidine which occurs in translation elongation factor 2 (EEF2). {ECO:0000250|UniProtKB:Q9BTV6}.				33459336	48748912	44161328	48706556	52383140	47868664	4.5888e+07	6.62861e+06	0.144452	36673340	53646400	70381344	84006504	85230784	96372536	71051818	2.23396e+07	0.314412	1.54838	0.0824468
G5E8P0|GCP6_MOUSE	GCP6_MOUSE	Gamma-tubulin complex component 6	2	Tubgcp6 Kiaa1669	Alternative splicing; Complete proteome; Cytoplasm; Cytoskeleton; Microtubule; Reference proteome	centrosome [GO:0005813]; equatorial microtubule organizing center [GO:0000923]; extracellular exosome [GO:0070062]; gamma-tubulin ring complex [GO:0008274]; membrane [GO:0016020]; microtubule [GO:0005874]; spindle pole [GO:0000922]; gamma-tubulin binding [GO:0043015]; microtubule binding [GO:0008017]; structural constituent of cytoskeleton [GO:0005200]; centrosome duplication [GO:0051298]; cytopl…			Gamma-tubulin complex is necessary for microtubule nucleation at the centrosome. {ECO:0000250|UniProtKB:Q96RT7}.		Cytoplasm, cytoskeleton, microtubule organizing center, centrosome {ECO:0000250|UniProtKB:Q96RT7}.		37666212	48109232	64952516	71387584	72192696	74204920	61418860	1.50516e+07	0.245065	42699724	59461340	89977480	111365928	126013776	136500672	9.43365e+07	3.73441e+07	0.39586	1.53595	0.155623
B2RQC6|PYR1_MOUSE	PYR1_MOUSE	CAD protein [Includes: Glutamine-dependent carbamoyl-phosphate synthase	12	Cad	ATP-binding; Acetylation; Allosteric enzyme; Alternative splicing; Complete proteome; Cytoplasm; Glutamine amidotransferase; Hydrolase; Ligase; Magnesium; Manganese; Metal-binding; Multifunctional enzyme; Nucleotide-binding; Nucleus; Phosphoprotein; Pyrimidine biosynthesis; Reference proteome; Repeat; Transferase; Zinc	cytoplasm [GO:0005737]; cytosol [GO:0005829]; extracellular exosome [GO:0070062]; membrane [GO:0016020]; neuronal cell body [GO:0043025]; nuclear matrix [GO:0016363]; nucleoplasm [GO:0005654]; nucleus [GO:0005634]; protein complex [GO:0043234]; terminal bouton [GO:0043195]; amino acid binding [GO:0016597]; aspartate carbamoyltransferase activity [GO:0004070]; ATP binding [GO:0005524]; carbamoyl-p…	2 ATP + L-glutamine + HCO(3)(-) + H(2)O = 2 ADP + phosphate + L-glutamate + carbamoyl phosphate. {ECO:0000250|UniProtKB:P27708}.; Carbamoyl phosphate + L-aspartate = phosphate + N-carbamoyl-L-aspartate. {ECO:0000250|UniProtKB:P27708}.; (S)-dihydroorotate + H(2)O = N-carbamoyl-L-aspartate. {ECO:0000250|UniProtKB:P27708}.	Pyrimidine metabolism; UMP biosynthesis via de novo pathway; (S)-dihydroorotate from bicarbonate: step 1/3.; Pyrimidine metabolism; UMP biosynthesis via de novo pathway; (S)-dihydroorotate from bicarbonate: step 2/3.; Pyrimidine metabolism; UMP biosynthesis via de novo pathway; (S)-dihydroorotate from bicarbonate: step 3/3.	This protein is a "fusion" protein encoding four enzymatic activities of the pyrimidine pathway (GATase, CPSase, ATCase and DHOase). {ECO:0000250|UniProtKB:P27708}.		Cytoplasm {ECO:0000250}. Nucleus {ECO:0000250}. Note=Cytosolic and unphosphorylated in resting cells, translocates to the nucleus in response to EGF stimulation, nuclear import promotes optimal cell growth. {ECO:0000250}.		1231668096	1714348288	2056029824	2206682624	2566216448	2629348096	2067382229	5.30514e+08	0.256611	1461809408	1852776832	3725194240	4553277440	3510662912	3907488256	3168534848	1227568032	0.387425	1.53263	0.151247
O35904|PK3CD_MOUSE	PK3CD_MOUSE	Phosphatidylinositol 4,5-bisphosphate 3-kinase catalytic subunit delta isoform	6	Pik3cd	3D-structure; ATP-binding; Adaptive immunity; Alternative splicing; Chemotaxis; Complete proteome; Cytoplasm; Differentiation; Immunity; Inflammatory response; Innate immunity; Kinase; Nucleotide-binding; Phosphoprotein; Reference proteome; Transferase	cytoplasm [GO:0005737]; phosphatidylinositol 3-kinase complex [GO:0005942]; plasma membrane [GO:0005886]; 1-phosphatidylinositol-3-kinase activity [GO:0016303]; 1-phosphatidylinositol-4-phosphate 3-kinase activity [GO:0035005]; ATP binding [GO:0005524]; kinase activity [GO:0016301]; phosphatidylinositol-4,5-bisphosphate 3-kinase activity [GO:0046934]; adaptive immune response [GO:0002250]; B cell…	ATP + 1-phosphatidyl-1D-myo-inositol 4,5-bisphosphate = ADP + 1-phosphatidyl-1D-myo-inositol 3,4,5-trisphosphate.	Phospholipid metabolism; phosphatidylinositol phosphate biosynthesis.	Phosphoinositide-3-kinase (PI3K) that phosphorylates PftdIns(4,5)P2 (Phosphatidylinositol 4,5-bisphosphate) to generate phosphatidylinositol 3,4,5-trisphosphate (PIP3). PIP3 plays a key role by recruiting PH domain-containing proteins to the membrane, including AKT1 and PDPK1, activating signaling cascades involved in cell growth, survival, proliferation, motility and morphology. Mediates immune …	Isoform 1 is expressed in spleen and lung (at protein level). Isoform 1 is expressed predominantly in leukocytes. {ECO:0000269|PubMed:22020336}.	Cytoplasm {ECO:0000250}.		112095720	139689376	191174096	191830848	180991856	189341952	1.67521e+08	3.36292e+07	0.200747	110317280	134997584	321549440	395391136	276429472	297936064	256103496	1.11146e+08	0.43399	1.52879	0.186646
Q8C3X4|GUF1_MOUSE,Q8C3X4-2|GUF1_MOUSE	GUF1_MOUSE	Translation factor Guf1, mitochondrial	2	Guf1	Alternative splicing; Complete proteome; GTP-binding; Hydrolase; Membrane; Mitochondrion; Mitochondrion inner membrane; Nucleotide-binding; Protein biosynthesis; Reference proteome; Transit peptide	mitochondrial inner membrane [GO:0005743]; mitochondrial matrix [GO:0005759]; mitochondrion [GO:0005739]; GTP binding [GO:0005525]; GTPase activity [GO:0003924]; ribosome binding [GO:0043022]; positive regulation of translation [GO:0045727]; translation [GO:0006412]	GTP + H(2)O = GDP + phosphate. {ECO:0000255|HAMAP-Rule:MF_03137}.		Promotes mitochondrial protein synthesis. May act as a fidelity factor of the translation reaction, by catalyzing a one-codon backward translocation of tRNAs on improperly translocated ribosomes. Binds to mitochondrial ribosomes in a GTP-dependent manner. {ECO:0000255|HAMAP-Rule:MF_03137}.		Mitochondrion inner membrane {ECO:0000255|HAMAP-Rule:MF_03137}; Peripheral membrane protein {ECO:0000255|HAMAP-Rule:MF_03137}; Matrix side {ECO:0000255|HAMAP-Rule:MF_03137}.		9160055	15138229	12462775	11871451	12195936	16614831	1.29072e+07	2.62836e+06	0.203635	11202435	12806630	18324160	28062364	19602816	28265288	1.97106e+07	7.27904e+06	0.369295	1.5271	0.134691
Q91V92|ACLY_MOUSE	ACLY_MOUSE	ATP-citrate synthase	3	Acly	ATP-binding; Acetylation; Complete proteome; Cytoplasm; Lipid biosynthesis; Lipid metabolism; Magnesium; Metal-binding; Nucleotide-binding; Phosphoprotein; Reference proteome; Transferase; Ubl conjugation	citrate lyase complex [GO:0009346]; cytoplasm [GO:0005737]; cytosol [GO:0005829]; extracellular exosome [GO:0070062]; membrane [GO:0016020]; mitochondrion [GO:0005739]; nucleoplasm [GO:0005654]; plasma membrane [GO:0005886]; ATP binding [GO:0005524]; ATP citrate synthase activity [GO:0003878]; cofactor binding [GO:0048037]; metal ion binding [GO:0046872]; acetyl-CoA biosynthetic process [GO:00060…	ADP + phosphate + acetyl-CoA + oxaloacetate = ATP + citrate + CoA.		ATP-citrate synthase is the primary enzyme responsible for the synthesis of cytosolic acetyl-CoA in many tissues. Has a central role in de novo lipid synthesis. In nervous tissue it may be involved in the biosynthesis of acetylcholine (By similarity). {ECO:0000250}.		Cytoplasm {ECO:0000250}.		24300888	30867794	31907184	34048308	30884040	30016280	3.03374e+07	3.26674e+06	0.10768	25469554	28389376	53681648	70462184	45993868	53802100	4.62998e+07	1.70257e+07	0.367727	1.52616	0.130986
P47226|TES_MOUSE,P47226-2|TES_MOUSE	TES_MOUSE	Testin	4	Tes	Alternative splicing; Cell junction; Complete proteome; Cytoplasm; LIM domain; Metal-binding; Reference proteome; Repeat; Zinc	cell junction [GO:0030054]; cell-cell adherens junction [GO:0005913]; cytoplasm [GO:0005737]; focal adhesion [GO:0005925]; nucleus [GO:0005634]; plasma membrane [GO:0005886]; protein complex [GO:0043234]; cadherin binding involved in cell-cell adhesion [GO:0098641]; poly(A) RNA binding [GO:0044822]; zinc ion binding [GO:0008270]; negative regulation of cell proliferation [GO:0008285]			Scaffold protein that may play a role in cell adhesion, cell spreading and in the reorganization of the actin cytoskeleton. Plays a role in the regulation of cell proliferation. May act as a tumor suppressor (By similarity). {ECO:0000250}.	Detected at the acrosome of round spermatids (at protein level). Isoform TES1 transcript is highly expressed in adult testis and detected at low levels in other tissues. Isoform TES2 transcript is highly expressed in testis, kidney and spleen; intermediate in thymus, submaxillary gland and lung; detected at low levels in other tissues. {ECO:0000269|PubMed:21278383}.	Cytoplasm {ECO:0000269|PubMed:21278383}. Cell junction, focal adhesion {ECO:0000250}. Note=Detected along actin stress fibers (By similarity). Detected at the subacrosomal layer in round spermatids. {ECO:0000250}.		45331196	70635464	83630144	91294184	97668008	111953408	83418734	2.32095e+07	0.278229	65657360	86754456	134338736	166915024	151099664	156876992	126940372	4.12386e+07	0.324866	1.52172	0.10664
Q3UHD2|GFOD1_MOUSE	GFOD1_MOUSE	Glucose-fructose oxidoreductase domain-containing protein 1	4	Gfod1	Complete proteome; Oxidoreductase; Reference proteome; Secreted; Signal	extracellular region [GO:0005576]; oxidoreductase activity [GO:0016491]; oxidation-reduction process [GO:0055114]					Secreted {ECO:0000305}.		32667406	43353108	40165576	44414460	51418852	53176252	4.41993e+07	7.51965e+06	0.170131	36457692	46664748	67311120	88718312	80528280	83459672	6.719e+07	2.1316e+07	0.317249	1.52016	0.0931966
O55106|STRN_MOUSE	STRN_MOUSE	Striatin	5	Strn	Calmodulin-binding; Cell projection; Coiled coil; Complete proteome; Cytoplasm; Membrane; Phosphoprotein; Reference proteome; Repeat; WD repeat	bicellular tight junction [GO:0005923]; cytoplasm [GO:0005737]; dendritic spine [GO:0043197]; membrane [GO:0016020]; protein phosphatase type 2A complex [GO:0000159]; armadillo repeat domain binding [GO:0070016]; estrogen receptor binding [GO:0030331]; protein complex binding [GO:0032403]; protein phosphatase 2A binding [GO:0051721]; negative regulation of cell proliferation [GO:0008285]; Wnt sig…			Binds calmodulin in a calcium dependent manner. May function as scaffolding or signaling protein.	Mainly expressed in brain but is also expressed at low levels in various tissues such as kidney, spleen, skeletal muscle and lung. {ECO:0000269|PubMed:10748158}.	Cytoplasm. Membrane; Peripheral membrane protein. Cell projection, dendritic spine {ECO:0000250}. Note=CTTNBP2-binding may regulate dendritic spine distribution. {ECO:0000250}.		30691176	36024772	42650136	50553656	48139264	57266944	4.4221e+07	9.78114e+06	0.221188	37535016	50989000	74407952	100160296	60380104	77916576	6.68982e+07	2.20996e+07	0.330346	1.51281	0.108071
Q8BH74|NU107_MOUSE	NU107_MOUSE	Nuclear pore complex protein Nup107	3	Nup107	Acetylation; Centromere; Chromosome; Complete proteome; Kinetochore; Membrane; Methylation; Nuclear pore complex; Nucleus; Phosphoprotein; Protein transport; Reference proteome; Translocation; Transport; mRNA transport	centrosome [GO:0005813]; condensed chromosome kinetochore [GO:0000777]; membrane [GO:0016020]; nuclear membrane [GO:0031965]; nuclear periphery [GO:0034399]; nuclear pore [GO:0005643]; nuclear pore outer ring [GO:0031080]; nucleoplasm [GO:0005654]; nucleocytoplasmic transporter activity [GO:0005487]; structural constituent of nuclear pore [GO:0017056]; mRNA export from nucleus [GO:0006406]; nucle…			Plays a role in the nuclear pore complex (NPC) assembly and/or maintenance. Required for the assembly of peripheral proteins into the NPC. May anchor NUP62 to the NPC. {ECO:0000250|UniProtKB:P57740}.		Nucleus membrane {ECO:0000250|UniProtKB:P57740}. Nucleus, nuclear pore complex {ECO:0000250|UniProtKB:P57740}. Chromosome, centromere, kinetochore {ECO:0000250|UniProtKB:P57740}. Note=Located on both the cytoplasmic and nuclear sides of the NPC core structure. During mitosis, localizes to the kinetochores. Dissociates from the dissasembled NPC structure late during prophase of mitosis. {ECO:00002…		24840256	30584694	49679932	46894036	62194468	64582684	4.64627e+07	1.61617e+07	0.347842	31665910	41084620	84450520	111342320	67831920	82745744	6.98535e+07	2.96332e+07	0.424219	1.50343	0.209404
Q3U3C9-2|GSE1_MOUSE,Q3U3C9|GSE1_MOUSE,Q3U3C9-3|GSE1_MOUSE,Q3U3C9-4|GSE1_MOUSE	GSE1_MOUSE	Genetic suppressor element 1	2	Gse1 Kiaa0182	Acetylation; Alternative splicing; Coiled coil; Complete proteome; Methylation; Phosphoprotein; Reference proteome								41362848	56178360	63225412	74889232	68760248	66759160	6.18625e+07	1.17954e+07	0.190671	41157004	51437368	89773888	127445720	124466616	122869848	9.28584e+07	3.87151e+07	0.416926	1.50104	0.185334
Q99ME9|NOG1_MOUSE	NOG1_MOUSE	Nucleolar GTP-binding protein 1	2	Gtpbp4 Crfg Nog1	Acetylation; Complete proteome; GTP-binding; Nucleotide-binding; Nucleus; Phosphoprotein; Reference proteome; Ribosome biogenesis	cytoplasm [GO:0005737]; Golgi apparatus [GO:0005794]; membrane [GO:0016020]; nuclear membrane [GO:0031965]; nucleolus [GO:0005730]; nucleus [GO:0005634]; perinuclear region of cytoplasm [GO:0048471]; GTP binding [GO:0005525]; GTPase activity [GO:0003924]; poly(A) RNA binding [GO:0044822]; maturation of LSU-rRNA from tricistronic rRNA transcript (SSU-rRNA, 5.8S rRNA, LSU-rRNA) [GO:0000463]; negati…			Involved in the biogenesis of the 60S ribosomal subunit. {ECO:0000250}.	Ubiquitous.	Nucleus, nucleolus {ECO:0000250}.		23228626	36735160	24721116	26395904	33645700	31940494	29444500	5.42725e+06	0.184321	22068166	29305624	40229896	60795924	54772936	57686584	4.41432e+07	1.61028e+07	0.364786	1.4992	0.141206
Q99KC8|VMA5A_MOUSE	VMA5A_MOUSE	von Willebrand factor A domain-containing protein 5A	5	Vwa5a Loh11cr2a	Complete proteome; Phosphoprotein; Reference proteome; Tumor suppressor	nucleoplasm [GO:0005654]; nucleus [GO:0005634]			May play a role in tumorigenesis as a tumor suppressor. Altered expression of this protein and disruption of the molecular pathway it is involved in may contribute directly to or modify tumorigenesis (By similarity). {ECO:0000250}.				111069504	154443072	171920992	186117088	207495296	218471552	174919584	3.89575e+07	0.222717	140285040	180540160	277332064	348823392	296968064	322214976	2.61027e+08	8.25428e+07	0.316223	1.49227	0.104657
Q61466|SMRD1_MOUSE	SMRD1_MOUSE	SWI/SNF-related matrix-associated actin-dependent regulator of chromatin subfamily D member 1	5	Smarcd1 Baf60a D15Kz1	3D-structure; Acetylation; Alternative splicing; Chromatin regulator; Coiled coil; Complete proteome; Direct protein sequencing; Methylation; Neurogenesis; Nucleus; Reference proteome	BAF-type complex [GO:0090544]; nBAF complex [GO:0071565]; npBAF complex [GO:0071564]; SWI/SNF complex [GO:0016514]; chromatin binding [GO:0003682]; protein complex scaffold [GO:0032947]; cellular response to fatty acid [GO:0071398]; chromatin remodeling [GO:0006338]; chromatin-mediated maintenance of transcription [GO:0048096]; covalent chromatin modification [GO:0016569]; nervous system developm…			Involved in chromatin remodeling. Has a strong influence on vitamin D-mediated transcriptional activity from an enhancer vitamin D receptor element (VDRE). May be a link between mammalian SWI-SNF-like chromatin remodeling complexes and the vitamin D receptor (VDR) heterodimer. Mediates critical interactions between nuclear receptors and the BRG1/SMARCA4 chromatin-remodeling complex for transactiv…	Ubiquitous. {ECO:0000269|PubMed:2725507, ECO:0000269|PubMed:8804307}.	Nucleus {ECO:0000305}.		46478260	58679768	83994656	88906120	103697720	110290752	8.20079e+07	2.50138e+07	0.305017	59531184	73612080	127672680	168281376	145407504	159502320	122334524	4.55446e+07	0.372296	1.49174	0.165829
Q3U1J4|DDB1_MOUSE	DDB1_MOUSE	DNA damage-binding protein 1	12	Ddb1	Acetylation; Complete proteome; Cytoplasm; DNA damage; DNA repair; DNA-binding; Nucleus; Phosphoprotein; Reference proteome; Repeat; Ubl conjugation; Ubl conjugation pathway	Cul4-RING E3 ubiquitin ligase complex [GO:0080008]; Cul4A-RING E3 ubiquitin ligase complex [GO:0031464]; Cul4B-RING E3 ubiquitin ligase complex [GO:0031465]; cullin-RING ubiquitin ligase complex [GO:0031461]; cytoplasm [GO:0005737]; extracellular exosome [GO:0070062]; extracellular space [GO:0005615]; nuclear chromosome, telomeric region [GO:0000784]; nucleoplasm [GO:0005654]; nucleus [GO:0005634…		Protein modification; protein ubiquitination.	Required for DNA repair. Binds to DDB2 to form the UV-damaged DNA-binding protein complex (the UV-DDB complex). The UV-DDB complex may recognize UV-induced DNA damage and recruit proteins of the nucleotide excision repair pathway (the NER pathway) to initiate DNA repair. The UV-DDB complex preferentially binds to cyclobutane pyrimidine dimers (CPD), 6-4 photoproducts (6-4 PP), apurinic sites and …	Ubiquitously expressed. Expressed in pregnant, lactating and involuting mammary gland. {ECO:0000269|PubMed:10574459}.	Cytoplasm {ECO:0000250}. Nucleus {ECO:0000250}. Note=Primarily cytoplasmic. Translocates to the nucleus following UV irradiation and subsequently accumulates at sites of DNA damage (By similarity). {ECO:0000250}.		587270400	814111232	975045120	1062592192	1140132992	1188167296	961219872	2.26036e+08	0.235155	669770432	917130816	1619797376	2044106368	1553362304	1770329088	1429082731	5.2634e+08	0.368306	1.48674	0.154446
Q8C779|CX057_MOUSE,Q8C779-2|CX057_MOUSE	CX057_MOUSE	Uncharacterized protein CXorf57 homolog	2		Alternative splicing; Complete proteome; Reference proteome	poly(A) RNA binding [GO:0044822]							18044158	21008860	31435712	36640388	36671256	37944064	3.02907e+07	8.68384e+06	0.286683	24083550	25719198	58138472	56931512	54421080	50827452	4.50202e+07	1.5792e+07	0.350776	1.48627	0.146496
E9Q1P8|I2BP2_MOUSE	I2BP2_MOUSE	Interferon regulatory factor 2-binding protein 2	3	Irf2bp2	Acetylation; Activator; Complete proteome; Cytoplasm; Metal-binding; Nucleus; Phosphoprotein; Reference proteome; Repressor; Transcription; Transcription regulation; Zinc; Zinc-finger	cytoplasm [GO:0005737]; nucleus [GO:0005634]; metal ion binding [GO:0046872]; transcription corepressor activity [GO:0003714]; negative regulation of transcription from RNA polymerase II promoter [GO:0000122]; transcription, DNA-templated [GO:0006351]			Acts as a transcriptional corepressor in a IRF2-dependent manner, this repression is not mediated by histone deacetylase activities. Represses the NFAT1-dependent transactivation of NFAT-responsive promoters. Acts as a coactivator of VEGFA expression in cardiac and skeletal muscle (By similarity). {ECO:0000250}.		Cytoplasm {ECO:0000250}. Nucleus {ECO:0000250}.		74211408	82710904	121714408	113305432	135675328	136121920	1.10623e+08	2.65063e+07	0.239609	90033296	98965344	217513440	235713360	161176208	179585024	163831112	5.99296e+07	0.365801	1.48098	0.155623
Q99MI1|RB6I2_MOUSE	RB6I2_MOUSE	ELKS/Rab6-interacting/CAST family member 1	4	Erc1 Cast2 Kiaa1081 Rab6ip2	Acetylation; Alternative splicing; Coiled coil; Complete proteome; Cytoplasm; Golgi apparatus; Membrane; Phosphoprotein; Protein transport; Reference proteome; Transport	cell-cell adherens junction [GO:0005913]; cytoplasm [GO:0005737]; Golgi membrane [GO:0000139]; IkappaB kinase complex [GO:0008385]; presynaptic active zone [GO:0048786]; synapse [GO:0045202]; cadherin binding involved in cell-cell adhesion [GO:0098641]; PDZ domain binding [GO:0030165]; Rab GTPase binding [GO:0017137]; I-kappaB phosphorylation [GO:0007252]; protein transport [GO:0015031]; retrogra…			Regulatory subunit of the IKK complex. Probably recruits IkappaBalpha/NFKBIA to the complex (By similarity). May be involved in the organization of the cytomatrix at the nerve terminals active zone (CAZ) which regulates neurotransmitter release. May be involved in vesicle trafficking at the CAZ. May be involved in Rab-6 regulated endosomes to Golgi transport. {ECO:0000250}.	Widely expressed. {ECO:0000269|PubMed:11929610}.	Cytoplasm. Membrane; Peripheral membrane protein. Golgi apparatus membrane; Peripheral membrane protein. Note=In neurons, localized closed to presynaptic membrane. Recruited on Golgi membranes by RAB6A in a GTP-dependent manner.		54956344	58865568	69221704	57180936	79896808	79747568	6.66448e+07	1.13194e+07	0.169846	71906672	88226808	96140208	117134544	100202888	117133192	9.84574e+07	1.74106e+07	0.176834	1.47734	0.0178657
Q8CAQ8-5|MIC60_MOUSE,Q8CAQ8|MIC60_MOUSE,Q8CAQ8-2|MIC60_MOUSE	MIC60_MOUSE	MICOS complex subunit Mic60	10	Immt Mic60	Acetylation; Alternative splicing; Coiled coil; Complete proteome; Direct protein sequencing; Membrane; Mitochondrion; Mitochondrion inner membrane; Phosphoprotein; Reference proteome; Transit peptide; Transmembrane; Transmembrane helix	membrane [GO:0016020]; MICOS complex [GO:0061617]; mitochondrial inner membrane [GO:0005743]; mitochondrion [GO:0005739]; myelin sheath [GO:0043209]; poly(A) RNA binding [GO:0044822]; cristae formation [GO:0042407]; mitochondrial calcium ion homeostasis [GO:0051560]			Component of the MICOS complex, a large protein complex of the mitochondrial inner membrane that plays crucial roles in the maintenance of crista junctions, inner membrane architecture, and formation of contact sites to the outer membrane. Plays an important role in the maintenance of the MICOS complex stability and the mitochondrial cristae morphology. {ECO:0000250|UniProtKB:Q16891}.		Mitochondrion inner membrane {ECO:0000250|UniProtKB:Q16891}; Single-pass membrane protein {ECO:0000255}. Mitochondrion {ECO:0000250|UniProtKB:Q16891}.		358854624	524288832	584451840	631423616	847757760	874369984	636857776	1.96786e+08	0.308996	446998368	611118848	1004979776	1319810304	1057158208	1190711424	9.38463e+08	3.39488e+08	0.361749	1.47358	0.16759
Q3TLH4|PRC2C_MOUSE,Q3TLH4-5|PRC2C_MOUSE	PRC2C_MOUSE	Protein PRRC2C	6	Prrc2c Bat2d Bat2d1 Bat2l2 Kiaa1096	Acetylation; Alternative splicing; Coiled coil; Complete proteome; Isopeptide bond; Methylation; Phosphoprotein; Reference proteome; Ubl conjugation	membrane [GO:0016020]; poly(A) RNA binding [GO:0044822]; protein C-terminus binding [GO:0008022]; hematopoietic progenitor cell differentiation [GO:0002244]							230833504	322684512	379475488	406484896	409462976	417231776	3.61029e+08	7.25704e+07	0.20101	257484112	330154336	525647072	672006464	632281216	736324800	5.2565e+08	193548857	0.368209	1.45598	0.167287
P49717|MCM4_MOUSE	MCM4_MOUSE	DNA replication licensing factor MCM4	10	Mcm4 Cdc21 Mcmd4	ATP-binding; Acetylation; Cell cycle; Complete proteome; DNA replication; DNA-binding; Helicase; Hydrolase; Nucleotide-binding; Nucleus; Phosphoprotein; Reference proteome; Ubl conjugation	MCM complex [GO:0042555]; membrane [GO:0016020]; nuclear chromosome, telomeric region [GO:0000784]; nucleoplasm [GO:0005654]; ATP binding [GO:0005524]; ATP-dependent DNA helicase activity [GO:0004003]; single-stranded DNA binding [GO:0003697]; cell cycle [GO:0007049]; DNA replication initiation [GO:0006270]; DNA unwinding involved in DNA replication [GO:0006268]	ATP + H(2)O = ADP + phosphate.		Acts as component of the MCM2-7 complex (MCM complex) which is the putative replicative helicase essential for 'once per cell cycle' DNA replication initiation and elongation in eukaryotic cells. The active ATPase sites in the MCM2-7 ring are formed through the interaction surfaces of two neighboring subunits such that a critical structure of a conserved arginine finger motif is provided in trans…		Nucleus {ECO:0000250}.		427820416	637774656	785474944	914007232	959050560	1115586560	8.06619e+08	246037565	0.305023	540904704	704002944	1504487040	1730256512	1160984576	1389771520	1171734549	466271559	0.397933	1.45265	0.21031
Q6PFD9|NUP98_MOUSE	NUP98_MOUSE	Nuclear pore complex protein Nup98-Nup96 [Cleaved into: Nuclear pore complex protein Nup98	9	Nup98	3D-structure; Acetylation; Autocatalytic cleavage; Complete proteome; Membrane; Nuclear pore complex; Nucleus; Phosphoprotein; Protein transport; Reference proteome; Repeat; Translocation; Transport; mRNA transport	nuclear envelope [GO:0005635]; nuclear inclusion body [GO:0042405]; nuclear membrane [GO:0031965]; nuclear periphery [GO:0034399]; nuclear pore [GO:0005643]; nuclear pore cytoplasmic filaments [GO:0044614]; nuclear pore nuclear basket [GO:0044615]; nuclear pore outer ring [GO:0031080]; nucleus [GO:0005634]; nuclear localization sequence binding [GO:0008139]; nucleocytoplasmic transporter activity…			Plays a role in the nuclear pore complex (NPC) assembly and/or maintenance. Involved in the bidirectional transport across the NPC. May anchor NUP153 and TPR to the NPC (By similarity). {ECO:0000250}.		Nucleus membrane {ECO:0000250|UniProtKB:P52948}; Peripheral membrane protein {ECO:0000250|UniProtKB:P52948}; Nucleoplasmic side {ECO:0000250|UniProtKB:P52948}. Nucleus, nuclear pore complex {ECO:0000250|UniProtKB:P52948}. Note=NUP98 is localized to the nucleoplasmic side of the nuclear pore complex (NPC), at or near the nucleoplasmic basket. Dissociates from the dissasembled NPC structure early d…		314253280	437669568	599097664	656384448	709171648	702428160	569834128	1.60083e+08	0.280929	362363776	444418048	937213184	1149769984	994860480	1068501504	8.26188e+08	3.36178e+08	0.406903	1.44987	0.215756
P49718|MCM5_MOUSE	MCM5_MOUSE	DNA replication licensing factor MCM5	12	Mcm5 Cdc46 Mcmd5	ATP-binding; Acetylation; Cell cycle; Complete proteome; DNA replication; DNA-binding; Helicase; Hydrolase; Nucleotide-binding; Nucleus; Phosphoprotein; Reference proteome	MCM complex [GO:0042555]; membrane [GO:0016020]; nuclear chromosome, telomeric region [GO:0000784]; nucleoplasm [GO:0005654]; ATP binding [GO:0005524]; chromatin binding [GO:0003682]; DNA helicase activity [GO:0003678]; DNA replication origin binding [GO:0003688]; cell cycle [GO:0007049]; DNA replication initiation [GO:0006270]	ATP + H(2)O = ADP + phosphate.		Acts as component of the MCM2-7 complex (MCM complex) which is the putative replicative helicase essential for 'once per cell cycle' DNA replication initiation and elongation in eukaryotic cells. The active ATPase sites in the MCM2-7 ring are formed through the interaction surfaces of two neighboring subunits such that a critical structure of a conserved arginine finger motif is provided in trans…		Nucleus.		3068850176	4310075392	5146601472	5566882304	6581984256	6743543296	5236322816	1396832826	0.266758	3668566272	4809634816	8208756224	10513325056	8557331456	9720835072	7579741483	2739062559	0.361366	1.44753	0.174495
P52503|NDUS6_MOUSE	NDUS6_MOUSE	NADH dehydrogenase [ubiquinone] iron-sulfur protein 6, mitochondrial	2	Ndufs6 Ip13	Acetylation; Complete proteome; Electron transport; Membrane; Mitochondrion; Mitochondrion inner membrane; Reference proteome; Respiratory chain; Transit peptide; Transport	mitochondrial respiratory chain complex I [GO:0005747]; mitochondrion [GO:0005739]; cardiovascular system development [GO:0072358]; fatty acid metabolic process [GO:0006631]; mitochondrial electron transport, NADH to ubiquinone [GO:0006120]; mitochondrion morphogenesis [GO:0070584]; multicellular organism aging [GO:0010259]; multicellular organism growth [GO:0035264]; muscle contraction [GO:00069…			Accessory subunit of the mitochondrial membrane respiratory chain NADH dehydrogenase (Complex I), that is believed not to be involved in catalysis. Complex I functions in the transfer of electrons from NADH to the respiratory chain. The immediate electron acceptor for the enzyme is believed to be ubiquinone (By similarity). {ECO:0000250}.		Mitochondrion inner membrane; Peripheral membrane protein; Matrix side.		93004520	128972544	184914976	198947104	57676468	61011084	1.20754e+08	6.10186e+07	0.505312	73784784	107286952	189131552	240170496	197864688	234295056	173755588	6.82728e+07	0.392924	1.43892	0.279632
Q922K7|NOP2_MOUSE	NOP2_MOUSE	Probable 28S rRNA	3	Nop2 Nol1	Acetylation; Citrullination; Complete proteome; Isopeptide bond; Methyltransferase; Nucleus; Phosphoprotein; RNA-binding; Reference proteome; S-adenosyl-L-methionine; Transferase; Ubl conjugation; rRNA processing	nucleolus [GO:0005730]; poly(A) RNA binding [GO:0044822]; rRNA (cytosine-C5-)-methyltransferase activity [GO:0009383]; maturation of LSU-rRNA [GO:0000470]; positive regulation of cell proliferation [GO:0008284]; rRNA base methylation [GO:0070475]	S-adenosyl-L-methionine + cytosine in 28S rRNA = S-adenosyl-L-homocysteine + C(5)-methylcytosine in 28S rRNA.		S-adenosyl-L-methionine-dependent methyltransferase that specifically methylates the C(5) position of a cytosine in 28S rRNA. May play a role in the regulation of the cell cycle and the increased nucleolar activity that is associated with the cell proliferation. {ECO:0000250}.		Nucleus, nucleolus {ECO:0000250}.		23946354	38906676	40767088	41274840	52108620	39402984	3.94011e+07	9.01057e+06	0.228688	24274750	35048864	79079200	95532744	53565848	50863260	56394111	2.67294e+07	0.473975	1.43128	0.282001
P25206|MCM3_MOUSE	MCM3_MOUSE	DNA replication licensing factor MCM3	11	Mcm3 Mcmd Mcmd3	ATP-binding; Acetylation; Cell cycle; Complete proteome; DNA replication; DNA-binding; Glycoprotein; Helicase; Hydrolase; Nucleotide-binding; Nucleus; Phosphoprotein; Reference proteome	centrosome [GO:0005813]; cytoplasm [GO:0005737]; intracellular membrane-bounded organelle [GO:0043231]; MCM complex [GO:0042555]; membrane [GO:0016020]; nuclear chromosome, telomeric region [GO:0000784]; nucleoplasm [GO:0005654]; nucleus [GO:0005634]; perinuclear region of cytoplasm [GO:0048471]; ATP binding [GO:0005524]; DNA binding [GO:0003677]; DNA helicase activity [GO:0003678]; cell cycle [G…	ATP + H(2)O = ADP + phosphate.		Acts as component of the MCM2-7 complex (MCM complex) which is the putative replicative helicase essential for 'once per cell cycle' DNA replication initiation and elongation in eukaryotic cells. The active ATPase sites in the MCM2-7 ring are formed through the interaction surfaces of two neighboring subunits such that a critical structure of a conserved arginine finger motif is provided in trans…		Nucleus.		4525799936	6571359232	7193250816	7895154688	8908073984	9606943744	7450097067	1809166905	0.242838	4981732352	6568436224	11589908480	14918901760	11727089664	13597247488	10563885995	3942011348	0.373159	1.41795	0.199337
O08810|U5S1_MOUSE	U5S1_MOUSE	116 kDa U5 small nuclear ribonucleoprotein component	11	Eftud2 Snrp116	Acetylation; Complete proteome; GTP-binding; Isopeptide bond; Nucleotide-binding; Nucleus; Phosphoprotein; Reference proteome; Spliceosome; Ubl conjugation; mRNA processing; mRNA splicing	Cajal body [GO:0015030]; catalytic step 2 spliceosome [GO:0071013]; cytoplasm [GO:0005737]; extracellular matrix [GO:0031012]; membrane [GO:0016020]; nuclear speck [GO:0016607]; nucleoplasm [GO:0005654]; nucleus [GO:0005634]; GTP binding [GO:0005525]; GTPase activity [GO:0003924]; poly(A) RNA binding [GO:0044822]; mRNA processing [GO:0006397]; RNA splicing [GO:0008380]			Component of the U5 snRNP and the U4/U6-U5 tri-snRNP complex required for pre-mRNA splicing. Binds GTP (By similarity). {ECO:0000250}.		Nucleus.		1756452992	2473747456	2970099456	3275343616	3836048896	4020377600	3055345003	8.51097e+08	0.27856	1964798208	2441481728	4966170624	6292517888	4793649152	5490152960	4324795093	1730758977	0.400194	1.41549	0.232682
Q91XC8|DAP1_MOUSE	DAP1_MOUSE	Death-associated protein 1	3	Dap	Acetylation; Apoptosis; Autophagy; Complete proteome; Phosphoprotein; Reference proteome	death domain binding [GO:0070513]; activation of cysteine-type endopeptidase activity involved in apoptotic process [GO:0006919]; apoptotic process [GO:0006915]; apoptotic signaling pathway [GO:0097190]; autophagy [GO:0006914]; cellular response to amino acid starvation [GO:0034198]; negative regulation of autophagy [GO:0010507]; negative regulation of NF-kappaB transcription factor activity [GO:…			Negative regulator of autophagy. Involved in mediating interferon-gamma-induced cell death (By similarity). {ECO:0000250}.				113684240	163881648	180028736	185768192	71922544	82509264	1.32966e+08	5.0205e+07	0.377579	42559536	64763908	168068784	305027744	245300960	302636736	1.8806e+08	115635435	0.614887	1.41435	0.424439
Q9JIG7|CCD22_MOUSE	CCD22_MOUSE	Coiled-coil domain-containing protein 22	2	Ccdc22 DXImx40e	Coiled coil; Complete proteome; Endosome; Phosphoprotein; Protein transport; Reference proteome; Transport; Ubl conjugation pathway	endosome [GO:0005768]; cullin family protein binding [GO:0097602]; cellular copper ion homeostasis [GO:0006878]; cytoplasmic sequestering of NF-kappaB [GO:0007253]; Golgi to plasma membrane transport [GO:0006893]; negative regulation of I-kappaB kinase/NF-kappaB signaling [GO:0043124]; positive regulation of I-kappaB kinase/NF-kappaB signaling [GO:0043123]; positive regulation of protein ubiquiti…			Involved in regulation of NF-kappa-B signaling. Promotes ubiquitination of I-kappa-B-kinase subunit IKBKB and its subsequent proteasomal degradation leading to NF-kappa-B activation; the function may involve association with COMMD8 and a CUL1-dependent E3 ubiquitin ligase complex. May down-regulate NF-kappa-B activity via association with COMMD1 and involving a CUL2-dependent E3 ubiquitin ligase …		Endosome {ECO:0000305}.		5913645	3899893	7.59078e+06	5805799	5.78501e+06	6240902	5.87267e+06	1.18264e+06	0.20138	4.99661e+06	7.04737e+06	7.86583e+06	9783287	9889879	10038659	8.27027e+06	2.02066e+06	0.244329	1.40826	0.0780527
Q6P4T2|U520_MOUSE	U520_MOUSE	U5 small nuclear ribonucleoprotein 200 kDa helicase	12	Snrnp200 Kiaa0788	ATP-binding; Acetylation; Coiled coil; Complete proteome; Helicase; Hydrolase; Isopeptide bond; Nucleotide-binding; Nucleus; Phosphoprotein; Reference proteome; Repeat; Ribonucleoprotein; Spliceosome; Ubl conjugation; mRNA processing; mRNA splicing	catalytic step 2 spliceosome [GO:0071013]; membrane [GO:0016020]; nucleoplasm [GO:0005654]; nucleus [GO:0005634]; spliceosomal complex [GO:0005681]; U5 snRNP [GO:0005682]; ATP binding [GO:0005524]; ATP-dependent helicase activity [GO:0008026]; ATP-dependent RNA helicase activity [GO:0004004]; poly(A) RNA binding [GO:0044822]; mRNA splicing, via spliceosome [GO:0000398]; osteoblast differentiation…	ATP + H(2)O = ADP + phosphate.		RNA helicase that plays an essential role in pre-mRNA splicing as component of the U5 snRNP and U4/U6-U5 tri-snRNP complexes. Involved in spliceosome assembly, activation and disassembly. Mediates changes in the dynamic network of RNA-RNA interactions in the spliceosome. Catalyzes the ATP-dependent unwinding of U4/U6 RNA duplices, an essential step in the assembly of a catalytically active splice…		Nucleus {ECO:0000250}.		3028054784	4129630464	5159261184	5712268288	6187447296	6509429248	5121015211	1325091767	0.258756	3340233728	4263808768	8206473728	10539865088	7996041728	8841025536	7197908096	2793325036	0.388075	1.40556	0.225143
Q9Z1T6|FYV1_MOUSE,Q9Z1T6-1|FYV1_MOUSE	FYV1_MOUSE	1-phosphatidylinositol 3-phosphate 5-kinase	6	Pikfyve Kiaa0981 Pip5k3	ATP-binding; Acetylation; Alternative splicing; Complete proteome; Cytoplasmic vesicle; Endosome; Kinase; Membrane; Metal-binding; Nucleotide-binding; Phosphoprotein; Reference proteome; Transferase; Zinc; Zinc-finger	cell-cell junction [GO:0005911]; cytoplasmic vesicle [GO:0031410]; cytoplasmic vesicle membrane [GO:0030659]; cytosol [GO:0005829]; early endosome membrane [GO:0031901]; endosome membrane [GO:0010008]; Golgi membrane [GO:0000139]; late endosome membrane [GO:0031902]; membrane raft [GO:0045121]; perinuclear region of cytoplasm [GO:0048471]; vesicle membrane [GO:0012506]; 1-phosphatidylinositol-3-p…	ATP + 1-phosphatidyl-1D-myo-inositol 3-phosphate = ADP + 1-phosphatidyl-1D-myo-inositol 3,5-bisphosphate. {ECO:0000269|PubMed:10567352}.		The PI(3,5)P2 regulatory complex regulates both the synthesis and turnover of phosphatidylinositol 3,5-bisphosphate (PtdIns(3,5)P2). Catalyzes the phosphorylation of phosphatidylinositol 3-phosphate on the fifth hydroxyl of the myo-inositol ring, to form phosphatidylinositol 3,5-bisphosphate. Required for endocytic-vacuolar pathway and nuclear migration. The product of the reaction it catalyzes f…	Ubiquitous. {ECO:0000269|PubMed:17956977}.	Cytoplasmic vesicle membrane {ECO:0000269|PubMed:19037259}; Peripheral membrane protein {ECO:0000269|PubMed:19037259}. Endosome membrane {ECO:0000250}. Note=Associated with vesicle structures. Displays a peripheral vesicular punctate pattern. Mainly associated with membranes of the late endocytic pathway (By similarity). {ECO:0000250}.		84010208	122788920	154900432	181270352	165843632	177598704	1.47735e+08	3.76268e+07	0.254691	99912840	125609280	218426560	275057376	249727040	277169888	2.0765e+08	7.69433e+07	0.370542	1.40556	0.208677
P10518|HEM2_MOUSE	HEM2_MOUSE	Delta-aminolevulinic acid dehydratase	6	Alad Lv	3D-structure; Allosteric enzyme; Complete proteome; Heme biosynthesis; Lyase; Metal-binding; Phosphoprotein; Porphyrin biosynthesis; Reference proteome; Zinc	cytosol [GO:0005829]; extracellular exosome [GO:0070062]; extracellular space [GO:0005615]; nucleus [GO:0005634]; identical protein binding [GO:0042802]; lead ion binding [GO:0032791]; porphobilinogen synthase activity [GO:0004655]; zinc ion binding [GO:0008270]; cellular response to interleukin-4 [GO:0071353]; cellular response to lead ion [GO:0071284]; heme biosynthetic process [GO:0006783]; pr…	2 5-aminolevulinate = porphobilinogen + 2 H(2)O.	Porphyrin-containing compound metabolism; protoporphyrin-IX biosynthesis; coproporphyrinogen-III from 5-aminolevulinate: step 1/4.	Catalyzes an early step in the biosynthesis of tetrapyrroles. Binds two molecules of 5-aminolevulinate per subunit, each at a distinct site, and catalyzes their condensation to form porphobilinogen (By similarity). {ECO:0000250}.				109621168	137035824	185600992	213194592	225882976	208597712	1.79989e+08	4.65949e+07	0.258877	101167880	136108976	346673376	450008992	222774624	256857856	252265284	1.3056e+08	0.517549	1.40156	0.345836
Q8CFQ3|AQR_MOUSE	AQR_MOUSE	Intron-binding protein aquarius	4	Aqr Kiaa0560	Acetylation; Complete proteome; Nucleus; RNA-binding; Reference proteome; Spliceosome; mRNA processing; mRNA splicing	catalytic step 2 spliceosome [GO:0071013]; membrane [GO:0016020]; poly(A) RNA binding [GO:0044822]; mRNA splicing, via spliceosome [GO:0000398]			Intron-binding spliceosomal protein required to link pre-mRNA splicing and snoRNP (small nucleolar ribonucleoprotein) biogenesis. Plays a key role in position-dependent assembly of intron-encoded box C/D small snoRNP, splicing being required for snoRNP assembly. May act by helping the folding of the snoRNA sequence. Binds to intron of pre-mRNAs in a sequence-independent manner, contacting the reg…		Nucleus {ECO:0000250|UniProtKB:O60306}. Note=Localizes to speckle-like regions of the nucleoplasm. {ECO:0000250|UniProtKB:O60306}.		51598200	66427788	88052480	83553696	110097752	117004824	8.61225e+07	2.49746e+07	0.28999	57872376	75084272	134042936	171164256	136289296	146167616	1.20103e+08	4.39142e+07	0.365636	1.39457	0.220052
O08796|EF2K_MOUSE	EF2K_MOUSE	Eukaryotic elongation factor 2 kinase	5	Eef2k	ATP-binding; Acetylation; Calcium; Calmodulin-binding; Complete proteome; Kinase; Nucleotide-binding; Phosphoprotein; Reference proteome; Serine/threonine-protein kinase; Transferase	cytoplasm [GO:0005737]; postsynaptic density [GO:0014069]; ATP binding [GO:0005524]; calcium ion binding [GO:0005509]; calmodulin binding [GO:0005516]; elongation factor-2 kinase activity [GO:0004686]; translation factor activity, RNA binding [GO:0008135]; cellular response to anoxia [GO:0071454]; cellular response to brain-derived neurotrophic factor stimulus [GO:1990416]; cellular response to c…	ATP + [elongation factor 2] = ADP + [elongation factor 2] phosphate. {ECO:0000269|PubMed:9144159}.		Threonine kinase that regulates protein synthesis by controlling the rate of peptide chain elongation. Upon activation by a variety of upstream kinases including AMPK or TRPM7, phosphorylates the elongation factor EEF2 at a single site, renders it unable to bind ribosomes and thus inactive. In turn, the rate of protein synthesis is reduced. {ECO:0000269|PubMed:9144159}.	Ubiquitously expressed. Particularly abundant in skeletal muscle and heart.			246500896	350136256	386057760	443587168	459367968	466239584	3.91982e+08	8.44619e+07	0.215474	246338240	327780704	571561216	703435904	654076160	769103360	5.45383e+08	2.11806e+08	0.388363	1.39135	0.229445
Q9Z2W0|DNPEP_MOUSE	DNPEP_MOUSE	Aspartyl aminopeptidase	3	Dnpep	Aminopeptidase; Complete proteome; Cytoplasm; Hydrolase; Metal-binding; Metalloprotease; Phosphoprotein; Protease; Reference proteome; Zinc	blood microparticle [GO:0072562]; cytoplasm [GO:0005737]; extracellular region [GO:0005576]; nucleoplasm [GO:0005654]; nucleus [GO:0005634]; metalloaminopeptidase activity [GO:0070006]; zinc ion binding [GO:0008270]; peptide metabolic process [GO:0006518]	Release of an N-terminal aspartate or glutamate from a peptide, with a preference for aspartate.		Aminopeptidase with specificity towards an acidic amino acid at the N-terminus. Likely to play an important role in intracellular protein and peptide metabolism (By similarity). {ECO:0000250}.	Ubiquitous.	Cytoplasm.		42331668	55233660	51667732	62707072	74509544	59455832	57650918	1.08569e+07	0.188321	37947388	47339144	105351352	110321080	92666888	87015816	8.01069e+07	3.0354e+07	0.378918	1.38952	0.218506
P26954|IL3B2_MOUSE	IL3B2_MOUSE	Interleukin-3 receptor class 2 subunit beta	3	Csf2rb2 Ai2ca Il3r Il3rb2	3D-structure; Complete proteome; Disulfide bond; Glycoprotein; Membrane; Phosphoprotein; Receptor; Reference proteome; Repeat; Signal; Transmembrane; Transmembrane helix	integral component of membrane [GO:0016021]; plasma membrane [GO:0005886]; cytokine receptor activity [GO:0004896]			In mouse, there are two classes of high-affinity IL3 receptors. One contains this IL3-specific beta subunit and the other contains the beta subunit also shared by high-affinity IL5 and GM-CSF receptors.		Membrane; Single-pass type I membrane protein.		19843784	27373668	38777248	34189016	46481848	46020720	35447714	1.05345e+07	0.297186	22911002	29798350	55489496	73051792	54558000	58628076	49072786	1.89394e+07	0.385945	1.38437	0.24843
P35550|FBRL_MOUSE	FBRL_MOUSE	rRNA 2'-O-methyltransferase fibrillarin	7	Fbl	Complete proteome; Methylation; Methyltransferase; Nucleus; Phosphoprotein; RNA-binding; Reference proteome; Ribonucleoprotein; S-adenosyl-L-methionine; Transferase; rRNA processing	box C/D snoRNP complex [GO:0031428]; Cajal body [GO:0015030]; chromosome [GO:0005694]; dense fibrillar component [GO:0001651]; extracellular exosome [GO:0070062]; granular component [GO:0001652]; membrane [GO:0016020]; nucleolus [GO:0005730]; nucleus [GO:0005634]; small-subunit processome [GO:0032040]; ATPase binding [GO:0051117]; histone-glutamine methyltransferase activity [GO:1990259]; poly(A)…	S-adenosyl-L-methionine + L-glutamine-[histone] = S-adenosyl-L-homocysteine + N(5)-methyl-L-glutamine-[histone].		S-adenosyl-L-methionine-dependent methyltransferase that has the ability to methylate both RNAs and proteins. Involved in pre-rRNA processing by catalyzing the site-specific 2'-hydroxyl methylation of ribose moieties in pre-ribosomal RNA. Site specificity is provided by a guide RNA that base pairs with the substrate. Methylation occurs at a characteristic distance from the sequence involved in ba…		Nucleus, nucleolus. Note=Fibrillar region of the nucleolus.		475390176	632892096	686253184	706177344	937301440	951229952	7.31541e+08	1.83652e+08	0.251048	459844704	610623808	1126163840	1448606848	1125747840	1302296320	1012213893	3.91624e+08	0.386899	1.38367	0.238968
Q9DBT5|AMPD2_MOUSE	AMPD2_MOUSE	AMP deaminase 2	8	Ampd2	Complete proteome; Hydrolase; Metal-binding; Methylation; Nucleotide metabolism; Phosphoprotein; Reference proteome; Zinc	AMP deaminase activity [GO:0003876]; metal ion binding [GO:0046872]; AMP metabolic process [GO:0046033]; ATP metabolic process [GO:0046034]; cholesterol homeostasis [GO:0042632]; cyclic purine nucleotide metabolic process [GO:0052652]; energy homeostasis [GO:0097009]; glomerular visceral epithelial cell development [GO:0072015]; GTP metabolic process [GO:0046039]; IMP biosynthetic process [GO:000…	AMP + H(2)O = IMP + NH(3).	Purine metabolism; IMP biosynthesis via salvage pathway; IMP from AMP: step 1/1.	AMP deaminase plays a critical role in energy metabolism. Catalyzes the deamination of AMP to IMP and plays an important role in the purine nucleotide cycle (By similarity). {ECO:0000250}.				1174801152	1706038272	2055057792	2349599232	2583966976	2703308032	2095461909	5.7855e+08	0.276097	1305132928	1707907200	3096406016	4344062464	3156818432	3776697600	2897837440	1176699135	0.406061	1.38291	0.265186
Q8N7N5|DCAF8_MOUSE	DCAF8_MOUSE	DDB1- and CUL4-associated factor 8	6	Dcaf8 D1Ucla4 H326 Wdr42a	Alternative splicing; Complete proteome; Cytoplasm; Methylation; Nucleus; Phosphoprotein; Reference proteome; Repeat; Ubl conjugation pathway; WD repeat	Cul4-RING E3 ubiquitin ligase complex [GO:0080008]; cytoplasm [GO:0005737]; nucleus [GO:0005634]; protein ubiquitination [GO:0016567]		Protein modification; protein ubiquitination.	May function as a substrate receptor for CUL4-DDB1 E3 ubiquitin-protein ligase complex. {ECO:0000250}.	Expressed in the brain. {ECO:0000269|PubMed:11401431}.	Nucleus {ECO:0000250|UniProtKB:Q5TAQ9}. Cytoplasm {ECO:0000250|UniProtKB:Q5TAQ9}. Note=It shuttles between the nucleus and the cytoplasm. Nuclear import is mediated by KPNA1 and KPNB1 under the regulation of nuclear GTPase RAN. Nuclear export to the cytoplasm is XPO1 dependent. {ECO:0000250|UniProtKB:Q5TAQ9}.		115904824	146376352	205228016	225238208	188042768	198524640	1.79886e+08	4.08153e+07	0.226896	98976944	131306392	287601760	364834304	288464000	318812672	2.48333e+08	1.0742e+08	0.432564	1.3805	0.284614
Q8QZY9|SF3B4_MOUSE	SF3B4_MOUSE	Splicing factor 3B subunit 4	3	Sf3b4	Acetylation; Complete proteome; Nucleus; Phosphoprotein; RNA-binding; Reference proteome; Repeat; Spliceosome; mRNA processing; mRNA splicing	spliceosomal complex [GO:0005681]; U12-type spliceosomal complex [GO:0005689]; nucleotide binding [GO:0000166]; poly(A) RNA binding [GO:0044822]; mRNA processing [GO:0006397]; positive regulation of mRNA splicing, via spliceosome [GO:0048026]; RNA splicing [GO:0008380]			Subunit of the splicing factor SF3B required for 'A' complex assembly formed by the stable binding of U2 snRNP to the branchpoint sequence (BPS) in pre-mRNA. Sequence independent binding of SF3A/SF3B complex upstream of the branch site is essential, it may anchor U2 snRNP to the pre-mRNA. May also be involved in the assembly of the 'E' complex. SF3B4 has been found in complex 'B' and 'C' as well.…		Nucleus {ECO:0000250}.		659123136	939656640	590057152	662838144	462636160	447963424	627045776	179167392	0.285733	542880768	841072512	568809920	727662848	1156797952	1348746880	864328480	3.256e+08	0.376709	1.37841	0.241922
Q8C7E9|CSTFT_MOUSE	CSTFT_MOUSE	Cleavage stimulation factor subunit 2 tau variant	2	Cstf2t Kiaa0689	Complete proteome; Nucleus; Phosphoprotein; RNA-binding; Reference proteome; Repeat; mRNA processing	intracellular [GO:0005622]; mRNA cleavage and polyadenylation specificity factor complex [GO:0005847]; mRNA binding [GO:0003729]; nucleotide binding [GO:0000166]; poly(A) RNA binding [GO:0044822]; RNA binding [GO:0003723]; mRNA polyadenylation [GO:0006378]; pre-mRNA cleavage required for polyadenylation [GO:0098789]			May play a significant role in AAUAAA-independent mRNA polyadenylation in germ cells. Directly involved in the binding to pre-mRNAs. {ECO:0000269|PubMed:11113135}.	Expressed in testes, where it is restricted to pachytene spermatocytes and spermatids, and in the brain (at protein level). {ECO:0000269|PubMed:14681198}.	Nucleus {ECO:0000269|PubMed:14681198}.		17271028	22379102	34876952	39086844	54782248	49469516	3.63109e+07	1.47018e+07	0.404886	22739356	27588028	51560076	70976376	59334860	65042676	4.95402e+07	2.00002e+07	0.403716	1.36433	0.319985
Q99PV0|PRP8_MOUSE	PRP8_MOUSE	Pre-mRNA-processing-splicing factor 8	12	Prpf8 Prp8	Acetylation; Complete proteome; Methylation; Nucleus; Phosphoprotein; RNA-binding; Reference proteome; Ribonucleoprotein; Spliceosome; mRNA processing; mRNA splicing	catalytic step 2 spliceosome [GO:0071013]; membrane [GO:0016020]; nuclear speck [GO:0016607]; nucleus [GO:0005634]; U5 snRNP [GO:0005682]; K63-linked polyubiquitin binding [GO:0070530]; poly(A) RNA binding [GO:0044822]; pre-mRNA intronic binding [GO:0097157]; second spliceosomal transesterification activity [GO:0000386]; U1 snRNA binding [GO:0030619]; U2 snRNA binding [GO:0030620]; U5 snRNA bindi…			Functions as a scaffold that mediates the ordered assembly of spliceosomal proteins and snRNAs. Required for the assembly of the U4/U6-U5 tri-snRNP complex. Functions as scaffold that positions spliceosomal U2, U5 and U6 snRNAs at splice sites on pre-mRNA substrates, so that splicing can occur. Interacts with both the 5' and the 3' splice site. {ECO:0000250|UniProtKB:Q99PV0}.	Strongly expressed in testis (preferentially in the outer cell layer), and moderately in ovary (preferentially in granulosa cells). {ECO:0000269|PubMed:11275560}.	Nucleus speckle {ECO:0000269|PubMed:15169873}.		2402796800	3479626752	4315023872	4695547392	5086643200	5268407296	4208007552	1089487977	0.258908	2530003968	3275436288	6515881472	8481234432	6345635840	7293708288	5740316715	2335607446	0.406878	1.36414	0.280702
Q8CAY6|THIC_MOUSE	THIC_MOUSE	Acetyl-CoA acetyltransferase, cytosolic	2	Acat2	Acetylation; Acyltransferase; Complete proteome; Cytoplasm; Direct protein sequencing; Reference proteome; Transferase	cytoplasm [GO:0005737]; extracellular exosome [GO:0070062]; mitochondrion [GO:0005739]; nucleolus [GO:0005730]; nucleus [GO:0005634]; acetyl-CoA C-acetyltransferase activity [GO:0003985]; fatty acid beta-oxidation [GO:0006635]; positive regulation of intestinal cholesterol absorption [GO:0045797]	2 acetyl-CoA = CoA + acetoacetyl-CoA. {ECO:0000255|PROSITE-ProRule:PRU10020}.				Cytoplasm {ECO:0000250}.		12900071	11850795	15166255	16758837	14949096	16613151	1.47064e+07	1.97666e+06	0.134408	8422479	5704458	36726772	27701460	23797314	17792568	2.00242e+07	1.1805e+07	0.589536	1.3616	0.427355
Q52KI8|SRRM1_MOUSE,Q52KI8-2|SRRM1_MOUSE	SRRM1_MOUSE	Serine/arginine repetitive matrix protein 1	2	Srrm1 Pop101	Acetylation; Alternative splicing; Citrullination; Complete proteome; DNA-binding; Isopeptide bond; Nucleus; Phosphoprotein; RNA-binding; Reference proteome; Spliceosome; Ubl conjugation; mRNA processing; mRNA splicing	nuclear matrix [GO:0016363]; nuclear speck [GO:0016607]; spliceosomal complex [GO:0005681]; DNA binding [GO:0003677]; mRNA splicing, via spliceosome [GO:0000398]; RNA splicing, via transesterification reactions [GO:0000375]			Part of pre- and post-splicing multiprotein mRNP complexes. Involved in numerous pre-mRNA processing events. Promotes constitutive and exonic splicing enhancer (ESE)-dependent splicing activation by bridging together sequence-specific (SR family proteins, SFRS4, SFRS5 and TRA2B/SFRS10) and basal snRNP (SNRP70 and SNRPA1) factors of the spliceosome. Stimulates mRNA 3'-end cleavage independently of…		Nucleus matrix {ECO:0000255|PROSITE-ProRule:PRU00627}. Nucleus speckle {ECO:0000255|PROSITE-ProRule:PRU00627}.		149758832	203129760	122527928	173781968	168788960	143199408	1.60198e+08	2.79944e+07	0.174749	101919720	134637840	251488480	276267104	273084800	270308608	217951092	7.83721e+07	0.359586	1.36051	0.219837
O55201|SPT5H_MOUSE,O55201-2|SPT5H_MOUSE	SPT5H_MOUSE	Transcription elongation factor SPT5	2	Supt5h Supt5	Acetylation; Activator; Alternative splicing; Complete proteome; Isopeptide bond; Methylation; Nucleus; Phosphoprotein; Reference proteome; Repeat; Repressor; Transcription; Transcription regulation; Ubl conjugation	DSIF complex [GO:0032044]; nucleoplasm [GO:0005654]; nucleus [GO:0005634]; chromatin binding [GO:0003682]; enzyme binding [GO:0019899]; mRNA binding [GO:0003729]; poly(A) RNA binding [GO:0044822]; protein heterodimerization activity [GO:0046982]; structure-specific DNA binding [GO:0043566]; DNA-templated transcription, elongation [GO:0006354]; mRNA processing [GO:0006397]; negative regulation of …			Component of the DRB sensitivity-inducing factor complex (DSIF complex), which regulates mRNA processing and transcription elongation by RNA polymerase II. DSIF positively regulates mRNA capping by stimulating the mRNA guanylyltransferase activity of RNGTT/CAP1A. DSIF also acts cooperatively with the negative elongation factor complex (NELF complex) to enhance transcriptional pausing at sites pro…		Nucleus {ECO:0000250}.		9636377	14409607	19517734	22940846	28199898	29214648	20653185	7.70878e+06	0.373249	13157544	18798906	25377740	29497864	38053416	43684284	28094959	1.14986e+07	0.409277	1.36032	0.317658
Q8C263|SKA3_MOUSE	SKA3_MOUSE	Spindle and kinetochore-associated protein 3	3	Ska3 Rama1	Cell cycle; Cell division; Centromere; Chromosome; Complete proteome; Cytoplasm; Cytoskeleton; Kinetochore; Microtubule; Mitosis; Phosphoprotein; Reference proteome	condensed chromosome outer kinetochore [GO:0000940]; cytoplasm [GO:0005737]; kinetochore [GO:0000776]; spindle microtubule [GO:0005876]; cell division [GO:0051301]; chromosome segregation [GO:0007059]; mitotic nuclear division [GO:0007067]; regulation of microtubule polymerization or depolymerization [GO:0031110]			Component of the SKA1 complex, a microtubule-binding subcomplex of the outer kinetochore that is essential for proper chromosome segregation. The SKA1 complex is a direct component of the kinetochore-microtubule interface and directly associates with microtubules as oligomeric assemblies. The complex facilitates the processive movement of microspheres along a microtubule in a depolymerization-cou…		Cytoplasm, cytoskeleton, spindle {ECO:0000250|UniProtKB:Q8IX90}. Chromosome, centromere, kinetochore {ECO:0000250|UniProtKB:Q8IX90}. Note=Localizes to the outer kinetochore and spindle microtubules during mitosis in a NDC80 complex-dependent manner. {ECO:0000250|UniProtKB:Q8IX90}.		27408066	36203000	42894872	44139404	54220672	51175308	4.26736e+07	9.82565e+06	0.230251	30959768	38758064	71269664	90938672	56211420	59741232	5.79798e+07	2.17655e+07	0.375399	1.35868	0.246164
Q922U2|K2C5_MOUSE	K2C5_MOUSE	Keratin, type II cytoskeletal 5	5	Krt5 Krt2-5	Coiled coil; Complete proteome; Direct protein sequencing; Intermediate filament; Isopeptide bond; Keratin; Methylation; Phosphoprotein; Reference proteome; Ubl conjugation	cytoplasm [GO:0005737]; extracellular exosome [GO:0070062]; intermediate filament [GO:0005882]; keratin filament [GO:0045095]; membrane [GO:0016020]; mitochondrion [GO:0005739]; nucleus [GO:0005634]; plasma membrane [GO:0005886]; scaffold protein binding [GO:0097110]; structural molecule activity [GO:0005198]				Expressed in epidermis. {ECO:0000269|PubMed:11408584}.			1299678080	1834062976	1263748352	1340738176	483321632	536494176	1126340565	5.20991e+08	0.462552	2766312192	2714730752	814631872	969165056	935474944	979460032	1529962475	9.3967e+08	0.614178	1.35835	0.490772
P10107|ANXA1_MOUSE	ANXA1_MOUSE	Annexin A1	7	Anxa1 Anx1 Lpc-1 Lpc1	Acetylation; Adaptive immunity; Annexin; Calcium; Calcium/phospholipid-binding; Cell membrane; Cell projection; Cilium; Complete proteome; Cytoplasm; Cytoplasmic vesicle; Disulfide bond; Endosome; Immunity; Inflammatory response; Innate immunity; Isopeptide bond; Membrane; Metal-binding; Nucleus; Phospholipase A2 inhibitor; Phosphoprotein; Reference proteome; Repeat; Secreted; Ubl conjugation	apical plasma membrane [GO:0016324]; basolateral plasma membrane [GO:0016323]; cell surface [GO:0009986]; cell-cell adherens junction [GO:0005913]; cornified envelope [GO:0001533]; cytoplasm [GO:0005737]; cytoplasmic vesicle membrane [GO:0030659]; cytosol [GO:0005829]; early endosome membrane [GO:0031901]; endosome [GO:0005768]; extracellular exosome [GO:0070062]; extracellular space [GO:0005615]…			Plays important roles in the innate immune response as effector of glucocorticoid-mediated responses and regulator of the inflammatory process. Has anti-inflammatory activity (PubMed:12475898). Plays a role in glucocorticoid-mediated down-regulation of the early phase of the inflammatory response (PubMed:12475898). Promotes resolution of inflammation and wound healing (PubMed:25664854). Functions…	Detected in lung (PubMed:12475898, PubMed:17384087). Detected at the apical membrane of airway epithelial cells (PubMed:17384087). Detected in intestinal epithelial cells (PubMed:18802107). Detected in skeletal muscle (PubMed:14506282). Detected in prostate (PubMed:23727357). Detected in thymus (at protein level) (PubMed:12475898). Detected in stomach, lung, spleen, ovary and uterus, and at lower…	Nucleus {ECO:0000250|UniProtKB:P07150}. Cytoplasm {ECO:0000269|PubMed:18802107, ECO:0000269|PubMed:21245195}. Cell projection, cilium {ECO:0000269|PubMed:17384087}. Basolateral cell membrane {ECO:0000250|UniProtKB:P51662}. Lateral cell membrane {ECO:0000269|PubMed:18802107}. Cell membrane {ECO:0000269|PubMed:14506282, ECO:0000269|PubMed:21245195}; Peripheral membrane protein {ECO:0000305}. Apical…		94588104	122263104	170150496	163829360	253050576	233620112	1.72917e+08	6.1478e+07	0.355535	120207552	152594224	261278208	304804704	279303936	289440768	2.34605e+08	7.80474e+07	0.332676	1.35675	0.246164
Q9DB94|WDR53_MOUSE	WDR53_MOUSE	WD repeat-containing protein 53	3	Wdr53	Complete proteome; Reference proteome; Repeat; WD repeat								23811920	27676470	56662376	46075080	45653288	52541216	4.20701e+07	1.33566e+07	0.317485	19866666	32384908	70786488	84587176	73760632	60728840	5.70191e+07	2.54194e+07	0.445805	1.35534	0.338897
Q3UJB9|EDC4_MOUSE	EDC4_MOUSE	Enhancer of mRNA-decapping protein 4	3	Edc4	Acetylation; Alternative splicing; Coiled coil; Complete proteome; Cytoplasm; Nucleus; Phosphoprotein; Reference proteome; Repeat; WD repeat	cytoplasmic mRNA processing body [GO:0000932]; intracellular membrane-bounded organelle [GO:0043231]; membrane [GO:0016020]; nucleoplasm [GO:0005654]; nucleus [GO:0005634]; deadenylation-independent decapping of nuclear-transcribed mRNA [GO:0031087]			In the process of mRNA degradation, seems to play a role in mRNA decapping. Component of a complex containing DCP2 and DCP1A which functions in decapping of ARE-containing mRNAs. Promotes complex formation between DCP1A and DCP2. Enhances the catalytic activity of DCP2 (in vitro) (By similarity). {ECO:0000250}.		Cytoplasm, P-body {ECO:0000250}. Nucleus {ECO:0000250}.		63384404	73497464	80887416	87385320	105024120	96524104	8.44505e+07	1.51928e+07	0.179902	57718248	72255072	142252160	167264784	125596304	121532144	114436452	4.17987e+07	0.365257	1.35507	0.230676
Q8R0G9|NU133_MOUSE	NU133_MOUSE	Nuclear pore complex protein Nup133	2	Nup133	Acetylation; Centromere; Chromosome; Complete proteome; Kinetochore; Methylation; Nuclear pore complex; Nucleus; Phosphoprotein; Protein transport; Reference proteome; Translocation; Transport; mRNA transport	condensed chromosome outer kinetochore [GO:0000940]; membrane [GO:0016020]; nuclear membrane [GO:0031965]; nuclear pore [GO:0005643]; nuclear pore outer ring [GO:0031080]; nucleocytoplasmic transporter activity [GO:0005487]; structural constituent of nuclear pore [GO:0017056]; chromatin organization [GO:0006325]; mRNA export from nucleus [GO:0006406]; neural tube development [GO:0021915]; neuroge…			Involved in poly(A)+ RNA transport. {ECO:0000250|UniProtKB:Q8WUM0}.		Nucleus, nuclear pore complex {ECO:0000250|UniProtKB:Q8WUM0}. Chromosome, centromere, kinetochore {ECO:0000250|UniProtKB:Q8WUM0}. Note=Located on both the cytoplasmic and nuclear sides of the nuclear pore. During mitosis, localizes to the kinetochores. {ECO:0000250|UniProtKB:Q8WUM0}.		15201366	20783004	22133496	28201048	39125780	37447912	2.71488e+07	9.5817e+06	0.352933	21400662	26847782	35308912	49179260	40160784	47488916	3.67311e+07	1.11101e+07	0.302472	1.35295	0.223073
Q8K2T8|PAF1_MOUSE	PAF1_MOUSE	RNA polymerase II-associated factor 1 homolog	4	Paf1	Coiled coil; Complete proteome; Nucleus; Phosphoprotein; Reference proteome; Transcription; Transcription regulation; Wnt signaling pathway	Cdc73/Paf1 complex [GO:0016593]; cell junction [GO:0030054]; cytoplasm [GO:0005737]; membrane [GO:0016020]; nucleoplasm [GO:0005654]; chromatin binding [GO:0003682]; RNA polymerase II core binding [GO:0000993]; cellular response to lipopolysaccharide [GO:0071222]; endodermal cell fate commitment [GO:0001711]; histone H2B ubiquitination [GO:0033523]; histone monoubiquitination [GO:0010390]; mRNA p…			Component of the PAF1 complex (PAF1C) which has multiple functions during transcription by RNA polymerase II and is implicated in regulation of development and maintenance of embryonic stem cell pluripotency. PAF1C associates with RNA polymerase II through interaction with POLR2A CTD non-phosphorylated and 'Ser-2'- and 'Ser-5'-phosphorylated forms and is involved in transcriptional elongation, ac…		Nucleus. Note=Punctuate distribution throughout the nucleus except in nucleoli and the perinuclear chromatin. {ECO:0000250}.		185116480	177188624	272488064	280348512	225779904	265126400	2.34341e+08	4.53484e+07	0.193514	151875264	168928736	337171904	361948992	418680384	460898720	316584000	1.28579e+08	0.406146	1.35095	0.280702
Q924H7|WAC_MOUSE,Q924H7-2|WAC_MOUSE	WAC_MOUSE	WW domain-containing adapter protein with coiled-coil	3	Wac Kiaa1844	Acetylation; Alternative splicing; Chromatin regulator; Coiled coil; Complete proteome; Nucleus; Phosphoprotein; Reference proteome; Transcription; Transcription regulation	nuclear speck [GO:0016607]; nucleoplasm [GO:0005654]; spliceosomal complex [GO:0005681]; chromatin binding [GO:0003682]; RNA polymerase II core binding [GO:0000993]; cellular response to DNA damage stimulus [GO:0006974]; G1 DNA damage checkpoint [GO:0044783]; histone H2B conserved C-terminal lysine ubiquitination [GO:0071894]; histone monoubiquitination [GO:0010390]; negative regulation of protea…			Acts as a linker between gene transcription and histone H2B monoubiquitination at 'Lys-120' (H2BK120ub1). Interacts with the RNA polymerase II transcriptional machinery via its WW domain and with RNF20-RNF40 via its coiled coil region, thereby linking and regulating H2BK120ub1 and gene transcription. Regulates the cell-cycle checkpoint activation in response to DNA damage (By similarity). Positiv…		Nucleus speckle {ECO:0000269|PubMed:11827461}. Nucleus {ECO:0000250}. Note=In distinct nuclear speckles. Colocalizes with pre-mRNA processing complexes.		142350560	202937280	305202464	336776736	174991600	173751680	2.22668e+08	7.91692e+07	0.355547	114131064	149166096	324076640	423664736	363246624	416966944	2.98542e+08	1.34788e+08	0.451489	1.34075	0.368134
Q9Z2E9|BSCL2_MOUSE	BSCL2_MOUSE	Seipin	2	Bscl2 Gng3lg MNCb-2630	Complete proteome; Endoplasmic reticulum; Glycoprotein; Lipid degradation; Lipid metabolism; Membrane; Phosphoprotein; Reference proteome; Transmembrane; Transmembrane helix	integral component of endoplasmic reticulum membrane [GO:0030176]; fat cell differentiation [GO:0045444]; lipid catabolic process [GO:0016042]; lipid particle organization [GO:0034389]; lipid storage [GO:0019915]; negative regulation of lipid catabolic process [GO:0050995]			Is a regulator of lipid catabolism essential for adipocyte differentiation. Necessary for correct lipid storage and lipid droplets maintenance; may play a tissue-autonomous role in controlling lipid storage in adipocytes and in preventing ectopic lipid droplet formation in non-adipose tissues. May also be involved in the central regulation of energy homeostasis. {ECO:0000269|PubMed:18458148, ECO:…	Expressed in the paraventricular nucleus of the hypothalamus (PVN) and brainstem dorsal vagal complex (DVC) in oxytocin and catecholaminergic neurons (at protein level). Highest expression detected in subcutaneous and epididymal white adipose tissue, brown adipose tissue and testis. Also expressed in brain, skeletal muscle and adrenal gland, with lower levels detected in liver, heart, kidney, spl…	Endoplasmic reticulum membrane {ECO:0000269|PubMed:19574402}; Multi-pass membrane protein {ECO:0000269|PubMed:19574402}.		18899220	22696910	31394030	32304920	29961624	32241404	2.79164e+07	5.70604e+06	0.204398	19147690	27927162	36164728	48749648	41689456	48869624	3.70914e+07	1.18541e+07	0.319593	1.32866	0.210205
P62482|KCAB2_MOUSE	KCAB2_MOUSE	Voltage-gated potassium channel subunit beta-2	2	Kcnab2 Ckbeta2 I2rf5 Kcnb3	Acetylation; Cell junction; Cell membrane; Cell projection; Complete proteome; Cytoplasm; Cytoskeleton; Ion channel; Ion transport; Membrane; Methylation; NADP; Oxidoreductase; Phosphoprotein; Potassium; Potassium transport; Reference proteome; Synapse; Synaptosome; Transport; Voltage-gated channel	axon [GO:0030424]; axon terminus [GO:0043679]; cell junction [GO:0030054]; cytoskeleton [GO:0005856]; cytosol [GO:0005829]; extrinsic component of cytoplasmic side of plasma membrane [GO:0031234]; juxtaparanode region of axon [GO:0044224]; membrane [GO:0016020]; pinceau fiber [GO:1990031]; postsynaptic density [GO:0014069]; potassium channel complex [GO:0034705]; voltage-gated potassium channel c…			Cytoplasmic potassium channel subunit that modulates the characteristics of the channel-forming alpha-subunits (PubMed:8576199). Contributes to the regulation of nerve signaling, and prevents neuronal hyperexcitability (PubMed:11825900, PubMed:21209188). Promotes expression of the pore-forming alpha subunits at the cell membrane, and thereby increases channel activity (By similarity). Promotes po…	Detected in brain (PubMed:21357749). Detected at basket cell terminals in cerebellum and in the juxtaparanodal region of nodes of Ranvier (at protein level) (PubMed:11825900). Strongest expression in brain and eye. Highest levels in brain detected in brainstem and diencephalon. Strong expression also detected in lung and heart. Moderate expression in kidney, T-lymphocytes and skeletal muscle. {EC…	Cytoplasm {ECO:0000250|UniProtKB:P62483}. Membrane {ECO:0000269|PubMed:21357749, ECO:0000269|PubMed:8576199}; Peripheral membrane protein {ECO:0000305}; Cytoplasmic side {ECO:0000305}. Cell membrane {ECO:0000250|UniProtKB:P62483}; Peripheral membrane protein {ECO:0000305}; Cytoplasmic side {ECO:0000305}. Cell projection, axon {ECO:0000269|PubMed:11825900}. Cell junction, synapse, synaptosome {ECO…		39435220	48662956	61838236	54390588	77667920	78394240	60064860	1.57274e+07	0.261841	36434680	42748000	98464672	119006464	83142576	97924936	7.96202e+07	3.31011e+07	0.415737	1.32557	0.328939
Q91WJ8-2|FUBP1_MOUSE,Q91WJ8|FUBP1_MOUSE	FUBP1_MOUSE	Far upstream element-binding protein 1	7	Fubp1 D3Ertd330e	3D-structure; Acetylation; Alternative splicing; Complete proteome; DNA-binding; Direct protein sequencing; Methylation; Nucleus; Phosphoprotein; Reference proteome; Repeat; Transcription; Transcription regulation; Ubl conjugation	nucleoplasm [GO:0005654]; nucleus [GO:0005634]; DNA binding [GO:0003677]; poly(A) RNA binding [GO:0044822]; transcriptional activator activity, RNA polymerase II distal enhancer sequence-specific binding [GO:0001205]; cell growth [GO:0016049]; hematopoietic stem cell proliferation [GO:0071425]; positive regulation of gene expression [GO:0010628]; regulation of transcription from RNA polymerase II…			Regulates MYC expression by binding to a single-stranded far-upstream element (FUSE) upstream of the MYC promoter. May act both as activator and repressor of transcription (By similarity). {ECO:0000250}.		Nucleus {ECO:0000305}.		351362912	479531808	592642496	614229696	676044416	686946496	5.66793e+08	1.29086e+08	0.227748	413513376	530838816	799979264	1010892672	825883712	922243008	7.50558e+08	2.31189e+08	0.308023	1.32422	0.208063
O88307|SORL_MOUSE	SORL_MOUSE	Sortilin-related receptor	2	Sorl1	Cholesterol metabolism; Cleavage on pair of basic residues; Complete proteome; Developmental protein; Disulfide bond; EGF-like domain; Endocytosis; Endosome; Glycoprotein; Golgi apparatus; LDL; Lipid metabolism; Lipid transport; Membrane; Phosphoprotein; Receptor; Reference proteome; Repeat; Secreted; Signal; Steroid metabolism; Sterol metabolism; Transmembrane; Transmembrane helix; Transport	early endosome [GO:0005769]; endoplasmic reticulum [GO:0005783]; endosome [GO:0005768]; extracellular exosome [GO:0070062]; extracellular space [GO:0005615]; Golgi apparatus [GO:0005794]; Golgi cisterna [GO:0031985]; integral component of membrane [GO:0016021]; low-density lipoprotein particle [GO:0034362]; membrane [GO:0016020]; nuclear envelope lumen [GO:0005641]; perinuclear region of cytoplas…			Likely to be a multifunctional endocytic receptor, that may be implicated in the uptake of lipoproteins and of proteases. Binds LDL, the major cholesterol-carrying lipoprotein of plasma, and transports it into cells by endocytosis. Binds the receptor-associated protein (RAP). Could play a role in cell-cell interaction. May play a role in neural organization, as well as the establishment of embryo…	Abundant in brain, where it is mainly expressed in adult cerebellum, hippocampal ca regions, dentate gyrus, and to a much lesser extent in the cerebral cortex. Detectable in kidney, skeletal muscle, lung and spleen, but not in the liver.	Membrane {ECO:0000305}; Single-pass type I membrane protein {ECO:0000305}. Golgi apparatus {ECO:0000250}. Endosome {ECO:0000250}. Secreted {ECO:0000250}.		19308224	23599066	33215746	38398956	61234776	58186156	3.89905e+07	1.74429e+07	0.447362	24972656	29534390	59620888	72280168	57219812	65392276	51503365	1.95431e+07	0.379453	1.32092	0.369138
Q62018|CTR9_MOUSE	CTR9_MOUSE	RNA polymerase-associated protein CTR9 homolog	11	Ctr9 Kiaa0155 Sh2bp1	Alternative splicing; Complete proteome; Nucleus; Phosphoprotein; Reference proteome; Repeat; TPR repeat; Transcription; Transcription regulation; Wnt signaling pathway	Cdc73/Paf1 complex [GO:0016593]; nuclear speck [GO:0016607]; nucleus [GO:0005634]; transcriptionally active chromatin [GO:0035327]; RNA polymerase II core binding [GO:0000993]; SH2 domain binding [GO:0042169]; blastocyst growth [GO:0001832]; cellular response to lipopolysaccharide [GO:0071222]; endodermal cell fate commitment [GO:0001711]; histone H2B ubiquitination [GO:0033523]; histone H3-K4 tr…			Component of the PAF1 complex (PAF1C) which has multiple functions during transcription by RNA polymerase II and is implicated in regulation of development and maintenance of embryonic stem cell pluripotency. PAF1C associates with RNA polymerase II through interaction with POLR2A CTD non-phosphorylated and 'Ser-2'- and 'Ser-5'-phosphorylated forms and is involved in transcriptional elongation, ac…	Widely expressed. {ECO:0000269|PubMed:12465718}.	Nucleus speckle {ECO:0000269|PubMed:8636124}.		328398656	463372704	508234688	563312128	611780288	625922432	516836816	1.10919e+08	0.214611	318227584	404985152	802819584	1024165056	714923264	813700928	6.79804e+08	268008218	0.394244	1.31532	0.3087
Q8K411|PREP_MOUSE,Q8K411-2|PREP_MOUSE,Q8K411-3|PREP_MOUSE	PREP_MOUSE	Presequence protease, mitochondrial	6	Pitrm1 Kiaa1104 Ntup1	Acetylation; Alternative splicing; Complete proteome; Disulfide bond; Hydrolase; Metal-binding; Metalloprotease; Mitochondrion; Protease; Reference proteome; Transit peptide; Zinc	mitochondrial matrix [GO:0005759]; mitochondrion [GO:0005739]; metalloendopeptidase activity [GO:0004222]; zinc ion binding [GO:0008270]; protein processing [GO:0016485]; proteolysis [GO:0006508]			ATP-independent protease that degrades mitochondrial transit peptides after their cleavage. Also degrades other unstructured peptides. Specific for peptides in the range of 10 to 65 residues. Shows a preference for cleavage after small polar residues and before basic residues, but without any positional preference (By similarity). {ECO:0000250}.		Mitochondrion matrix {ECO:0000250}.		86401344	101374728	132386768	150326832	166988608	177335824	1.35802e+08	3.61828e+07	0.266437	78047824	104185488	228599632	261946192	194572656	204163552	1.78586e+08	7.21158e+07	0.403816	1.31504	0.330835
Q922V4|PLRG1_MOUSE	PLRG1_MOUSE	Pleiotropic regulator 1	10	Plrg1	Acetylation; Complete proteome; Nucleus; Phosphoprotein; Reference proteome; Repeat; Spliceosome; WD repeat; mRNA processing; mRNA splicing	catalytic step 2 spliceosome [GO:0071013]; Cul4-RING E3 ubiquitin ligase complex [GO:0080008]; DNA replication factor A complex [GO:0005662]; nuclear membrane [GO:0031965]; nuclear speck [GO:0016607]; nucleolus [GO:0005730]; nucleoplasm [GO:0005654]; nucleus [GO:0005634]; precatalytic spliceosome [GO:0071011]; Prp19 complex [GO:0000974]; mRNA splicing, via spliceosome [GO:0000398]; positive regul…			Component of the PRP19-CDC5L complex that forms an integral part of the spliceosome and is required for activating pre-mRNA splicing. {ECO:0000250}.		Nucleus {ECO:0000250}. Nucleus speckle {ECO:0000250}.		633548672	862198720	926227072	1038394304	907042624	951333696	8.86458e+08	137003973	0.154552	520051744	680447488	1257221248	1579932032	1377145088	1551364480	1161027013	4.52904e+08	0.390089	1.30974	0.300489
Q3UE37|UBE2Z_MOUSE	UBE2Z_MOUSE	Ubiquitin-conjugating enzyme E2 Z	2	Ube2z D11Moh35	ATP-binding; Apoptosis; Complete proteome; Cytoplasm; Nucleotide-binding; Nucleus; Phosphoprotein; Reference proteome; Transferase; Ubl conjugation pathway	cytoplasm [GO:0005737]; nucleoplasm [GO:0005654]; ATP binding [GO:0005524]; ubiquitin conjugating enzyme activity [GO:0061631]; ubiquitin protein ligase activity [GO:0061630]; ubiquitin protein ligase binding [GO:0031625]; apoptotic process [GO:0006915]; protein ubiquitination involved in ubiquitin-dependent protein catabolic process [GO:0042787]	S-ubiquitinyl-[E1 ubiquitin-activating enzyme]-L-cysteine + [E2 ubiquitin-conjugating enzyme]-L-cysteine = [E1 ubiquitin-activating enzyme]-L-cysteine + S-ubiquitinyl-[E2 ubiquitin-conjugating enzyme]-L-cysteine. {ECO:0000255|PROSITE-ProRule:PRU00388}.	Protein modification; protein ubiquitination. {ECO:0000255|PROSITE-ProRule:PRU00388}.	Catalyzes the covalent attachment of ubiquitin to other proteins. Specific substrate for UBA6, not charged with ubiquitin by UBE1. May be involved in apoptosis regulation. {ECO:0000255|PROSITE-ProRule:PRU00388}.		Cytoplasm {ECO:0000250|UniProtKB:Q9H832}. Nucleus {ECO:0000250|UniProtKB:Q9H832}.		16918170	21946296	46092696	48309488	54149636	56915224	4.07219e+07	1.70181e+07	0.417911	18157168	23672708	78286256	101434464	44195212	53263500	53168218	3.20525e+07	0.602852	1.30564	0.528185
O35551-6|RABE1_MOUSE,O35551|RABE1_MOUSE,O35551-3|RABE1_MOUSE	RABE1_MOUSE	Rab GTPase-binding effector protein 1	9	Rabep1 Rab5ep Rabpt5 Rabpt5a	Acetylation; Alternative splicing; Apoptosis; Coiled coil; Complete proteome; Cytoplasm; Cytoplasmic vesicle; Endocytosis; Endosome; Phosphoprotein; Protein transport; Reference proteome; Transport	early endosome [GO:0005769]; endocytic vesicle [GO:0030139]; endosome [GO:0005768]; intracellular membrane-bounded organelle [GO:0043231]; recycling endosome [GO:0055037]; GTPase activator activity [GO:0005096]; protein homodimerization activity [GO:0042803]; apoptotic process [GO:0006915]; endocytosis [GO:0006897]; protein transport [GO:0015031]; vesicle-mediated transport [GO:0016192]			Rab effector protein acting as linker between gamma-adaptin, RAB4A and RAB5A. Involved in endocytic membrane fusion and membrane trafficking of recycling endosomes. Involved in KCNH1 channels trafficking to and from the cell membrane. Stimulates RABGEF1 mediated nucleotide exchange on RAB5A. {ECO:0000250|UniProtKB:Q15276}.		Cytoplasm {ECO:0000250}. Early endosome {ECO:0000250}. Recycling endosome {ECO:0000250}. Cytoplasmic vesicle {ECO:0000250}.		121763184	149709952	184260000	192273568	276416448	262521232	197824064	6.11187e+07	0.308955	138935136	175840336	274770752	352499776	284086592	322225440	258059672	8.35985e+07	0.32395	1.30449	0.280009
P47738|ALDH2_MOUSE	ALDH2_MOUSE	Aldehyde dehydrogenase, mitochondrial	4	Aldh2 Ahd-1 Ahd1	Acetylation; Complete proteome; Direct protein sequencing; Mitochondrion; NAD; Oxidoreductase; Reference proteome; Transit peptide	extracellular exosome [GO:0070062]; mitochondrial matrix [GO:0005759]; mitochondrion [GO:0005739]; aldehyde dehydrogenase (NAD) activity [GO:0004029]; ethanol catabolic process [GO:0006068]	An aldehyde + NAD(+) + H(2)O = a carboxylate + NADH.	Alcohol metabolism; ethanol degradation; acetate from ethanol: step 2/2.	Is capable of converting retinaldehyde to retinoic acid.		Mitochondrion matrix.		79187784	122042632	135400864	153508864	193795840	182151264	1.44348e+08	4.19083e+07	0.290329	104327768	138534496	188140352	244949440	212489104	239674704	1.88019e+08	5.64998e+07	0.3005	1.30254	0.247232
Q8R3P6|VWA9_MOUSE	VWA9_MOUSE	von Willebrand factor A domain-containing protein 9	2	Vwa9	Acetylation; Alternative splicing; Complete proteome; Reference proteome	cytoplasm [GO:0005737]							29663316	31039632	43641464	36755456	36595528	37246456	35823642	5.00886e+06	0.13982	21910708	28067148	50339556	65431184	47097388	66693644	46589938	1.85776e+07	0.398746	1.30054	0.318029
P41245|MMP9_MOUSE	MMP9_MOUSE	Matrix metalloproteinase-9	5	Mmp9 Clg4b	Calcium; Collagen degradation; Complete proteome; Disulfide bond; Extracellular matrix; Glycoprotein; Hydrolase; Metal-binding; Metalloprotease; Polymorphism; Protease; Reference proteome; Repeat; Secreted; Signal; Zinc; Zymogen	extracellular exosome [GO:0070062]; extracellular space [GO:0005615]; proteinaceous extracellular matrix [GO:0005578]; endopeptidase activity [GO:0004175]; metalloendopeptidase activity [GO:0004222]; metallopeptidase activity [GO:0008237]; peptidase activity [GO:0008233]; serine-type endopeptidase activity [GO:0004252]; zinc ion binding [GO:0008270]; collagen catabolic process [GO:0030574]; embry…	Cleavage of gelatin types I and V and collagen types IV and V.		Could play a role in bone osteoclastic resorption. Cleaves type IV and type V collagen into large C-terminal three quarter fragments and shorter N-terminal one quarter fragments (By similarity). {ECO:0000250}.		Secreted, extracellular space, extracellular matrix {ECO:0000305}.		68363536	93979376	96081664	104420096	114979992	110139920	9.79941e+07	1.65836e+07	0.169231	68160128	88880648	152650080	170881280	141361840	142355168	127381524	3.98494e+07	0.312835	1.29989	0.223073
P97454|SMAD5_MOUSE	SMAD5_MOUSE	Mothers against decapentaplegic homolog 5	7	Smad5 Madh5 Msmad5	3D-structure; Acetylation; Angiogenesis; Complete proteome; Cytoplasm; DNA-binding; Developmental protein; Differentiation; Metal-binding; Nucleus; Phosphoprotein; Reference proteome; Transcription; Transcription regulation; Zinc	cytoplasm [GO:0005737]; nucleoplasm [GO:0005654]; nucleus [GO:0005634]; protein complex [GO:0043234]; transcription factor complex [GO:0005667]; metal ion binding [GO:0046872]; RNA polymerase II core promoter sequence-specific DNA binding [GO:0000979]; transcription factor activity, RNA polymerase II core promoter sequence-specific [GO:0000983]; ubiquitin protein ligase binding [GO:0031625]; angi…			Transcriptional modulator activated by BMP (bone morphogenetic proteins) type 1 receptor kinase. SMAD5 is a receptor-regulated SMAD (R-SMAD) (By similarity). Required for angiogenesis. {ECO:0000250}.		Cytoplasm {ECO:0000250}. Nucleus {ECO:0000250}. Note=In the cytoplasm in the absence of ligand. Migration to the nucleus when complexed with SMAD4 (By similarity). {ECO:0000250}.		74459872	98412280	132038944	128672096	140630896	131699808	117652316	2.56497e+07	0.218012	60961992	89940112	184448352	235871824	152493152	193096528	1.52802e+08	6.61998e+07	0.433239	1.29876	0.368092
Q8BW10|NOB1_MOUSE	NOB1_MOUSE	RNA-binding protein NOB1	5	Nob1	3D-structure; Complete proteome; Metal-binding; Nucleus; Phosphoprotein; Reference proteome; Zinc	cytoplasm [GO:0005737]; nucleolus [GO:0005730]; nucleus [GO:0005634]; preribosome, small subunit precursor [GO:0030688]; endoribonuclease activity [GO:0004521]; metal ion binding [GO:0046872]; cleavage involved in rRNA processing [GO:0000469]; maturation of SSU-rRNA [GO:0030490]; ribosomal small subunit biogenesis [GO:0042274]; visual perception [GO:0007601]			May play a role in mRNA degradation. {ECO:0000250}.		Nucleus {ECO:0000250}.		221227936	355043520	268482880	294787808	321202272	333113088	2.98976e+08	4.85696e+07	0.162453	206202928	293352288	353600864	472588768	457417088	534088224	386208360	1.23684e+08	0.320251	1.29177	0.238743
Q8VCH6|DHC24_MOUSE	DHC24_MOUSE	Delta(24)-sterol reductase	2	Dhcr24 Kiaa0018	Cholesterol biosynthesis; Cholesterol metabolism; Complete proteome; Endoplasmic reticulum; FAD; Flavoprotein; Golgi apparatus; Lipid biosynthesis; Lipid metabolism; Membrane; NADP; Oxidoreductase; Reference proteome; Signal; Steroid biosynthesis; Steroid metabolism; Sterol biosynthesis; Sterol metabolism; Transmembrane; Transmembrane helix	cytoskeleton [GO:0005856]; cytosol [GO:0005829]; endoplasmic reticulum [GO:0005783]; endoplasmic reticulum membrane [GO:0005789]; Golgi membrane [GO:0000139]; integral component of membrane [GO:0016021]; membrane [GO:0016020]; nucleus [GO:0005634]; delta24(24-1) sterol reductase activity [GO:0000246]; delta24-sterol reductase activity [GO:0050614]; enzyme binding [GO:0019899]; flavin adenine dinu…	5-alpha-cholest-7-en-3-beta-ol + NADP(+) = 5-alpha-cholesta-7,24-dien-3-beta-ol + NADPH.	Steroid biosynthesis; cholesterol biosynthesis.	Catalyzes the reduction of the delta-24 double bond of sterol intermediates. {ECO:0000250}.		Endoplasmic reticulum membrane {ECO:0000250}; Single-pass membrane protein {ECO:0000250}. Golgi apparatus membrane {ECO:0000250}; Single-pass membrane protein {ECO:0000250}.		32088446	63863444	47250072	48865344	55350484	49987248	4.95675e+07	1.04821e+07	0.211472	49135684	66023700	70028984	83737056	55043720	59632772	6.39337e+07	1.22491e+07	0.191591	1.28983	0.10645
Q8K482|EMIL2_MOUSE	EMIL2_MOUSE	EMILIN-2	4	Emilin2	Cell adhesion; Coiled coil; Collagen; Complete proteome; Disulfide bond; Extracellular matrix; Glycoprotein; Phosphoprotein; Reference proteome; Secreted; Signal	collagen trimer [GO:0005581]; extracellular matrix [GO:0031012]; extracellular region [GO:0005576]; proteinaceous extracellular matrix [GO:0005578]; cell adhesion [GO:0007155]			May be responsible for anchoring smooth muscle cells to elastic fibers, and may be involved not only in the formation of the elastic fiber, but also in the processes that regulate vessel assembly. Has cell adhesive capacity. Major component of the cochlear basilar membrane (BM) which may contribute to the developmental assembly or function of the BM.	Highest levels are present in cochlea of P8 pups, followed by modest levels in adult heart and lung, and much lower levels in forebrain, brainstem, cerebellum and hypothalamus. Very low levels detected in muscle, liver, kidney and eye.	Secreted, extracellular space, extracellular matrix. Note=Found mainly at the interface between amorphous elastin and microfibrils.		104489840	138726080	164549968	187325536	219031808	235285328	1.74901e+08	4.92375e+07	0.281516	114767552	155277008	255302592	308369568	243903248	272847392	2.25078e+08	7.41996e+07	0.329662	1.28688	0.296123
P97496|SMRC1_MOUSE,P97496-2|SMRC1_MOUSE	SMRC1_MOUSE	SWI/SNF complex subunit SMARCC1	8	Smarcc1 Baf155 Srg3	Acetylation; Alternative splicing; Chromatin regulator; Coiled coil; Complete proteome; Isopeptide bond; Methylation; Neurogenesis; Nucleus; Phosphoprotein; Reference proteome; Transcription; Transcription regulation; Ubl conjugation	BAF-type complex [GO:0090544]; intracellular [GO:0005622]; nBAF complex [GO:0071565]; npBAF complex [GO:0071564]; nuclear chromatin [GO:0000790]; nucleoplasm [GO:0005654]; nucleus [GO:0005634]; protein complex [GO:0043234]; SWI/SNF complex [GO:0016514]; XY body [GO:0001741]; chromatin binding [GO:0003682]; nucleosomal DNA binding [GO:0031492]; protein N-terminus binding [GO:0047485]; RNA polymera…			Involved in transcriptional activation and repression of select genes by chromatin remodeling (alteration of DNA-nucleosome topology). May stimulate the ATPase activity of the catalytic subunit of the complex. Belongs to the neural progenitors-specific chromatin remodeling complex (npBAF complex) and the neuron-specific chromatin remodeling complex (nBAF complex). During neural development a swit…	Highly expressed in adult brain, testis and thymus.	Nucleus.		420351712	576504512	536474304	600250688	717594560	705617984	592798960	1.10936e+08	0.187139	379551008	506400960	799598976	1001293632	884000768	1002432256	7.62213e+08	2.61903e+08	0.343608	1.28579	0.282001
Q9CZP5|BCS1_MOUSE	BCS1_MOUSE	Mitochondrial chaperone BCS1	4	Bcs1l	ATP-binding; Chaperone; Complete proteome; Direct protein sequencing; Membrane; Mitochondrion; Mitochondrion inner membrane; Nucleotide-binding; Phosphoprotein; Reference proteome; Transmembrane; Transmembrane helix	integral component of membrane [GO:0016021]; mitochondrial inner membrane [GO:0005743]; mitochondrion [GO:0005739]; ATP binding [GO:0005524]; mitochondrial respiratory chain complex I assembly [GO:0032981]; mitochondrial respiratory chain complex III assembly [GO:0034551]; mitochondrial respiratory chain complex IV assembly [GO:0033617]; mitochondrion organization [GO:0007005]			Chaperone necessary for the assembly of mitochondrial respiratory chain complex III. Plays an important role in the maintenance of mitochondrial tubular networks, respiratory chain assembly and formation of the LETM1 complex (By similarity). {ECO:0000250}.		Mitochondrion inner membrane {ECO:0000250}; Single-pass membrane protein {ECO:0000250}.		140510800	175981168	180203264	199249120	234032640	249417632	1.96566e+08	4.00946e+07	0.203976	125695040	151107744	263164032	311490144	311386688	351885600	2.52455e+08	93057588	0.368611	1.28433	0.316877
Q9Z277|BAZ1B_MOUSE,Q9Z277-2|BAZ1B_MOUSE	BAZ1B_MOUSE	Tyrosine-protein kinase BAZ1B	6	Baz1b Wbscr9 Wstf	ATP-binding; Acetylation; Alternative splicing; Bromodomain; Coiled coil; Complete proteome; DNA damage; Isopeptide bond; Kinase; Metal-binding; Nucleotide-binding; Nucleus; Phosphoprotein; Reference proteome; Transcription; Transcription regulation; Transferase; Tyrosine-protein kinase; Ubl conjugation; Zinc; Zinc-finger	condensed chromosome [GO:0000793]; nuclear replication fork [GO:0043596]; nucleus [GO:0005634]; pericentric heterochromatin [GO:0005721]; ATP binding [GO:0005524]; chromatin binding [GO:0003682]; histone binding [GO:0042393]; histone kinase activity [GO:0035173]; lysine-acetylated histone binding [GO:0070577]; non-membrane spanning protein tyrosine kinase activity [GO:0004715]; protein tyrosine k…	ATP + a [protein]-L-tyrosine = ADP + a [protein]-L-tyrosine phosphate.		Atypical tyrosine-protein kinase that plays a central role in chromatin remodeling and acts as a transcription regulator. Involved in DNA damage response by phosphorylating 'Tyr-142' of histone H2AX (H2AXY142ph). H2AXY142ph plays a central role in DNA repair and acts as a mark that distinguishes between apoptotic and repair responses to genotoxic stress. Essential component of the WICH complex, a…		Nucleus {ECO:0000255|PROSITE-ProRule:PRU00063, ECO:0000255|PROSITE-ProRule:PRU00475}. Note=Accumulates in pericentromeric heterochromatin during replication. Targeted to replication foci throughout S phase via its association with PCNA (By similarity). {ECO:0000250}.		183113296	259833216	281107744	290857408	370732896	379410432	294175832	7.32421e+07	0.248974	181453952	235851776	452997920	540934976	394927712	452257920	3.76404e+08	1.39136e+08	0.369646	1.27952	0.336581
P24547|IMDH2_MOUSE	IMDH2_MOUSE	Inosine-5'-monophosphate dehydrogenase 2	9	Impdh2	Acetylation; CBS domain; Complete proteome; Cytoplasm; DNA-binding; Direct protein sequencing; GMP biosynthesis; Metal-binding; NAD; Nucleus; Oxidoreductase; Phosphoprotein; Potassium; Purine biosynthesis; RNA-binding; Reference proteome; Repeat	cytoplasm [GO:0005737]; extracellular exosome [GO:0070062]; membrane [GO:0016020]; nucleus [GO:0005634]; peroxisomal membrane [GO:0005778]; DNA binding [GO:0003677]; IMP dehydrogenase activity [GO:0003938]; metal ion binding [GO:0046872]; nucleotide binding [GO:0000166]; RNA binding [GO:0003723]; cellular response to interleukin-4 [GO:0071353]; GMP biosynthetic process [GO:0006177]; GTP biosynthe…	Inosine 5'-phosphate + NAD(+) + H(2)O = xanthosine 5'-phosphate + NADH. {ECO:0000255|HAMAP-Rule:MF_03156}.	Purine metabolism; XMP biosynthesis via de novo pathway; XMP from IMP: step 1/1. {ECO:0000255|HAMAP-Rule:MF_03156}.	Catalyzes the conversion of inosine 5'-phosphate (IMP) to xanthosine 5'-phosphate (XMP), the first committed and rate-limiting step in the de novo synthesis of guanine nucleotides, and therefore plays an important role in the regulation of cell growth. Could also have a single-stranded nucleic acid-binding activity and could play a role in RNA and/or DNA metabolism. It may also have a role in the…		Cytoplasm {ECO:0000255|HAMAP-Rule:MF_03156}. Nucleus {ECO:0000255|HAMAP-Rule:MF_03156}.		385482944	536144928	613387264	657371776	749088000	779654464	6.20188e+08	1.45343e+08	0.234353	425232448	536763712	1086311040	1389484544	618791424	694092352	7.91779e+08	369555840	0.466741	1.27668	0.430856
Q9Z1S0|BUB1B_MOUSE	BUB1B_MOUSE	Mitotic checkpoint serine/threonine-protein kinase BUB1 beta	3	Bub1b Mad3l	ATP-binding; Acetylation; Apoptosis; Cell cycle; Cell division; Centromere; Chromosome; Complete proteome; Cytoplasm; Kinase; Kinetochore; Mitosis; Nucleotide-binding; Nucleus; Phosphoprotein; Reference proteome; Serine/threonine-protein kinase; Transferase; Tumor suppressor; Ubl conjugation	condensed chromosome kinetochore [GO:0000777]; condensed chromosome outer kinetochore [GO:0000940]; condensed nuclear chromosome kinetochore [GO:0000778]; cytoplasm [GO:0005737]; kinetochore [GO:0000776]; perinuclear region of cytoplasm [GO:0048471]; ATP binding [GO:0005524]; protein serine/threonine kinase activity [GO:0004674]; apoptotic process [GO:0006915]; cell division [GO:0051301]; metapha…	ATP + a protein = ADP + a phosphoprotein.		Essential component of the mitotic checkpoint. Required for normal mitosis progression and tumor suppression. The mitotic checkpoint delays anaphase until all chromosomes are properly attached to the mitotic spindle. One of its checkpoint functions is to inhibit the activity of the anaphase-promoting complex/cyclosome (APC/C) by blocking the binding of CDC20 to APC/C, independently of its kinase …	Highly expressed in thymus followed by spleen.	Cytoplasm {ECO:0000250}. Nucleus {ECO:0000250}. Chromosome, centromere, kinetochore {ECO:0000269|PubMed:12925705, ECO:0000269|PubMed:17925231}. Note=Cytoplasmic in interphase cells (By similarity). Associates with the kinetochores in early prophase. Kinetochore localization requires BUB1, PLK1 and CASC5 (By similarity). {ECO:0000250}.	Note=Defects in Bub1b are involved in the development of lung and intestinal adenocarcinomas after exposure to a carcinogen.	57523060	67848648	98155104	110754336	121398168	122631640	9.63852e+07	2.77443e+07	0.287848	56822824	74590616	124229272	156923520	149521968	175878096	1.22994e+08	4.76964e+07	0.387793	1.27607	0.371168
Q91W96|APC4_MOUSE	APC4_MOUSE	Anaphase-promoting complex subunit 4	2	Anapc4 D5Ertd249e	Cell cycle; Cell division; Complete proteome; Mitosis; Phosphoprotein; Reference proteome; Ubl conjugation pathway	anaphase-promoting complex [GO:0005680]; nucleus [GO:0005634]; protein phosphatase binding [GO:0019903]; anaphase-promoting complex-dependent catabolic process [GO:0031145]; cell division [GO:0051301]; mitotic nuclear division [GO:0007067]; protein K11-linked ubiquitination [GO:0070979]; regulation of mitotic metaphase/anaphase transition [GO:0030071]		Protein modification; protein ubiquitination.	Component of the anaphase promoting complex/cyclosome (APC/C), a cell cycle-regulated E3 ubiquitin ligase that controls progression through mitosis and the G1 phase of the cell cycle. The APC/C complex acts by mediating ubiquitination and subsequent degradation of target proteins: it mainly mediates the formation of 'Lys-11'-linked polyubiquitin chains and, to a lower extent, the formation of 'Ly…				28816560	49971604	46749352	51875488	58480628	59470112	4.92273e+07	1.11431e+07	0.22636	42178140	37759964	66319824	84471640	68987776	76863880	6.27635e+07	1.88169e+07	0.299807	1.27497	0.254351
Q8C0E3|TRI47_MOUSE	TRI47_MOUSE	Tripartite motif-containing protein 47	2	Trim47	Alternative splicing; Coiled coil; Complete proteome; Cytoplasm; Metal-binding; Methylation; Nucleus; Phosphoprotein; Reference proteome; Zinc; Zinc-finger	cytoplasm [GO:0005737]; nucleus [GO:0005634]; zinc ion binding [GO:0008270]					Cytoplasm {ECO:0000250}. Nucleus {ECO:0000250}.		32817716	41514624	45043296	55670728	54449908	52996728	4.70822e+07	8.96279e+06	0.190365	29737538	38581012	74176304	100647656	57406604	59493688	6.00071e+07	2.54353e+07	0.423871	1.27452	0.384314
Q922D8|C1TC_MOUSE	C1TC_MOUSE	C-1-tetrahydrofolate synthase, cytoplasmic	3	Mthfd1	ATP-binding; Acetylation; Amino-acid biosynthesis; Complete proteome; Cytoplasm; Direct protein sequencing; Histidine biosynthesis; Hydrolase; Ligase; Methionine biosynthesis; Multifunctional enzyme; NADP; Nucleotide-binding; One-carbon metabolism; Oxidoreductase; Phosphoprotein; Purine biosynthesis; Reference proteome	cytosol [GO:0005829]; extracellular exosome [GO:0070062]; membrane [GO:0016020]; mitochondrion [GO:0005739]; ATP binding [GO:0005524]; formate-tetrahydrofolate ligase activity [GO:0004329]; methenyltetrahydrofolate cyclohydrolase activity [GO:0004477]; methylenetetrahydrofolate dehydrogenase (NAD+) activity [GO:0004487]; methylenetetrahydrofolate dehydrogenase (NADP+) activity [GO:0004488]; 10-fo…	5,10-methylenetetrahydrofolate + NADP(+) = 5,10-methenyltetrahydrofolate + NADPH.; 5,10-methenyltetrahydrofolate + H(2)O = 10-formyltetrahydrofolate.; ATP + formate + tetrahydrofolate = ADP + phosphate + 10-formyltetrahydrofolate.	One-carbon metabolism; tetrahydrofolate interconversion.			Cytoplasm {ECO:0000250}.		22478540	29873696	27013992	31645856	34978600	36533356	3.04207e+07	5.18889e+06	0.170571	21290114	27404038	45771916	51219896	39511780	45108932	38384446	1.16499e+07	0.303505	1.26179	0.25834
P01027|CO3_MOUSE	CO3_MOUSE	Complement C3	12	C3	Alternative initiation; Cleavage on pair of basic residues; Complement alternate pathway; Complement pathway; Complete proteome; Direct protein sequencing; Disulfide bond; Fatty acid metabolism; Glycoprotein; Immunity; Inflammatory response; Innate immunity; Lipid metabolism; Phosphoprotein; Reference proteome; Secreted; Signal; Thioester bond	blood microparticle [GO:0072562]; extracellular exosome [GO:0070062]; extracellular space [GO:0005615]; C5L2 anaphylatoxin chemotactic receptor binding [GO:0031715]; endopeptidase inhibitor activity [GO:0004866]; complement activation [GO:0006956]; complement activation, alternative pathway [GO:0006957]; complement activation, classical pathway [GO:0006958]; fatty acid metabolic process [GO:00066…			C3 plays a central role in the activation of the complement system. Its processing by C3 convertase is the central reaction in both classical and alternative complement pathways. After activation C3b can bind covalently, via its reactive thioester, to cell surface carbohydrates or immune aggregates.; Derived from proteolytic degradation of complement C3, C3a anaphylatoxin is a mediator of local i…		Secreted.		9437596672	13178523648	14919223296	16287958016	18467409920	19547441152	15306358784	3689511783	0.241044	9317796864	12079076352	20659619840	26466121728	21899384832	24989057024	19235176107	6986915529	0.363236	1.25668	0.359622
Q9CQ65|MTAP_MOUSE	MTAP_MOUSE	S-methyl-5'-thioadenosine phosphorylase	8	Mtap	Acetylation; Complete proteome; Cytoplasm; Glycosyltransferase; Nucleus; Purine salvage; Reference proteome; Transferase	cytoplasm [GO:0005737]; extracellular exosome [GO:0070062]; nucleus [GO:0005634]; S-methyl-5-thioadenosine phosphorylase activity [GO:0017061]; L-methionine biosynthetic process from methylthioadenosine [GO:0019509]; methylation [GO:0032259]; purine ribonucleoside salvage [GO:0006166]; purine-containing compound salvage [GO:0043101]; response to testosterone [GO:0033574]	S-methyl-5'-thioadenosine + phosphate = adenine + S-methyl-5-thio-alpha-D-ribose 1-phosphate. {ECO:0000255|HAMAP-Rule:MF_03155}.	Amino-acid biosynthesis; L-methionine biosynthesis via salvage pathway; S-methyl-5-thio-alpha-D-ribose 1-phosphate from S-methyl-5'-thioadenosine (phosphorylase route): step 1/1. {ECO:0000255|HAMAP-Rule:MF_03155}.	Catalyzes the reversible phosphorylation of S-methyl-5'-thioadenosine (MTA) to adenine and 5-methylthioribose-1-phosphate. Involved in the breakdown of MTA, a major by-product of polyamine biosynthesis. Responsible for the first step in the methionine salvage pathway after MTA has been generated from S-adenosylmethionine. Has broad substrate specificity with 6-aminopurine nucleosides as preferred…		Cytoplasm. Nucleus {ECO:0000255|HAMAP-Rule:MF_03155}.		398865536	535194688	582210496	654955392	701518336	717696896	5.98407e+08	1.20112e+08	0.20072	362886400	490096736	825077184	1046366528	833215552	952370560	7.51669e+08	2.67858e+08	0.35635	1.25612	0.340917
Q9EST3|4ET_MOUSE,Q9EST3-2|4ET_MOUSE	4ET_MOUSE	Eukaryotic translation initiation factor 4E transporter	2	Eif4enif1 Clast4	Acetylation; Alternative splicing; Complete proteome; Cytoplasm; Nucleus; Phosphoprotein; Protein transport; Reference proteome; Transport	cytoplasm [GO:0005737]; cytoplasmic mRNA processing body [GO:0000932]; cytosol [GO:0005829]; intracellular membrane-bounded organelle [GO:0043231]; membrane [GO:0016020]; nuclear speck [GO:0016607]; nucleus [GO:0005634]; PML body [GO:0016605]; mRNA binding [GO:0003729]; poly(A) RNA binding [GO:0044822]; negative regulation of neuron differentiation [GO:0045665]; negative regulation of translation…			Nucleoplasmic shuttling protein. Mediates the nuclear import of EIF4E by a piggy-back mechanism (By similarity). {ECO:0000250}.		Cytoplasm {ECO:0000250}. Nucleus {ECO:0000250}. Nucleus speckle {ECO:0000250}. Nucleus, PML body {ECO:0000250}. Note=Shuttles between the nucleus and cytoplasm in a CRM1-dependent manner. Localization to nuclear foci and speckles requires active transcription (By similarity). {ECO:0000250}.		19782914	30966434	27056630	33785420	34848008	39052684	3.09153e+07	6.76377e+06	0.218783	22538812	29438620	39407144	53143336	38101460	49043244	3.86121e+07	1.15183e+07	0.298309	1.24896	0.288055
Q99ME2|WDR6_MOUSE	WDR6_MOUSE	WD repeat-containing protein 6	8	Wdr6	Acetylation; Cell cycle; Complete proteome; Cytoplasm; Reference proteome; Repeat; WD repeat	cytoplasm [GO:0005737]; protein complex [GO:0043234]; poly(A) RNA binding [GO:0044822]; cell cycle arrest [GO:0007050]; negative regulation of autophagy [GO:0010507]; negative regulation of cell proliferation [GO:0008285]			Enhances the STK11/LKB1-induced cell growth suppression activity. Negative regulator of amino acid starvation-induced autophagy. {ECO:0000250}.		Cytoplasm {ECO:0000250}. Note=Colocalizes in the cytoplasm with STK11/LKB1. {ECO:0000250}.		355928032	488295168	580354624	606832000	664183040	678977280	5.62428e+08	1.21958e+08	0.216842	321447808	397995936	796966720	1023516800	788162240	885943552	7.02339e+08	2.79603e+08	0.398102	1.24876	0.402237
P57780|ACTN4_MOUSE	ACTN4_MOUSE	Alpha-actinin-4	12	Actn4	Acetylation; Actin-binding; Calcium; Cell junction; Complete proteome; Cytoplasm; Direct protein sequencing; Metal-binding; Nucleus; Phosphoprotein; Protein transport; Reference proteome; Repeat; Transport	cell-cell junction [GO:0005911]; cortical cytoskeleton [GO:0030863]; cytoplasm [GO:0005737]; extracellular exosome [GO:0070062]; extracellular space [GO:0005615]; focal adhesion [GO:0005925]; intracellular [GO:0005622]; intracellular ribonucleoprotein complex [GO:0030529]; neuron projection [GO:0043005]; nucleus [GO:0005634]; perinuclear region of cytoplasm [GO:0048471]; protein complex [GO:00432…			F-actin cross-linking protein which is thought to anchor actin to a variety of intracellular structures. This is a bundling protein. Probably involved in vesicular trafficking via its association with the CART complex. The CART complex is necessary for efficient transferrin receptor recycling but not for EGFR degradation (By similarity). Involved in tight junction assembly in epithelial cells pro…		Nucleus {ECO:0000250|UniProtKB:O43707}. Cytoplasm {ECO:0000250|UniProtKB:O43707}. Cell junction {ECO:0000269|PubMed:18332111}. Note=Localized in cytoplasmic mRNP granules containing untranslated mRNAs. Colocalizes with actin stress fibers. {ECO:0000250|UniProtKB:O43707}.		12042547200	16731576320	19796791296	21100521472	25579433984	26284484608	20255892480	5394219764	0.266304	11903927296	15213389824	28867813376	36999012352	27755649024	30892974080	25272127659	9675717658	0.382861	1.24764	0.403457
Q99NH0|ANR17_MOUSE	ANR17_MOUSE	Ankyrin repeat domain-containing protein 17	5	Ankrd17 Foe Gtar Kiaa0697	ANK repeat; Acetylation; Alternative splicing; Coiled coil; Complete proteome; Cytoplasm; Immunity; Innate immunity; Methylation; Nucleus; Phosphoprotein; RNA-binding; Reference proteome; Repeat	chromatin [GO:0000785]; cytoplasm [GO:0005737]; membrane [GO:0016020]; nucleus [GO:0005634]; chromatin binding [GO:0003682]; poly(A) RNA binding [GO:0044822]; blood vessel maturation [GO:0001955]; defense response to bacterium [GO:0042742]; endoderm development [GO:0007492]; innate immune response [GO:0045087]; negative regulation of smooth muscle cell differentiation [GO:0051151]; positive regul…			Could play pivotal roles in cell cycle and DNA regulation. Involved in innate immune defense against viruse by positively regulating the viral dsRNA receptors DDX58 and IFIH1 signaling pathways. Involves in NOD2- and NOD1-mediated responses to bacteria suggesting a role in innate antibacterial immune pathways too. Could play a central role for the formation and/or maintenance of the blood vessels…	Highly expressed in fetal liver. Detected in adult liver cells, ovarian oocytes, seminiferous tubules of the testes and pelvic region of the kidney. It was not detected in heart, gut, lung, spleen and skeletal muscle. Earliest specific in situ marker of hepatic differentiation during embryogenesis, useful for characterization of inductive events involved in hepatic specification. {ECO:0000269|Pub…	Cytoplasm {ECO:0000250|UniProtKB:O75179}. Nucleus {ECO:0000250|UniProtKB:O75179}. Note=Detected around the nucleolus. {ECO:0000250|UniProtKB:O75179}.		100198504	146528608	164931248	174770816	192927600	177986768	1.59557e+08	3.28839e+07	0.206095	98876912	123779384	211754448	271656608	230310880	256887296	198877588	7.13522e+07	0.358774	1.24643	0.359622
O35226-2|PSMD4_MOUSE,O35226|PSMD4_MOUSE,O35226-3|PSMD4_MOUSE,O35226-4|PSMD4_MOUSE,O35226-5|PSMD4_MOUSE	PSMD4_MOUSE	26S proteasome non-ATPase regulatory subunit 4	2	Psmd4 Mcb1	Alternative splicing; Complete proteome; Phosphoprotein; Proteasome; Reference proteome; Repeat	cytoplasm [GO:0005737]; cytosol [GO:0005829]; nucleoplasm [GO:0005654]; nucleus [GO:0005634]; proteasome accessory complex [GO:0022624]; proteasome complex [GO:0000502]; proteasome regulatory particle, base subcomplex [GO:0008540]; poly(A) RNA binding [GO:0044822]; polyubiquitin binding [GO:0031593]; proteasome assembly [GO:0043248]; proteasome-mediated ubiquitin-dependent protein catabolic proce…			Binds and presumably selects ubiquitin-conjugates for destruction.	Isoform Rpn10A is ubiquitous whereas isoform Rpn10E is mostly expressed in the embryonic brain.			22447078	31452904	35167996	40645592	68968800	70507688	4.4865e+07	2.01634e+07	0.449425	22524726	34801780	69108520	86601640	58020228	63162276	55703195	2.33799e+07	0.419723	1.24157	0.51331
Q99JR8|SMRD2_MOUSE,Q99JR8-2|SMRD2_MOUSE	SMRD2_MOUSE	SWI/SNF-related matrix-associated actin-dependent regulator of chromatin subfamily D member 2	7	Smarcd2 Baf60b	Alternative splicing; Chromatin regulator; Complete proteome; Methylation; Nucleus; Phosphoprotein; Reference proteome; Transcription; Transcription regulation; Ubl conjugation	BAF-type complex [GO:0090544]; nuclear chromatin [GO:0000790]; nucleoplasm [GO:0005654]; protein complex [GO:0043234]; SWI/SNF complex [GO:0016514]; nucleosomal DNA binding [GO:0031492]; RNA polymerase II core promoter proximal region sequence-specific DNA binding [GO:0000978]; RNA polymerase II distal enhancer sequence-specific DNA binding [GO:0000980]; ATP-dependent chromatin remodeling [GO:004…			Involved in transcriptional activation and repression of select genes by chromatin remodeling (alteration of DNA-nucleosome topology). {ECO:0000250}.		Nucleus {ECO:0000250}.		230786112	340621120	413697600	458222400	593491456	599822208	4.3944e+08	144063437	0.327834	249972080	332336576	582769728	791478528	612007872	692029312	5.43432e+08	2.10018e+08	0.386466	1.23665	0.448475
Q8VHQ9|ACO11_MOUSE	ACO11_MOUSE	Acyl-coenzyme A thioesterase 11	4	Acot11 Bfit Thea	Complete proteome; Cytoplasm; Hydrolase; Phosphoprotein; Reference proteome; Repeat; Serine esterase	cytosol [GO:0005829]; extracellular exosome [GO:0070062]; acyl-CoA hydrolase activity [GO:0047617]; carboxylic ester hydrolase activity [GO:0052689]; lipid binding [GO:0008289]; acyl-CoA metabolic process [GO:0006637]; fatty acid metabolic process [GO:0006631]; intracellular signal transduction [GO:0035556]; response to cold [GO:0009409]; response to temperature stimulus [GO:0009266]			Has acyl-CoA thioesterase activity towards medium (C12) and long-chain (C18) fatty acyl-CoA substrates.		Cytoplasm {ECO:0000250}.		70183568	101645032	87472488	93247464	78985736	68932304	8.34111e+07	1.30377e+07	0.156307	48122396	63255544	107737280	160818880	111620336	123229184	1.02464e+08	4.10815e+07	0.400936	1.22842	0.424304
Q99MN1|SYK_MOUSE	SYK_MOUSE	Lysine--tRNA ligase	9	Kars	ATP-binding; Acetylation; Aminoacyl-tRNA synthetase; Complete proteome; Cytoplasm; Ligase; Metal-binding; Nucleotide-binding; Phosphoprotein; Protein biosynthesis; Reference proteome	cytoplasm [GO:0005737]; microtubule cytoskeleton [GO:0015630]; mitochondrion [GO:0005739]; ATP binding [GO:0005524]; lysine-tRNA ligase activity [GO:0004824]; metal ion binding [GO:0046872]; nucleic acid binding [GO:0003676]; lysyl-tRNA aminoacylation [GO:0006430]	ATP + L-lysine + tRNA(Lys) = AMP + diphosphate + L-lysyl-tRNA(Lys).		Catalyzes the specific attachment of an amino acid to its cognate tRNA in a 2 step reaction: the amino acid (AA) is first activated by ATP to form AA-AMP and then transferred to the acceptor end of the tRNA.		Cytoplasm.		717794624	1018097472	1305683456	1409334784	1561040000	1532125952	1257346048	3.29098e+08	0.26174	696308672	912470208	1994546816	2456068352	1482532992	1697863808	1539965141	6.60246e+08	0.428741	1.22477	0.48377
Q9DBU0|TM9S1_MOUSE	TM9S1_MOUSE	Transmembrane 9 superfamily member 1	4	Tm9sf1	Autophagy; Complete proteome; Cytoplasmic vesicle; Glycoprotein; Lysosome; Membrane; Reference proteome; Signal; Transmembrane; Transmembrane helix	autophagosome membrane [GO:0000421]; cytoplasmic vesicle [GO:0031410]; integral component of membrane [GO:0016021]; lysosomal membrane [GO:0005765]; autophagy [GO:0006914]			Plays an essential role in autophagy. {ECO:0000250}.		Lysosome membrane; Multi-pass membrane protein. Cytoplasmic vesicle, autophagosome membrane {ECO:0000250}; Multi-pass membrane protein {ECO:0000250}.		61638644	77993328	87195136	92388592	82895928	88417368	8.17548e+07	1.10198e+07	0.13479	49813296	69801072	107208424	132399168	111888464	128031824	9.9857e+07	3.30434e+07	0.330907	1.22142	0.348443
Q922Q4|P5CR2_MOUSE	P5CR2_MOUSE	Pyrroline-5-carboxylate reductase 2	6	Pycr2	Acetylation; Amino-acid biosynthesis; Complete proteome; Cytoplasm; Mitochondrion; NADP; Oxidoreductase; Phosphoprotein; Proline biosynthesis; Reference proteome	mitochondrion [GO:0005739]; pyrroline-5-carboxylate reductase activity [GO:0004735]; cellular response to oxidative stress [GO:0034599]; L-proline biosynthetic process [GO:0055129]; proline biosynthetic process [GO:0006561]	L-proline + NAD(P)(+) = 1-pyrroline-5-carboxylate + NAD(P)H.	Amino-acid biosynthesis; L-proline biosynthesis; L-proline from L-glutamate 5-semialdehyde: step 1/1.	Housekeeping enzyme that catalyzes the last step in proline biosynthesis. In some cell types, such as erythrocytes, its primary function may be the generation of NADP(+). Can utilize both NAD and NADP. Has higher affinity for NADP, but higher catalytic efficiency with NADH (By similarity). Involved in cellular response to oxidative stress (By similarity). {ECO:0000250|UniProtKB:Q96C36}.		Cytoplasm {ECO:0000250|UniProtKB:Q96C36}. Mitochondrion {ECO:0000250|UniProtKB:Q96C36}.		624269440	825183360	1295024000	1330814208	1367255296	1407307008	1141642219	3.31244e+08	0.290147	634648960	758185024	1727683712	2059137408	1507625088	1670963712	1393040651	5.69955e+08	0.409144	1.22021	0.483531
Q8K245|UVRAG_MOUSE	UVRAG_MOUSE	UV radiation resistance associated protein	2	Uvrag Uvrag1	Centromere; Chromosome; Coiled coil; Complete proteome; DNA damage; DNA repair; Endoplasmic reticulum; Endosome; Lysosome; Phosphoprotein; Reference proteome	centrosome [GO:0005813]; chromosome, centromeric region [GO:0000775]; DNA-dependent protein kinase complex [GO:0070418]; early endosome [GO:0005769]; endoplasmic reticulum [GO:0005783]; late endosome [GO:0005770]; lysosome [GO:0005764]; midbody [GO:0030496]; phagocytic vesicle [GO:0045335]; protein complex [GO:0043234]; SH3 domain binding [GO:0017124]; SNARE binding [GO:0000149]; autophagy [GO:00…			Versatile protein that is involved in regulation of differenent cellular pathways implicated in membrane trafficking. Involved in regulation of the COPI-dependent retrograde transport from Golgi and the endoplasmic reticulum by associating with the NRZ complex; the function is dependent on its binding to phosphatidylinositol 3-phosphate (PtdIns(3)P). During autophagy acts as regulatory subunit of…		Late endosome {ECO:0000250|UniProtKB:Q9P2Y5}. Lysosome {ECO:0000250|UniProtKB:Q9P2Y5}. Early endosome {ECO:0000250|UniProtKB:Q9P2Y5}. Endoplasmic reticulum {ECO:0000250|UniProtKB:Q9P2Y5}. Midbody {ECO:0000250|UniProtKB:Q9P2Y5}. Chromosome, centromere {ECO:0000250|UniProtKB:Q9P2Y5}. Note=Colocalizes with RAB9-positive compartments involved in retrograde transport from late endosomes to trans-Golgi…		23896108	31095504	27742236	22827012	32605596	39416616	2.95972e+07	6.15622e+06	0.208	23331866	30061836	34032804	43691868	42661460	42368376	3.60247e+07	8.29103e+06	0.230148	1.21717	0.246164
Q6IFX2|K1C42_MOUSE	K1C42_MOUSE	Keratin, type I cytoskeletal 42	3	Krt42 Ka22	Coiled coil; Complete proteome; Cytoplasm; Direct protein sequencing; Intermediate filament; Keratin; Reference proteome	cytoplasm [GO:0005737]; intermediate filament [GO:0005882]; structural molecule activity [GO:0005198]				Expressed in nail matrix and nail bed epithelium (at protein level). Also expressed in tongue and digits with weak expression in vibrissae and in both filiform and fungiform papillae of oral mucosa. {ECO:0000269|PubMed:15102087}.	Cytoplasm {ECO:0000269|PubMed:15102087}.		129921152	187547584	179005792	199252560	85557832	83291864	1.44096e+08	5.1911e+07	0.360253	284290368	363370720	80416840	109562048	102496536	109455296	174931968	1.18498e+08	0.677395	1.21399	0.666909
Q9Z2K1|K1C16_MOUSE	K1C16_MOUSE	Keratin, type I cytoskeletal 16	2	Krt16 Krt1-16	Coiled coil; Complete proteome; Immunity; Innate immunity; Intermediate filament; Keratin; Methylation; Phosphoprotein; Reference proteome	cytoskeleton [GO:0005856]; extracellular exosome [GO:0070062]; intermediate filament [GO:0005882]; nucleus [GO:0005634]; structural constituent of cytoskeleton [GO:0005200]; aging [GO:0007568]; establishment of skin barrier [GO:0061436]; hair cycle [GO:0042633]; inflammatory response [GO:0006954]; innate immune response [GO:0045087]; intermediate filament cytoskeleton organization [GO:0045104]; k…			Epidermis-specific type I keratin that plays a key role in skin (PubMed:22336941, PubMed:24218583). Acts as a regulator of innate immunity in response to skin barrier breach: required for some inflammatory checkpoint for the skin barrier maintenance (PubMed:24218583). {ECO:0000269|PubMed:11029038, ECO:0000269|PubMed:22336941, ECO:0000269|PubMed:24218583}.	Epidermis-specific. Expressed in stratified epithelia of glabrous skin, the oral mucosa and several appendages. In mature hair follicles, expressed in the companion layer of the outer root sheath during anagen and in the club hair sheath during catagen and telogen. {ECO:0000269|PubMed:12445204}.			41063612	50759772	78382560	77950936	27540096	26342434	5.03399e+07	2.33696e+07	0.464236	97854024	138046080	26313486	34804756	33940164	35224812	6.10306e+07	4.60005e+07	0.75373	1.21237	0.712347
Q61656|DDX5_MOUSE	DDX5_MOUSE	Probable ATP-dependent RNA helicase DDX5	7	Ddx5 Tnz2	ATP-binding; Acetylation; Biological rhythms; Complete proteome; Helicase; Hydrolase; Isopeptide bond; Methylation; Nucleotide-binding; Nucleus; Phosphoprotein; RNA-binding; Reference proteome; Spliceosome; Transcription; Transcription regulation; Ubl conjugation; mRNA processing; mRNA splicing	catalytic step 2 spliceosome [GO:0071013]; extracellular exosome [GO:0070062]; extracellular matrix [GO:0031012]; intracellular ribonucleoprotein complex [GO:0030529]; membrane [GO:0016020]; nucleolus [GO:0005730]; nucleoplasm [GO:0005654]; nucleus [GO:0005634]; androgen receptor binding [GO:0050681]; ATP binding [GO:0005524]; ATP-dependent RNA helicase activity [GO:0004004]; estrogen receptor bi…	ATP + H(2)O = ADP + phosphate.		Involved in the alternative regulation of pre-mRNA splicing; its RNA helicase activity is necessary for increasing tau exon 10 inclusion and occurs in a RBM4-dependent manner. Binds to the tau pre-mRNA in the stem-loop region downstream of exon 10. The rate of ATP hydrolysis is highly stimulated by single-stranded RNA. Involved in transcriptional regulation; the function is independent of the RNA…		Nucleus, nucleolus {ECO:0000250}.		327474368	483168416	533155136	597790976	632207360	661135872	5.39155e+08	1.22438e+08	0.227092	291604896	338400512	794587904	1025252032	709220736	762865856	6.53655e+08	2.84052e+08	0.434559	1.21237	0.500475
O88520|SHOC2_MOUSE	SHOC2_MOUSE	Leucine-rich repeat protein SHOC-2	5	Shoc2	Complete proteome; Cytoplasm; Leucine-rich repeat; Nucleus; Reference proteome; Repeat	cytoplasm [GO:0005737]; nucleoplasm [GO:0005654]; nucleus [GO:0005634]; protein phosphatase type 1 complex [GO:0000164]; protein phosphatase 1 binding [GO:0008157]; protein phosphatase binding [GO:0019903]; positive regulation of Ras protein signal transduction [GO:0046579]			Regulatory subunit of protein phosphatase 1 (PP1c) that acts as a M-Ras/MRAS effector and participates in MAPK pathway activation. Upon M-Ras/MRAS activation, targets PP1c to specifically dephosphorylate the 'Ser-259' inhibitory site of RAF1 kinase and stimulate RAF1 activity at specialized signaling complexes (By similarity). {ECO:0000250}.		Cytoplasm {ECO:0000250}. Nucleus {ECO:0000250}. Note=Translocates from cytoplasm to nucleus upon growth factor stimulation. {ECO:0000250}.		164497408	239487552	270393728	307726592	408921600	412771104	3.00633e+08	9.75067e+07	0.324338	148260032	198494976	396028192	497969920	422866880	521613376	3.64206e+08	1.55703e+08	0.427513	1.21146	0.52186
Q922B2|SYDC_MOUSE	SYDC_MOUSE	Aspartate--tRNA ligase, cytoplasmic	12	Dars	ATP-binding; Acetylation; Aminoacyl-tRNA synthetase; Complete proteome; Cytoplasm; Ligase; Nucleotide-binding; Phosphoprotein; Protein biosynthesis; Reference proteome	cytoplasm [GO:0005737]; extracellular exosome [GO:0070062]; membrane [GO:0016020]; aspartate-tRNA ligase activity [GO:0004815]; ATP binding [GO:0005524]; poly(A) RNA binding [GO:0044822]; aspartyl-tRNA aminoacylation [GO:0006422]	ATP + L-aspartate + tRNA(Asp) = AMP + diphosphate + L-aspartyl-tRNA(Asp).		Catalyzes the specific attachment of an amino acid to its cognate tRNA in a 2 step reaction: the amino acid (AA) is first activated by ATP to form AA-AMP and then transferred to the acceptor end of the tRNA.		Cytoplasm.		3963107328	5649365504	6840931840	7465446400	8392981504	8536078336	6807985152	1753145150	0.257513	3769279744	5098611200	10059084800	13172220928	8075656192	9212554240	8231234517	3419472054	0.415426	1.20906	0.498017
O35639|ANXA3_MOUSE	ANXA3_MOUSE	Annexin A3	4	Anxa3 Anx3	Acetylation; Annexin; Calcium; Calcium/phospholipid-binding; Complete proteome; Phospholipase A2 inhibitor; Phosphoprotein; Reference proteome; Repeat	axon [GO:0030424]; cytoplasm [GO:0005737]; dendrite [GO:0030425]; extracellular exosome [GO:0070062]; membrane [GO:0016020]; neuronal cell body [GO:0043025]; phagocytic vesicle membrane [GO:0030670]; plasma membrane [GO:0005886]; specific granule [GO:0042581]; calcium ion binding [GO:0005509]; calcium-dependent phospholipid binding [GO:0005544]; calcium-dependent protein binding [GO:0048306]; pho…			Inhibitor of phospholipase A2, also possesses anti-coagulant properties.				65304724	98162648	97543416	96439504	116244488	120649032	99057302	1.95488e+07	0.197349	68762208	84205696	134767456	168442000	124990728	135135968	1.19384e+08	3.66687e+07	0.307149	1.2052	0.367316
P20108|PRDX3_MOUSE	PRDX3_MOUSE	Thioredoxin-dependent peroxide reductase, mitochondrial	6	Prdx3 Aop1 Mer5	Acetylation; Antioxidant; Complete proteome; Direct protein sequencing; Disulfide bond; Mitochondrion; Oxidoreductase; Peroxidase; Phosphoprotein; Redox-active center; Reference proteome; Transit peptide	cytoplasm [GO:0005737]; cytosol [GO:0005829]; early endosome [GO:0005769]; extracellular exosome [GO:0070062]; IkappaB kinase complex [GO:0008385]; mitochondrion [GO:0005739]; myelin sheath [GO:0043209]; cysteine-type endopeptidase inhibitor activity involved in apoptotic process [GO:0043027]; identical protein binding [GO:0042802]; kinase binding [GO:0019900]; protein C-terminus binding [GO:0008…	2 R'-SH + ROOH = R'-S-S-R' + H(2)O + ROH.		Involved in redox regulation of the cell. Protects radical-sensitive enzymes from oxidative damage by a radical-generating system.	Housekeeping-type gene preferentially expressed in murine erythroleukemia (MEL) cells.	Mitochondrion {ECO:0000250}.		534973280	721965248	783174656	872576576	914655936	946150528	795582704	152491260	0.191672	495667616	642331072	1101682688	1374313216	993859648	1137707648	957593648	328919223	0.343485	1.20364	0.413139
Q91Z98|CHIL4_MOUSE	CHIL4_MOUSE	Chitinase-like protein 4	4	Chil4 Chi3l4 Ym2	Complete proteome; Cytoplasm; Direct protein sequencing; Disulfide bond; Inflammatory response; Reference proteome; Secreted; Signal	cytoplasm [GO:0005737]; extracellular region [GO:0005576]; chitin binding [GO:0008061]; chitinase activity [GO:0004568]; carbohydrate metabolic process [GO:0005975]; chitin catabolic process [GO:0006032]; inflammatory response [GO:0006954]			Has low chemotactic activity for eosinophils. May play a role in inflammation and allergy. Has no chitinase activity. {ECO:0000269|PubMed:11553626}.	Detected in stratified squamous epithelium in the junctional region between forestomach and glandular stomach (at protein level). Expression is mainly restricted to stomach. {ECO:0000269|PubMed:15148607, ECO:0000269|PubMed:9828134}.	Secreted. Cytoplasm. Note=Detected in the cytoplasm of keratinocytes.		4513160192	6656121344	8847972352	10117305344	10342153216	11616537600	8682208341	2643432514	0.304465	4843509760	6650679296	12166790144	14987145216	11393973248	12616599552	10443116203	3872611019	0.370829	1.20282	0.487901
Q8CGC7|SYEP_MOUSE	SYEP_MOUSE	Bifunctional glutamate/proline--tRNA ligase	11	Eprs Qprs	ATP-binding; Acetylation; Aminoacyl-tRNA synthetase; Complete proteome; Ligase; Methylation; Multifunctional enzyme; Nucleotide-binding; Phosphoprotein; Polymorphism; Protein biosynthesis; RNA-binding; Reference proteome; Repeat; Translation regulation	aminoacyl-tRNA synthetase multienzyme complex [GO:0017101]; cytoplasm [GO:0005737]; GAIT complex [GO:0097452]; intracellular ribonucleoprotein complex [GO:0030529]; membrane [GO:0016020]; ATP binding [GO:0005524]; glutamate-tRNA ligase activity [GO:0004818]; GTPase binding [GO:0051020]; proline-tRNA ligase activity [GO:0004827]; RNA binding [GO:0003723]; RNA stem-loop binding [GO:0035613]; cellul…	ATP + L-glutamate + tRNA(Glu) = AMP + diphosphate + L-glutamyl-tRNA(Glu).; ATP + L-proline + tRNA(Pro) = AMP + diphosphate + L-prolyl-tRNA(Pro).		Catalyzes the attachment of the cognate amino acid to the corresponding tRNA in a two-step reaction: the amino acid is first activated by ATP to form a covalent intermediate with AMP and is then transferred to the acceptor end of the cognate tRNA (By similarity). Component of the GAIT (gamma interferon-activated inhibitor of translation) complex which mediates interferon-gamma-induced transcript-…				756385792	1041376960	1315999104	1417206912	1488114816	1555390208	1262412299	3.06114e+08	0.242484	707871360	915887808	1908887296	2445427200	1479975552	1634759808	1515468171	6.39813e+08	0.422188	1.20045	0.51331
Q99J83|ATG5_MOUSE	ATG5_MOUSE	Autophagy protein 5	3	Atg5 Apg5l	Acetylation; Apoptosis; Autophagy; Complete proteome; Cytoplasm; Immunity; Innate immunity; Isopeptide bond; Membrane; Reference proteome; Ubl conjugation	Atg12-Atg5-Atg16 complex [GO:0034274]; autophagosome [GO:0005776]; axoneme [GO:0005930]; cytoplasm [GO:0005737]; cytosol [GO:0005829]; ER-mitochondrion membrane contact site [GO:0044233]; membrane [GO:0016020]; pre-autophagosomal structure membrane [GO:0034045]; aggrephagy [GO:0035973]; antigen processing and presentation of endogenous antigen [GO:0019883]; apoptotic process [GO:0006915]; autopha…			Involved in autophagic vesicle formation. Conjugation with ATG12, through a ubiquitin-like conjugating system involving ATG7 as an E1-like activating enzyme and ATG10 as an E2-like conjugating enzyme, is essential for its function. The ATG12-ATG5 conjugate acts as an E3-like enzyme which is required for lipidation of ATG8 family proteins and their association to the vesicle membranes. Involved in…	Ubiquitous.	Cytoplasm {ECO:0000269|PubMed:24089209}. Preautophagosomal structure membrane {ECO:0000269|PubMed:24089209}; Peripheral membrane protein {ECO:0000269|PubMed:24089209}. Note=The conjugate detaches from the membrane immediately before or after autophagosome formation is completed. Localizes also to discrete punctae along the ciliary axoneme and to the base of the ciliary axoneme.		19258334	22229344	29107662	25868906	20030700	24349812	2.34741e+07	3.72607e+06	0.158731	16862118	19652404	38740220	41810008	22335128	29417178	28136176	1.03324e+07	0.367228	1.1986	0.440568
O08692|NGP_MOUSE	NGP_MOUSE	Neutrophilic granule protein	2	Ngp	Complete proteome; Direct protein sequencing; Disulfide bond; Protease inhibitor; Reference proteome; Secreted; Signal; Thiol protease inhibitor; Tumor suppressor	cytoplasmic vesicle [GO:0031410]; extracellular space [GO:0005615]; cysteine-type endopeptidase inhibitor activity [GO:0004869]; defense response [GO:0006952]; negative regulation of angiogenesis [GO:0016525]; negative regulation of lymphangiogenesis [GO:1901491]			Acts as an inhibitor of cathepsin B (CTSB) activity. Plays a role as a negative regulator of tumor vascular development, cell invasion and metastasis. {ECO:0000269|PubMed:21518852}.	Expresse d in myeloid bone marrow cells. Expressed in neutrophilic precursors (at protein level) (PubMed:8749713). Expressed in myeloid bone marrow cells (PubMed:21518852). {ECO:0000269|PubMed:21518852, ECO:0000269|PubMed:8749713}.	Secreted {ECO:0000269|PubMed:21518852}. Cytoplasmic granule {ECO:0000269|PubMed:8749713}. Note=Localizes in cytoplasmic granules of neutrophilic precursors (PubMed:8749713). {ECO:0000269|PubMed:21518852, ECO:0000269|PubMed:8749713}.		18113598	26973538	21125360	30076850	35506780	31139152	2.71559e+07	6.51612e+06	0.239953	23398862	27099112	39227920	41715480	28970172	34709592	3.25202e+07	7.20458e+06	0.221542	1.19754	0.300962
Q8C4J7|TBL3_MOUSE	TBL3_MOUSE	Transducin beta-like protein 3	9	Tbl3	Acetylation; Complete proteome; Nucleus; Phosphoprotein; Reference proteome; Repeat; WD repeat	nucleolus [GO:0005730]; nucleus [GO:0005634]; Pwp2p-containing subcomplex of 90S preribosome [GO:0034388]; small-subunit processome [GO:0032040]; poly(A) RNA binding [GO:0044822]; snoRNA binding [GO:0030515]; maturation of SSU-rRNA from tricistronic rRNA transcript (SSU-rRNA, 5.8S rRNA, LSU-rRNA) [GO:0000462]					Nucleus, nucleolus {ECO:0000250}.		230077408	327956160	318606464	349970944	338325984	359360352	3.20716e+08	4.6758e+07	0.145793	206911344	255038880	476015424	619928832	341241216	404368032	383917288	1.51237e+08	0.393932	1.19706	0.47232
Q6ZQH8|NU188_MOUSE	NU188_MOUSE	Nucleoporin NUP188 homolog	4	Nup188 Kiaa0169	Acetylation; Complete proteome; Direct protein sequencing; Nuclear pore complex; Nucleus; Phosphoprotein; Protein transport; Reference proteome; Translocation; Transport; mRNA transport	membrane [GO:0016020]; nuclear pore inner ring [GO:0044611]; structural constituent of nuclear pore [GO:0017056]; glomerular visceral epithelial cell migration [GO:0090521]; mRNA transport [GO:0051028]; protein import into nucleus [GO:0006606]; RNA export from nucleus [GO:0006405]			May function as a component of the nuclear pore complex (NPC).		Nucleus, nuclear pore complex {ECO:0000305}.		42668132	66949756	79115312	89096448	86420488	93869232	76353228	1.89805e+07	0.248588	44658848	59120156	111774984	138413776	95101592	98587904	91276210	3.44018e+07	0.376898	1.19545	0.486043
Q6S5J6|KRIT1_MOUSE,Q6S5J6-2|KRIT1_MOUSE	KRIT1_MOUSE	Krev interaction trapped protein 1	8	Krit1 Ccm1	ANK repeat; Alternative splicing; Angiogenesis; Cell junction; Cell membrane; Complete proteome; Cytoplasm; Cytoskeleton; Membrane; Reference proteome; Repeat	cell-cell junction [GO:0005911]; cytoplasm [GO:0005737]; extracellular space [GO:0005615]; microtubule [GO:0005874]; plasma membrane [GO:0005886]; protein complex [GO:0043234]; GTPase regulator activity [GO:0030695]; microtubule binding [GO:0008017]; phosphatidylinositol-4,5-bisphosphate binding [GO:0005546]; protein complex binding [GO:0032403]; angiogenesis [GO:0001525]; cell redox homeostasis …			Component of the CCM signaling pathway which is a crucial regulator of heart and vessel formation and integrity. Negative regulator of angiogenesis. Inhibits endothelial proliferation, apoptosis, migration, lumen formation and sprouting angiogenesis in primary endothelial cells. Promotes AKT phosphorylation in a NOTCH-dependent and independent manner, and inhibits ERK1/2 phosphorylation indirectl…	Expressed in heart, brain, spleen, lung, thymus, kidney and testis. Isoform 2 was more frequently expressed in the thymus than isoform 1. {ECO:0000269|PubMed:12172908, ECO:0000269|PubMed:14697511}.	Cytoplasm, cytoskeleton {ECO:0000250}. Cell membrane {ECO:0000250}; Peripheral membrane protein {ECO:0000250}. Cell junction {ECO:0000250}. Note=KRIT1 and CDH5 reciprocally regulate their localization to endothelial cell-cell junctions. Association with RAP1 relocalizes KRIT1 from microtubules to cell junction membranes. Translocates from the cytoplasm along microtubules to the cell membrane in a…		163918704	230351264	282735840	316950208	337651712	340007168	2.78602e+08	6.96068e+07	0.249843	149325744	184482128	355259872	452080448	411092224	440671520	3.32152e+08	132783043	0.399766	1.19221	0.511895
Q9CW79|GOGA1_MOUSE,Q9CW79-2|GOGA1_MOUSE	GOGA1_MOUSE	Golgin subfamily A member 1	2	Golga1	Alternative splicing; Coiled coil; Complete proteome; Golgi apparatus; Membrane; Phosphoprotein; Reference proteome	Golgi apparatus [GO:0005794]; Golgi cisterna membrane [GO:0032580]; intracellular membrane-bounded organelle [GO:0043231]; perinuclear region of cytoplasm [GO:0048471]; trans-Golgi network [GO:0005802]; protein targeting to Golgi [GO:0000042]			Probably involved in maintaining Golgi structure. May play a role in acrosome formation and spermatogenesis.		Golgi apparatus, Golgi stack membrane {ECO:0000269|PubMed:11412037}; Peripheral membrane protein {ECO:0000269|PubMed:11412037}.		5042309	5768141	7598560	7.41574e+06	9285188	9374262	7.41403e+06	1.77267e+06	0.239097	5.21279e+06	6611027	9811100	10805197	10730289	9783881	8.82571e+06	2.34064e+06	0.265206	1.19041	0.368134
O88597|BECN1_MOUSE	BECN1_MOUSE	Beclin-1	3	Becn1	3D-structure; Acetylation; Antiviral defense; Apoptosis; Autophagy; Cell cycle; Cell division; Coiled coil; Complete proteome; Cytoplasm; Cytoplasmic vesicle; Endocytosis; Endoplasmic reticulum; Endosome; Golgi apparatus; Membrane; Mitochondrion; Nucleus; Phosphoprotein; Reference proteome; Ubl conjugation	autophagosome [GO:0005776]; cytoplasm [GO:0005737]; cytoplasmic vesicle [GO:0031410]; cytoskeleton [GO:0005856]; dendrite [GO:0030425]; endoplasmic reticulum [GO:0005783]; endoplasmic reticulum membrane [GO:0005789]; endosome [GO:0005768]; endosome membrane [GO:0010008]; extrinsic component of membrane [GO:0019898]; membrane [GO:0016020]; mitochondrial membrane [GO:0031966]; nucleus [GO:0005634];…			Plays a central role in autophagy (PubMed:10604474, PubMed:12372286, PubMed:19270693). Acts as core subunit of different PI3K complex forms that mediate formation of phosphatidylinositol 3-phosphate and are believed to play a role in multiple membrane trafficking pathways: PI3KC3-C1 is involved in initiation of autophagosomes and PI3KC3-C2 in maturation of autophagosomes and endocytosis (PubMed:1…		Cytoplasm {ECO:0000269|PubMed:12372286}. Golgi apparatus, trans-Golgi network membrane {ECO:0000250|UniProtKB:Q14457}; Peripheral membrane protein {ECO:0000250|UniProtKB:Q14457}. Endosome membrane {ECO:0000250|UniProtKB:Q14457}; Peripheral membrane protein {ECO:0000250|UniProtKB:Q14457}. Endoplasmic reticulum membrane {ECO:0000250|UniProtKB:Q14457}; Peripheral membrane protein {ECO:0000250|UniPro…		19240316	25352258	29236818	32845698	35053812	31272098	28833500	5.74539e+06	0.199261	17315604	22881666	41684988	54157264	30843836	38796292	3.42799e+07	1.34153e+07	0.391347	1.18889	0.497515
Q64735|CR1L_MOUSE,Q64735-2|CR1L_MOUSE	CR1L_MOUSE	Complement component receptor 1-like protein	2	Cr1l Crry Cry	3D-structure; Alternative splicing; Complement pathway; Complete proteome; Developmental protein; Disulfide bond; Glycoprotein; Immunity; Innate immunity; Membrane; Phosphoprotein; Pregnancy; Receptor; Reference proteome; Repeat; Signal; Sushi; Transmembrane; Transmembrane helix	external side of plasma membrane [GO:0009897]; integral component of membrane [GO:0016021]; receptor complex [GO:0043235]; complement activation, classical pathway [GO:0006958]; electron transport chain [GO:0022900]; female pregnancy [GO:0007565]; in utero embryonic development [GO:0001701]; innate immune response [GO:0045087]; negative regulation of complement activation [GO:0045916]; regulation…			Acts as a cofactor for complement factor I, a serine protease which protects autologous cells against complement-mediated injury by cleaving C3b and C4b deposited on host tissue. Also acts as a decay-accelerating factor, preventing the formation of C4b2a and C3bBb, the amplification convertases of the complement cascade. Plays a crucial role in early embryonic development by maintaining fetomater…	Ubiquitously expressed (at protein level). {ECO:0000269|PubMed:2911011, ECO:0000269|PubMed:7691944}.	Membrane; Single-pass type I membrane protein.		10129792	13703716	19637906	19861770	42652972	31452062	2.29064e+07	1.209e+07	0.5278	7.22371e+06	9102597	38296112	41565620	34083248	33086474	2.72263e+07	1.5087e+07	0.554134	1.18859	0.683867
Q2VPQ9-2|EAF6_MOUSE,Q2VPQ9|EAF6_MOUSE	EAF6_MOUSE	Chromatin modification-related protein MEAF6	4	Meaf6	Acetylation; Activator; Alternative splicing; Centromere; Chromatin regulator; Chromosome; Coiled coil; Complete proteome; Isopeptide bond; Kinetochore; Nucleus; Phosphoprotein; Reference proteome; Transcription; Transcription regulation; Ubl conjugation	centrosome [GO:0005813]; condensed chromosome kinetochore [GO:0000777]; cytoplasm [GO:0005737]; kinetochore [GO:0000776]; MOZ/MORF histone acetyltransferase complex [GO:0070776]; NuA4 histone acetyltransferase complex [GO:0035267]; nucleolus [GO:0005730]; nucleoplasm [GO:0005654]; histone H2A acetylation [GO:0043968]; histone H3-K14 acetylation [GO:0044154]; histone H4-K12 acetylation [GO:0043983…			Component of the NuA4 histone acetyltransferase complex which is involved in transcriptional activation of select genes principally by acetylation of nucleosomal histone H4 and H2A. This modification may both alter nucleosome - DNA interactions and promote interaction of the modified histones with other proteins which positively regulate transcription. Component of the HBO1 complex which has a hi…		Nucleus, nucleolus {ECO:0000250|UniProtKB:Q9HAF1}. Chromosome, centromere, kinetochore {ECO:0000250|UniProtKB:Q9HAF1}.		60051476	121905272	89386792	104118536	135146640	143180912	108964938	3.1058e+07	0.285027	65384720	86679552	129023440	169259200	148208880	178402320	1.29493e+08	4.53141e+07	0.349935	1.18839	0.490144
Q64337-2|SQSTM_MOUSE	SQSTM_MOUSE	Sequestosome-1	7	Sqstm1 A170 STAP	3D-structure; Acetylation; Alternative splicing; Apoptosis; Autophagy; Complete proteome; Cytoplasm; Cytoplasmic vesicle; Differentiation; Endoplasmic reticulum; Endosome; Immunity; Lysosome; Metal-binding; Nucleus; Phosphoprotein; Reference proteome; Zinc; Zinc-finger	aggresome [GO:0016235]; amphisome [GO:0044753]; autolysosome [GO:0044754]; autophagosome [GO:0005776]; cytoplasm [GO:0005737]; cytoplasmic mRNA processing body [GO:0000932]; endoplasmic reticulum [GO:0005783]; extracellular exosome [GO:0070062]; inclusion body [GO:0016234]; late endosome [GO:0005770]; PML body [GO:0016605]; pre-autophagosomal structure [GO:0000407]; sperm midpiece [GO:0097225]; i…			Autophagy receptor that interacts directly with both the cargo to become degraded and an autophagy modifier of the MAP1 LC3 family. Required both for the formation and autophagic degradation of polyubiquitin-containing bodies, called ALIS (aggresome-like induced structures) and links ALIS to the autophagic machinery. Involved in midbody ring degradation. May regulate the activation of NFKB1 by TN…	Widely expressed. {ECO:0000269|PubMed:10458914}.	Cytoplasm {ECO:0000269|PubMed:16286508}. Late endosome {ECO:0000269|PubMed:16286508}. Nucleus {ECO:0000269|PubMed:16286508}. Endoplasmic reticulum {ECO:0000269|PubMed:16286508}. Lysosome {ECO:0000250}. Cytoplasmic vesicle, autophagosome {ECO:0000250}. Cytoplasm, P-body {ECO:0000250}. Note=Sarcomere. In cardiac muscles localizes to the sarcomeric band. May also localize to the hepatocellular carci…		317146400	358987520	453880960	512568096	601165312	595704000	473242048	1.18914e+08	0.251275	230454096	304897728	971161344	962930176	417756416	486000800	5.622e+08	3.25811e+08	0.579529	1.18798	0.644424
Q8CFJ9|WDR24_MOUSE	WDR24_MOUSE	WD repeat-containing protein 24	3	Wdr24	Autophagy; Complete proteome; Phosphoprotein; Reference proteome; Repeat; WD repeat	GATOR2 complex [GO:0061700]; autophagy [GO:0006914]; cellular response to amino acid starvation [GO:0034198]; positive regulation of TOR signaling [GO:0032008]; regulation of autophagy [GO:0010506]			As a component of the GATOR subcomplex GATOR2, functions within the amino acid-sensing branch of the TORC1 signaling pathway. Indirectly activates mTORC1 and the TORC1 signaling pathway through the inhibition of the GATOR1 subcomplex. It is negatively regulated by the upstream amino acid sensors SESN2 and GATSL3. In addition to its role in regulation of the TORC1 complex, promotes the acidificati…				29125554	29775182	48350416	47624272	61664308	45651372	4.36985e+07	1.24086e+07	0.283959	24170406	32056990	50818072	68993904	64810244	70531056	5.18968e+07	1.98486e+07	0.382463	1.18761	0.517163
Q6ZPR5|NSMA3_MOUSE,Q6ZPR5-4|NSMA3_MOUSE,Q6ZPR5-2|NSMA3_MOUSE,Q6ZPR5-3|NSMA3_MOUSE,Q6ZPR5-5|NSMA3_MOUSE	NSMA3_MOUSE	Sphingomyelin phosphodiesterase 4	2	Smpd4 Kiaa1418	Alternative splicing; Complete proteome; Endoplasmic reticulum; Golgi apparatus; Hydrolase; Magnesium; Membrane; Metal-binding; Phosphoprotein; Reference proteome; Transmembrane; Transmembrane helix	endoplasmic reticulum [GO:0005783]; endoplasmic reticulum membrane [GO:0005789]; Golgi apparatus [GO:0005794]; Golgi membrane [GO:0000139]; integral component of membrane [GO:0016021]; trans-Golgi network [GO:0005802]; metal ion binding [GO:0046872]; sphingomyelin phosphodiesterase activity [GO:0004767]; sphingomyelin phosphodiesterase D activity [GO:0050290]; cellular response to tumor necrosis …	Sphingomyelin + H(2)O = N-acylsphingosine + phosphocholine.		Catalyzes the hydrolysis of membrane sphingomyelin to form phosphorylcholine and ceramide. {ECO:0000250}.		Endoplasmic reticulum membrane; Single-pass membrane protein. Golgi apparatus membrane {ECO:0000250}; Single-pass membrane protein {ECO:0000250}.		19608582	29866926	36564768	35171316	50011364	53808904	37505310	1.27057e+07	0.338772	19596668	27881912	48204448	62629260	49054440	59578420	44490858	1.72443e+07	0.387592	1.18625	0.546619
B2RWS6|EP300_MOUSE	EP300_MOUSE	Histone acetyltransferase p300	7	Ep300 P300	Acetylation; Acyltransferase; Biological rhythms; Bromodomain; Cell cycle; Citrullination; Coiled coil; Complete proteome; Cytoplasm; Differentiation; Isopeptide bond; Metal-binding; Methylation; Nucleus; Phosphoprotein; Reference proteome; Repeat; Transcription; Transcription regulation; Transferase; Ubl conjugation; Zinc; Zinc-finger	cytoplasm [GO:0005737]; histone acetyltransferase complex [GO:0000123]; nucleoplasm [GO:0005654]; nucleus [GO:0005634]; protein complex [GO:0043234]; transcription factor complex [GO:0005667]; acetyltransferase activity [GO:0016407]; activating transcription factor binding [GO:0033613]; androgen receptor binding [GO:0050681]; beta-catenin binding [GO:0008013]; chromatin binding [GO:0003682]; chro…	Acetyl-CoA + [histone] = CoA + acetyl-[histone]. {ECO:0000250|UniProtKB:Q09472}.		Functions as histone acetyltransferase and regulates transcription via chromatin remodeling. Acetylates all four core histones in nucleosomes. Histone acetylation gives an epigenetic tag for transcriptional activation. Mediates cAMP-gene regulation by binding specifically to phosphorylated CREB protein. Mediates acetylation of histone H3 at 'Lys-122' (H3K122ac), a modification that localizes at t…		Cytoplasm {ECO:0000250|UniProtKB:Q09472}. Nucleus {ECO:0000255|PROSITE-ProRule:PRU00311, ECO:0000269|PubMed:19324970}. Note=In the presence of ALX1 relocalizes from the cytoplasm to the nucleus. Colocalizes with ROCK2 in the nucleus. {ECO:0000250|UniProtKB:Q09472}.		192908496	269454272	272612960	307581632	306407136	347859776	2.82804e+08	5.2472e+07	0.185542	165924976	209288048	361152032	458732128	379750336	426882144	3.33622e+08	119010040	0.356722	1.17969	0.477915
Q9JLV5|CUL3_MOUSE	CUL3_MOUSE	Cullin-3	3	Cul3	3D-structure; Acetylation; Cilium biogenesis/degradation; Complete proteome; ER-Golgi transport; Golgi apparatus; Isopeptide bond; Nucleus; Phosphoprotein; Reference proteome; Transport; Ubl conjugation; Ubl conjugation pathway	Cul3-RING ubiquitin ligase complex [GO:0031463]; cullin-RING ubiquitin ligase complex [GO:0031461]; cytoplasm [GO:0005737]; extracellular exosome [GO:0070062]; Golgi apparatus [GO:0005794]; Golgi membrane [GO:0000139]; membrane [GO:0016020]; nucleus [GO:0005634]; polar microtubule [GO:0005827]; cyclin binding [GO:0030332]; POZ domain binding [GO:0031208]; protein heterodimerization activity [GO:0…		Protein modification; protein ubiquitination.	Core component of multiple cullin-RING-based BCR (BTB-CUL3-RBX1) E3 ubiquitin-protein ligase complexes which mediate the ubiquitination and subsequent proteasomal degradation of target proteins (By similarity). BCR complexes and ARIH1 collaborate in tandem to mediate ubiquitination of target proteins (By similarity). As a scaffold protein may contribute to catalysis through positioning of the sub…	Widely expressed, with highest expression in brain, spleen and testis. In the testis, it is mainly expressed in spermatids. {ECO:0000269|PubMed:10500095, ECO:0000269|PubMed:16162871}.	Nucleus {ECO:0000269|PubMed:10500095}. Golgi apparatus {ECO:0000269|PubMed:10500095}.		10289471	15820587	21182966	19895570	15598308	14296114	1.61805e+07	3.93827e+06	0.243396	10541703	9925784	21192892	29750618	19167502	23874906	1.90756e+07	7.72046e+06	0.40473	1.17892	0.540373
Q9EP89|LACTB_MOUSE	LACTB_MOUSE	Serine beta-lactamase-like protein LACTB, mitochondrial	4	Lactb Lact1	Acetylation; Complete proteome; Hydrolase; Mitochondrion; Reference proteome; Transit peptide	cytoplasm [GO:0005737]; mitochondrion [GO:0005739]; hydrolase activity [GO:0016787]				Expressed predominantly in liver.	Mitochondrion {ECO:0000250}.		69641600	87810368	139635376	137483984	130919496	141933472	1.17904e+08	3.11041e+07	0.263809	61348640	80559480	172628096	214747680	135143072	169114896	138923644	5.87117e+07	0.422619	1.17828	0.562819
Q9D1C9|RRP7A_MOUSE	RRP7A_MOUSE	Ribosomal RNA-processing protein 7 homolog A	2	Rrp7a	Complete proteome; Phosphoprotein; RNA-binding; Reference proteome	CURI complex [GO:0032545]; cytoplasm [GO:0005737]; UTP-C complex [GO:0034456]; nucleotide binding [GO:0000166]; poly(A) RNA binding [GO:0044822]; blastocyst formation [GO:0001825]; ribosomal small subunit assembly [GO:0000028]; rRNA processing [GO:0006364]							41787528	62310904	67261536	72128360	98022752	98259456	7.32951e+07	2.18441e+07	0.298029	43116380	53108560	82523552	115903008	105473464	114939280	8.5844e+07	3.17606e+07	0.36998	1.17121	0.548148
Q03267|IKZF1_MOUSE	IKZF1_MOUSE	DNA-binding protein Ikaros	6	Ikzf1 Ikaros Lyf1 Zfpn1a1 Znfn1a1	Activator; Alternative splicing; Cell cycle; Chromatin regulator; Complete proteome; Cytoplasm; DNA-binding; Developmental protein; Direct protein sequencing; Isopeptide bond; Metal-binding; Nucleus; Phosphoprotein; Reference proteome; Repeat; Repressor; Transcription; Transcription regulation; Ubl conjugation; Zinc; Zinc-finger	cytoplasm [GO:0005737]; nuclear pericentric heterochromatin [GO:0031618]; nucleus [GO:0005634]; pericentric heterochromatin [GO:0005721]; protein complex [GO:0043234]; protein-DNA complex [GO:0032993]; transcription factor complex [GO:0005667]; DNA binding [GO:0003677]; metal ion binding [GO:0046872]; poly-pyrimidine tract binding [GO:0008187]; protein heterodimerization activity [GO:0046982]; RN…			Transcription regulator of hematopoietic cell differentiation. Binds gamma-satellite DNA. Binds with higher affinity to gamma satellite A. Plays a role in the development of lymphocytes, B- and T-cells. Binds and activates the enhancer (delta-A element) of the CD3-delta gene. Repressor of the TDT (terminal deoxynucleotidyltransferase) gene during thymocyte differentiation. Regulates transcription…	Strongly expressed in T-cells and their progenitors,in B-cells, and in all early embryonic retinal progenitor cells (RPCs). Isoforms V and VI are the predominant isoforms in lymphocytes. {ECO:0000269|PubMed:1439790, ECO:0000269|PubMed:18940586, ECO:0000269|PubMed:7935426}.	Nucleus {ECO:0000269|PubMed:10970879, ECO:0000269|PubMed:12464629, ECO:0000269|PubMed:18223295, ECO:0000269|PubMed:19282287}. Note=In resting lymphocytes, distributed diffusely throughout the nucleus. Localizes to pericentromeric heterochromatin in proliferating cells. This localization requires DNA binding which is regulated by phosphorylation / dephosphorylation events.; Isoform V: Nucleus. Not…		637191104	899172992	1058656768	1203055744	1170485248	1277385216	1040991179	2.37653e+08	0.228295	578443136	768182336	1288119424	1645864192	1363914240	1664741632	1218210827	4.51713e+08	0.3708	1.17024	0.522548
P97315|CSRP1_MOUSE	CSRP1_MOUSE	Cysteine and glycine-rich protein 1	2	Csrp1 Crp1 Csrp	Acetylation; Complete proteome; Direct protein sequencing; LIM domain; Metal-binding; Nucleus; Phosphoprotein; Reference proteome; Repeat; Zinc	actin cytoskeleton [GO:0015629]; extracellular exosome [GO:0070062]; focal adhesion [GO:0005925]; nucleus [GO:0005634]; poly(A) RNA binding [GO:0044822]; zinc ion binding [GO:0008270]; actin cytoskeleton organization [GO:0030036]; platelet aggregation [GO:0070527]			Could play a role in neuronal development. {ECO:0000250}.		Nucleus {ECO:0000250|UniProtKB:P21291}.		40472564	66177968	108424984	120673632	100270744	101667336	89614538	3.01381e+07	0.336308	50001720	70676040	136501904	182690512	85215176	103541344	104771116	4.8217e+07	0.460212	1.16913	0.628136
Q9ERU3|ZNF22_MOUSE	ZNF22_MOUSE	Zinc finger protein 22	2	Znf22 Krox25 Krox26 Zfp422	Acetylation; Complete proteome; DNA-binding; Metal-binding; Nucleus; Reference proteome; Repeat; Transcription; Transcription regulation; Zinc; Zinc-finger	nucleoplasm [GO:0005654]; nucleus [GO:0005634]; DNA binding [GO:0003677]; metal ion binding [GO:0046872]; odontogenesis [GO:0042476]; regulation of transcription, DNA-templated [GO:0006355]; transcription, DNA-templated [GO:0006351]			Binds DNA through the consensus sequence 5'-CAATG-3'. May be involved in transcriptional regulation and may play a role in tooth formation. {ECO:0000269|PubMed:12952191, ECO:0000303|PubMed:12489153}.	Expressed predominantly in developing craniofacial bones and dental organs, and in molar tooth germs of postnatal animals. Also detected in embryonic heart, liver, thymus, kidney, brain, lung, muscle and calvaria. In the adult, highly expressed in lung, kidney, bone and incisors. {ECO:0000269|PubMed:12489153, ECO:0000269|PubMed:12952191, ECO:0000269|PubMed:14706453}.	Nucleus {ECO:0000250}.		61221136	88718720	72919704	77228424	61766108	59550328	70234070	1.15317e+07	0.164189	37779128	44389108	92768968	110918928	100295160	106485800	82106182	3.24239e+07	0.394902	1.16904	0.530717
P05132|KAPCA_MOUSE,P05132-2|KAPCA_MOUSE	KAPCA_MOUSE	cAMP-dependent protein kinase catalytic subunit alpha	3	Prkaca Pkaca	3D-structure; ATP-binding; Alternative splicing; Cell membrane; Cell projection; Cilium; Complete proteome; Cytoplasm; Cytoplasmic vesicle; Flagellum; Kinase; Lipoprotein; Membrane; Mitochondrion; Myristate; Nucleotide-binding; Nucleus; Phosphoprotein; Reference proteome; Serine/threonine-protein kinase; Transferase; cAMP	acrosomal vesicle [GO:0001669]; centrosome [GO:0005813]; ciliary base [GO:0097546]; cytoplasm [GO:0005737]; cytosol [GO:0005829]; extracellular exosome [GO:0070062]; mitochondrion [GO:0005739]; neuromuscular junction [GO:0031594]; nuclear speck [GO:0016607]; nucleoplasm [GO:0005654]; nucleus [GO:0005634]; plasma membrane [GO:0005886]; plasma membrane raft [GO:0044853]; sperm flagellum [GO:0036126…	ATP + a protein = ADP + a phosphoprotein.		Phosphorylates a large number of substrates in the cytoplasm and the nucleus. Regulates the abundance of compartmentalized pools of its regulatory subunits through phosphorylation of PJA2 which binds and ubiquitinates these subunits, leading to their subsequent proteolysis. Phosphorylates CDC25B, ABL1, NFKB1, CLDN3, PSMC5/RPT6, PJA2, RYR2, RORA and VASP. RORA is activated by phosphorylation. Requ…	Isoform 2 is sperm specific.	Cytoplasm {ECO:0000269|PubMed:18367160}. Cell membrane {ECO:0000250}. Nucleus {ECO:0000250}. Mitochondrion {ECO:0000269|PubMed:18367160}. Membrane {ECO:0000250|UniProtKB:P17612}; Lipid-anchor {ECO:0000250|UniProtKB:P17612}. Note=Translocates into the nucleus (monomeric catalytic subunit) (By similarity). The inactive holoenzyme is found in the cytoplasm. Distributed throughout the cytoplasm in me…		80466184	116602368	102590264	115675328	120668768	127111592	110519084	1.67807e+07	0.151836	68475432	100885920	123213072	173102720	146516800	162954208	1.29191e+08	3.97283e+07	0.307515	1.16895	0.429511
E9Q6J5-3|BD1L1_MOUSE,E9Q6J5|BD1L1_MOUSE,E9Q6J5-2|BD1L1_MOUSE	BD1L1_MOUSE	Biorientation of chromosomes in cell division protein 1-like 1	6	Bod1l Kiaa1327	Acetylation; Alternative splicing; Chromosome; Complete proteome; DNA damage; DNA repair; DNA-binding; Isopeptide bond; Phosphoprotein; Reference proteome; Ubl conjugation	chromosome [GO:0005694]; nucleoplasm [GO:0005654]; DNA binding [GO:0003677]; cellular response to DNA damage stimulus [GO:0006974]; DNA repair [GO:0006281]; replication fork processing [GO:0031297]			Component of the fork protection machinery required to protect stalled/damaged replication forks from uncontrolled DNA2-dependent resection. Acts by stabilizing RAD51 at stalled replication forks and protecting RAD51 nucleofilaments from the antirecombinogenic activities of FBXO18/FBH1 and BLM. Does not regulate spindle orientation. {ECO:0000250|UniProtKB:Q8NFC6}.		Chromosome {ECO:0000269|PubMed:26166705}. Note=Localizes at replication forks: following DNA damage, localizes to damaged replication forks undergoing resection. {ECO:0000250|UniProtKB:Q8NFC6}.		117404576	162451440	181406496	201227808	154454288	163620496	1.63428e+08	2.81131e+07	0.172022	87699352	111103216	207531744	267541984	217579856	250295968	190292020	7.40351e+07	0.389061	1.16438	0.537236
Q922W5|P5CR1_MOUSE	P5CR1_MOUSE	Pyrroline-5-carboxylate reductase 1, mitochondrial	4	Pycr1	Acetylation; Amino-acid biosynthesis; Complete proteome; Mitochondrion; NADP; Oxidoreductase; Phosphoprotein; Proline biosynthesis; Reference proteome; Stress response	mitochondrion [GO:0005739]; identical protein binding [GO:0042802]; pyrroline-5-carboxylate reductase activity [GO:0004735]; cellular response to oxidative stress [GO:0034599]; L-proline biosynthetic process [GO:0055129]; negative regulation of hydrogen peroxide-induced cell death [GO:1903206]; proline biosynthetic process [GO:0006561]; regulation of mitochondrial membrane potential [GO:0051881]	L-proline + NAD(P)(+) = 1-pyrroline-5-carboxylate + NAD(P)H.	Amino-acid biosynthesis; L-proline biosynthesis; L-proline from L-glutamate 5-semialdehyde: step 1/1.	Housekeeping enzyme that catalyzes the last step in proline biosynthesis. Can utilize both NAD and NADP, but has higher affinity for NAD. Involved in the cellular response to oxidative stress (By similarity). {ECO:0000250}.	Highly expressed in osteoblasts and skin. {ECO:0000269|PubMed:19648921}.	Mitochondrion {ECO:0000250|UniProtKB:P32322}.		569641856	866606208	934498304	1024864512	1089783296	1109175680	9.32428e+08	2.00248e+08	0.214759	514240960	738664512	1232461312	1619017088	1116785792	1289966208	1085189312	3.98912e+08	0.367597	1.16383	0.529711
Q9D659|VISTA_MOUSE	VISTA_MOUSE	V-type immunoglobulin domain-containing suppressor of T-cell activation	8	Vsir Dies1 PD-1H VISTA	Cell membrane; Complete proteome; Disulfide bond; Glycoprotein; Immunoglobulin domain; Membrane; Phosphoprotein; Receptor; Reference proteome; Signal; Transmembrane; Transmembrane helix	cell-cell junction [GO:0005911]; external side of plasma membrane [GO:0009897]; integral component of membrane [GO:0016021]; plasma membrane [GO:0005886]; BMP signaling pathway [GO:0030509]; negative regulation of CD4-positive, alpha-beta T cell proliferation [GO:2000562]; negative regulation of T cell cytokine production [GO:0002725]; positive regulation of BMP signaling pathway [GO:0030513]; po…			Immunoregulatory receptor which inhibits the T-cell response (PubMed:21383057, PubMed:24743150, PubMed:25267631). May promote differentiation of embryonic stem cells, by inhibiting BMP4 signaling (PubMed:20042595). May stimulate MMP14-mediated MMP2 activation (By similarity). {ECO:0000250|UniProtKB:Q9H7M9, ECO:0000269|PubMed:20042595, ECO:0000269|PubMed:21383057, ECO:0000269|PubMed:24743150, ECO:…	Expressed in spleen, thymus, bone marrow, lymph node, and in T-cells within the lamina propria of the small intestine (PubMed:21768399). Detected on CD4+ and CD8+ T-cells, bone marrow-derived dendritic cells (BMDCs), peritoneal macrophages, neutrophils, and natural killer (NK) cells (PubMed:21768399). In spleen and lymph nodes, highly expressed on CD4+ T-cell populations, and at lower levels on C…	Cell membrane {ECO:0000269|PubMed:20042595, ECO:0000269|PubMed:21768399}; Single-pass type I membrane protein {ECO:0000255}.		730036800	1023468480	1331724800	1451971840	1912413568	2012190208	1410300949	4.9693e+08	0.352357	714124032	1027099264	1798444928	2225097216	1966681216	2109769856	1640202752	6.20925e+08	0.378566	1.16302	0.594404
P40142|TKT_MOUSE	TKT_MOUSE	Transketolase	11	Tkt	Acetylation; Calcium; Complete proteome; Direct protein sequencing; Magnesium; Metal-binding; Phosphoprotein; Reference proteome; Thiamine pyrophosphate; Transferase	extracellular exosome [GO:0070062]; myelin sheath [GO:0043209]; nucleoplasm [GO:0005654]; nucleus [GO:0005634]; vesicle [GO:0031982]; cofactor binding [GO:0048037]; metal ion binding [GO:0046872]; protein homodimerization activity [GO:0042803]; transketolase activity [GO:0004802]; glyceraldehyde-3-phosphate biosynthetic process [GO:0046166]; regulation of growth [GO:0040008]	Sedoheptulose 7-phosphate + D-glyceraldehyde 3-phosphate = D-ribose 5-phosphate + D-xylulose 5-phosphate.		Catalyzes the transfer of a two-carbon ketol group from a ketose donor to an aldose acceptor, via a covalent intermediate with the cofactor thiamine pyrophosphate. {ECO:0000250}.				6751843328	9508125696	11648939008	12810805248	14144630784	14632869888	11582868992	3000689599	0.259063	6583279616	8401204224	16332965888	20526426112	13303151616	15670371328	13469566464	5214955468	0.387166	1.16289	0.5648
Q9ESP1|SDF2L_MOUSE	SDF2L_MOUSE	Stromal cell-derived factor 2-like protein 1	5	Sdf2l1	Complete proteome; Endoplasmic reticulum; Phosphoprotein; Reference proteome; Repeat; Signal	endoplasmic reticulum [GO:0005783]; endoplasmic reticulum chaperone complex [GO:0034663]; endoplasmic reticulum lumen [GO:0005788]; endoplasmic reticulum membrane [GO:0005789]; membrane [GO:0016020]; ATPase binding [GO:0051117]; chaperone binding [GO:0051087]; dolichyl-phosphate-mannose-protein mannosyltransferase activity [GO:0004169]; misfolded protein binding [GO:0051787]; cellular response to…				Ubiquitously expressed with high expression in the testis, ovary, uterus, and low expression in heart and skeletal muscle.	Endoplasmic reticulum lumen {ECO:0000255|PROSITE-ProRule:PRU10138}.		2939141120	4373089792	4614509568	5464405504	3265832960	3417006848	4012330965	9.65887e+08	0.24073	2115864320	2565658368	5240728064	6339469312	5666633728	6009629696	4656330581	1835836947	0.394267	1.16051	0.570299
P56960|EXOSX_MOUSE	EXOSX_MOUSE	Exosome component 10	9	Exosc10 Pmscl2	Complete proteome; Cytoplasm; Direct protein sequencing; Exonuclease; Exosome; Hydrolase; Isopeptide bond; Nonsense-mediated mRNA decay; Nuclease; Nucleus; Phosphoprotein; RNA-binding; Reference proteome; Ubl conjugation; rRNA processing	cytoplasm [GO:0005737]; exosome (RNase complex) [GO:0000178]; membrane [GO:0016020]; nuclear exosome (RNase complex) [GO:0000176]; nucleolus [GO:0005730]; nucleus [GO:0005634]; transcriptionally active chromatin [GO:0035327]; 3'-5'-exoribonuclease activity [GO:0000175]; exoribonuclease activity [GO:0004532]; nucleotide binding [GO:0000166]; poly(A) RNA binding [GO:0044822]; CUT catabolic process …			Putative catalytic component of the RNA exosome complex which has 3'->5' exoribonuclease activity and participates in a multitude of cellular RNA processing and degradation events. In the nucleus, the RNA exosome complex is involved in proper maturation of stable RNA species such as rRNA, snRNA and snoRNA, in the elimination of RNA processing by-products and non-coding 'pervasive' transcripts, su…		Cytoplasm {ECO:0000250}. Nucleus, nucleolus {ECO:0000250}. Nucleus {ECO:0000250}.		311434144	429550272	502558272	520868448	618070848	607020160	4.9825e+08	1.15185e+08	0.231179	276427648	334821280	728722624	829989056	604842048	691933056	5.77789e+08	2.23606e+08	0.387003	1.15964	0.562838
P62996|TRA2B_MOUSE	TRA2B_MOUSE	Transformer-2 protein homolog beta	5	Tra2b Sfrs10 Silg41	Acetylation; Activator; Alternative splicing; Complete proteome; Methylation; Nucleus; Phosphoprotein; RNA-binding; Reference proteome; Repressor; mRNA processing; mRNA splicing	nuclear inner membrane [GO:0005637]; nucleus [GO:0005634]; perinuclear region of cytoplasm [GO:0048471]; mRNA binding [GO:0003729]; nucleotide binding [GO:0000166]; poly(A) RNA binding [GO:0044822]; poly-purine tract binding [GO:0070717]; pre-mRNA binding [GO:0036002]; cerebral cortex regionalization [GO:0021796]; embryonic brain development [GO:1990403]; mRNA splicing, via spliceosome [GO:000039…			Sequence-specific RNA-binding protein which participates in the control of pre-mRNA splicing. Can either activate or suppress exon inclusion. Acts additively with RBMX to promote exon 7 inclusion of the survival motor neuron SMN2. Activates the splicing of MAPT/Tau exon 10. Alters pre-mRNA splicing patterns by antagonizing the effects of splicing regulators, like RBMX. Binds to the AG-rich SE2 do…	Widely expressed. Highly expressed in uterus and brain. {ECO:0000269|PubMed:8674539}.	Nucleus {ECO:0000250}.		1461455232	2351260160	2495363328	2968887040	2212965888	2514072064	2334000619	4.97559e+08	0.213179	1327970688	1768941184	2600253184	3234754304	3319988480	3984231168	2706023168	1007835729	0.372442	1.15939	0.545225
Q99PL7|SCD3_MOUSE,P13516|ACOD1_MOUSE,P13011|ACOD2_MOUSE	SCD3_MOUSE	Acyl-CoA desaturase 3	2	Scd3	Alternative splicing; Complete proteome; Endoplasmic reticulum; Fatty acid biosynthesis; Fatty acid metabolism; Iron; Lipid biosynthesis; Lipid metabolism; Membrane; Metal-binding; Microsome; Oxidoreductase; Reference proteome; Transmembrane; Transmembrane helix	endoplasmic reticulum membrane [GO:0005789]; integral component of membrane [GO:0016021]; organelle membrane [GO:0031090]; iron ion binding [GO:0005506]; palmitoyl-CoA 9-desaturase activity [GO:0032896]; long-chain fatty acid biosynthetic process [GO:0042759]; monounsaturated fatty acid biosynthetic process [GO:1903966]; unsaturated fatty acid biosynthetic process [GO:0006636]	Palmitoyl-CoA + 2 ferrocytochrome b5 + O(2) + 2 H(+) = palmitoleoyl-CoA-CoA + 2 ferricytochrome b5 + 2 H(2)O. {ECO:0000269|PubMed:16443825, ECO:0000269|PubMed:26098370}.		Stearyl-CoA desaturase that utilizes O(2) and electrons from reduced cytochrome b5 to introduce the first double bond into saturated fatty acyl-CoA substrates. Catalyzes the insertion of a cis double bond at the delta-9 position into fatty acyl-CoA substrates including palmitoyl-CoA (PubMed:16443825, PubMed:26098370). Has a strong preference for saturated fatty acids with chain lengths of 14 or 1…	Detected in skin, but at lower levels compared to Scd1. Detected in the middlle part of the sebaceous gland, but not in hair follicle. Not detected in liver and brain. {ECO:0000269|PubMed:11161812}.	Endoplasmic reticulum membrane {ECO:0000250|UniProtKB:O00767}; Multi-pass membrane protein {ECO:0000250|UniProtKB:O00767}. Microsome membrane {ECO:0000269|PubMed:16443825}.		116041728	154463552	299908160	333876672	283708416	286774176	2.45795e+08	8.82957e+07	0.359224	113421288	127831584	311978080	406026784	350755936	395399136	284235468	131167656	0.461475	1.15639	0.656641
O35671|ITBP1_MOUSE	ITBP1_MOUSE	Integrin beta-1-binding protein 1	4	Itgb1bp1	Angiogenesis; Biomineralization; Cell adhesion; Cell membrane; Cell projection; Complete proteome; Cytoplasm; Cytoskeleton; Differentiation; Membrane; Mitogen; Notch signaling pathway; Nucleus; Phosphoprotein; Reference proteome; Transcription; Transcription regulation	cell periphery [GO:0071944]; cytoplasm [GO:0005737]; cytoskeleton [GO:0005856]; cytosol [GO:0005829]; extracellular exosome [GO:0070062]; lamellipodium [GO:0030027]; nucleus [GO:0005634]; perinuclear region of cytoplasm [GO:0048471]; plasma membrane [GO:0005886]; ruffle [GO:0001726]; GDP-dissociation inhibitor activity [GO:0005092]; integrin binding [GO:0005178]; kinase binding [GO:0019900]; prot…			Key regulator of the integrin-mediated cell-matrix interaction signaling by binding to the ITGB1 cytoplasmic tail and preventing the activation of integrin alpha-5/beta-1 (heterodimer of ITGA5 and ITGB1) by talin or FERMT1. Plays a role in cell proliferation, differentiation, spreading, adhesion and migration in the context of mineralization and bone development and angiogenesis. Stimulates cellu…	Expressed in the brain.	Nucleus {ECO:0000250}. Cytoplasm {ECO:0000250}. Cytoplasm, cytoskeleton {ECO:0000269|PubMed:16741948}. Cell membrane {ECO:0000269|PubMed:16741948}. Cell projection, lamellipodium {ECO:0000269|PubMed:16741948}. Cell projection, ruffle {ECO:0000269|PubMed:16741948}. Note=Nucleocytoplasmic shuttling protein; shuttles between nucleus and cytoplasm in a integrin-dependent manner; probably sequestered …		93745824	127111336	143381232	152325424	161990432	161511312	1.40011e+08	2.61351e+07	0.186665	76707216	93927848	181308112	226349696	184817520	206858016	1.61661e+08	6.15704e+07	0.38086	1.15463	0.555312
Q9JLF6|TGM1_MOUSE	TGM1_MOUSE	Protein-glutamine gamma-glutamyltransferase K	4	Tgm1	Acyltransferase; Calcium; Complete proteome; Keratinization; Membrane; Metal-binding; Phosphoprotein; Reference proteome; Transferase	cell-cell adherens junction [GO:0005913]; extracellular exosome [GO:0070062]; intrinsic component of membrane [GO:0031224]; metal ion binding [GO:0046872]; protein-glutamine gamma-glutamyltransferase activity [GO:0003810]; animal organ morphogenesis [GO:0009887]; keratinization [GO:0031424]; keratinocyte differentiation [GO:0030216]; peptide cross-linking [GO:0018149]; positive regulation of cell…	Protein glutamine + alkylamine = protein N(5)-alkylglutamine + NH(3). {ECO:0000255|PROSITE-ProRule:PRU10024}.		Catalyzes the cross-linking of proteins and the conjugation of polyamines to proteins. Responsible for cross-linking epidermal proteins during formation of the stratum corneum. Involved in cell proliferation (By similarity). {ECO:0000250|UniProtKB:P22735}.	Expressed in large amounts in epithelial tissues (lung, liver and kidney). {ECO:0000269|PubMed:10567386}.	Membrane {ECO:0000250}; Peripheral membrane protein {ECO:0000250}.		39761876	63853544	66780540	72792992	72611240	83603896	66567348	1.47748e+07	0.221953	43733220	52494260	76325080	103869472	83802696	100845856	7.68451e+07	2.46755e+07	0.321106	1.1544	0.51001
P26039|TLN1_MOUSE	TLN1_MOUSE	Talin-1	10	Tln1 Tln	3D-structure; Acetylation; Cell junction; Cell membrane; Cell projection; Complete proteome; Cytoplasm; Cytoskeleton; Membrane; Phosphoprotein; Reference proteome	cell surface [GO:0009986]; cell-cell adherens junction [GO:0005913]; cytoplasm [GO:0005737]; extracellular exosome [GO:0070062]; focal adhesion [GO:0005925]; microtubule organizing center [GO:0005815]; plasma membrane [GO:0005886]; ruffle [GO:0001726]; ruffle membrane [GO:0032587]; cadherin binding involved in cell-cell adhesion [GO:0098641]; integrin binding [GO:0005178]; LIM domain binding [GO:…			Probably involved in connections of major cytoskeletal structures to the plasma membrane. High molecular weight cytoskeletal protein concentrated at regions of cell-substratum contact and, in lymphocytes, at cell-cell contacts.		Cell projection, ruffle membrane {ECO:0000250}; Peripheral membrane protein {ECO:0000250}; Cytoplasmic side {ECO:0000250}. Cytoplasm, cytoskeleton {ECO:0000250}. Cell surface {ECO:0000269|PubMed:21768292}. Cell junction, focal adhesion {ECO:0000269|PubMed:21768292}. Note=Colocalizes with LAYN at the membrane ruffles (By similarity). Localized preferentially in focal adhesions than fibrillar adhes…		214492304	300774592	347773856	367660736	380693664	386610400	3.33001e+08	6.58042e+07	0.19761	203038912	248011248	500522624	631157248	342498432	381205536	3.84406e+08	1.59771e+08	0.41563	1.15437	0.590396
Q9JJK2|LANC2_MOUSE	LANC2_MOUSE	LanC-like protein 2	8	Lancl2 Tasp	Cell membrane; Complete proteome; Cytoplasm; Lipoprotein; Membrane; Myristate; Nucleus; Phosphoprotein; Reference proteome	cortical actin cytoskeleton [GO:0030864]; cytoplasm [GO:0005737]; cytosol [GO:0005829]; nucleus [GO:0005634]; plasma membrane [GO:0005886]; catalytic activity [GO:0003824]; phosphatidylinositol-3-phosphate binding [GO:0032266]; phosphatidylinositol-4-phosphate binding [GO:0070273]; phosphatidylinositol-5-phosphate binding [GO:0010314]; negative regulation of transcription, DNA-templated [GO:00458…			Necessary for abscisic acid (ABA) binding on the cell membrane and activation of the ABA signaling pathway in granulocytes. {ECO:0000250|UniProtKB:Q9NS86}.		Nucleus {ECO:0000250|UniProtKB:Q9NS86}. Cytoplasm {ECO:0000250|UniProtKB:Q9NS86}. Cell membrane {ECO:0000250|UniProtKB:Q9NS86}. Note=Localizes to the juxta-nuclear vesicles. Associates with the cortical actin cytoskeleton. Cholesterol depletion by methyl-beta-cyclodextrin causes partial dissociation from the cell membrane in vitro and an enhanced cell detachment from the matrix in vivo. {ECO:0000…		168652512	241015648	255505376	279349760	236834592	241631264	2.37165e+08	3.69994e+07	0.156007	121322272	165867472	316640128	411391168	289378048	336169824	2.73461e+08	109359478	0.399908	1.15304	0.570299
P30355|AL5AP_MOUSE	AL5AP_MOUSE	Arachidonate 5-lipoxygenase-activating protein	3	Alox5ap Flap	Complete proteome; Endoplasmic reticulum; Leukotriene biosynthesis; Membrane; Nucleus; Reference proteome; Transmembrane; Transmembrane helix	cytosol [GO:0005829]; endoplasmic reticulum [GO:0005783]; endoplasmic reticulum membrane [GO:0005789]; integral component of membrane [GO:0016021]; membrane [GO:0016020]; nuclear envelope [GO:0005635]; nuclear membrane [GO:0031965]; nucleus [GO:0005634]; arachidonate 5-lipoxygenase activity [GO:0004051]; arachidonic acid binding [GO:0050544]; enzyme activator activity [GO:0008047]; protein N-term…			Required for leukotriene biosynthesis by ALOX5 (5-lipoxygenase). Anchors ALOX5 to the membrane. Binds arachidonic acid, and could play an essential role in the transfer of arachidonic acid to ALOX5. Binds to MK-886, a compound that blocks the biosynthesis of leukotrienes (By similarity). {ECO:0000250, ECO:0000269|PubMed:19075240}.		Nucleus membrane {ECO:0000269|PubMed:19075240}; Multi-pass membrane protein {ECO:0000269|PubMed:19075240}. Endoplasmic reticulum membrane {ECO:0000250}; Multi-pass membrane protein {ECO:0000250}.		467530144	750748096	647695296	718772544	574045184	607474944	6.27711e+08	1.0274e+08	0.163673	390451680	509027392	730793920	1012445248	788140480	909790016	723441456	2.36366e+08	0.326725	1.15251	0.499
Q3TBD2|HMHA1_MOUSE	HMHA1_MOUSE	Minor histocompatibility protein HA-1	6	Hmha1	Alternative splicing; Coiled coil; Complete proteome; GTPase activation; Metal-binding; Phosphoprotein; Reference proteome; Zinc; Zinc-finger	intracellular [GO:0005622]; membrane [GO:0016020]; GTPase activator activity [GO:0005096]; metal ion binding [GO:0046872]; intracellular signal transduction [GO:0035556]			GTPase activator for the Rho-type GTPases. {ECO:0000305}.				300994400	444580672	454736064	483433440	506445248	528816480	4.53168e+08	8.08828e+07	0.178483	267131632	331424032	592550464	753336256	564727168	622124288	5.21882e+08	1.85268e+08	0.355	1.15163	0.534576
Q9CPP6|NDUA5_MOUSE	NDUA5_MOUSE	NADH dehydrogenase [ubiquinone] 1 alpha subcomplex subunit 5	4	Ndufa5	Acetylation; Complete proteome; Direct protein sequencing; Electron transport; Membrane; Mitochondrion; Mitochondrion inner membrane; Phosphoprotein; Reference proteome; Respiratory chain; Transport	mitochondrial respiratory chain complex I [GO:0005747]; mitochondrion [GO:0005739]; respiratory chain complex I [GO:0045271]; NADH dehydrogenase (ubiquinone) activity [GO:0008137]; respiratory electron transport chain [GO:0022904]			Accessory subunit of the mitochondrial membrane respiratory chain NADH dehydrogenase (Complex I), that is believed not to be involved in catalysis. Complex I functions in the transfer of electrons from NADH to the respiratory chain. The immediate electron acceptor for the enzyme is believed to be ubiquinone (By similarity). {ECO:0000250}.		Mitochondrion inner membrane {ECO:0000250}; Peripheral membrane protein {ECO:0000250}; Matrix side {ECO:0000250}.		92716360	106896032	119255520	120478440	178227120	177757072	1.32555e+08	3.65989e+07	0.276103	77189016	70762104	190946160	240965440	160170128	175549856	1.52597e+08	6.6704e+07	0.437125	1.1512	0.633152
Q8BU27|PPM1M_MOUSE	PPM1M_MOUSE	Protein phosphatase 1M	3	Ppm1m Ppm1e	Alternative splicing; Complete proteome; Hydrolase; Magnesium; Manganese; Metal-binding; Nucleus; Protein phosphatase; Reference proteome	nucleus [GO:0005634]; CTD phosphatase activity [GO:0008420]; manganese ion binding [GO:0030145]; phosphoprotein phosphatase activity [GO:0004721]; protein dephosphorylation [GO:0006470]	[a protein]-serine/threonine phosphate + H(2)O = [a protein]-serine/threonine + phosphate.			Widely expressed with highest levels in testis and lower levels in lung, kidney and brain. {ECO:0000269|PubMed:14654243}.	Nucleus {ECO:0000269|PubMed:14654243}.		48901476	67941048	67033584	77123984	101909080	96760040	7.66115e+07	1.99045e+07	0.259811	42480108	56548132	82665384	121979176	104613688	120725792	8.81687e+07	3.34399e+07	0.379272	1.15085	0.587302
Q9D8X5|CNOT8_MOUSE	CNOT8_MOUSE	CCR4-NOT transcription complex subunit 8	2	Cnot8	Complete proteome; Cytoplasm; Exonuclease; Hydrolase; Metal-binding; Nuclease; Nucleus; RNA-binding; RNA-mediated gene silencing; Reference proteome; Repressor; Transcription; Transcription regulation; Translation regulation	CCR4-NOT complex [GO:0030014]; cytoplasm [GO:0005737]; intracellular [GO:0005622]; nucleus [GO:0005634]; 3'-5'-exoribonuclease activity [GO:0000175]; metal ion binding [GO:0046872]; poly(A)-specific ribonuclease activity [GO:0004535]; RNA binding [GO:0003723]; exonucleolytic nuclear-transcribed mRNA catabolic process involved in deadenylation-dependent decay [GO:0043928]; gene silencing by RNA [G…	Exonucleolytic cleavage of poly(A) to 5'-AMP.		Has 3'-5' poly(A) exoribonuclease activity for synthetic poly(A) RNA substrate. Its function seems to be partially redundant with that of CNOT7. Catalytic component of the CCR4-NOT complex which is linked to various cellular processes including bulk mRNA degradation, miRNA-mediated repression, translational repression during translational initiation and general transcription regulation. During mi…		Cytoplasm {ECO:0000250}. Nucleus {ECO:0000250}.		22646666	35441020	35321900	42932800	45679728	48650564	3.84454e+07	9.43398e+06	0.245386	20607794	27960060	51517052	65672620	49861732	49751184	44228407	1.67201e+07	0.37804	1.15042	0.581528
Q922H4|GMPPA_MOUSE	GMPPA_MOUSE	Mannose-1-phosphate guanyltransferase alpha	8	Gmppa	Complete proteome; Cytoplasm; Reference proteome	cytoplasm [GO:0005737]; extracellular exosome [GO:0070062]; nucleotidyltransferase activity [GO:0016779]; biosynthetic process [GO:0009058]			May serve as a regulatory subunit and allow allosteric feedback inhibition of GMPPB by GDP-mannose. {ECO:0000250}.	Widely expressed. {ECO:0000269|PubMed:24035193}.	Cytoplasm {ECO:0000250}.		284260576	414808096	486395808	533333184	587138880	593569600	483251024	1.18121e+08	0.244429	257058496	312459680	700769600	852241664	561094848	649795136	555569904	2.30746e+08	0.415331	1.14965	0.61296
Q3U3T8|WDR62_MOUSE,Q3U3T8-3|WDR62_MOUSE,Q3U3T8-2|WDR62_MOUSE	WDR62_MOUSE	WD repeat-containing protein 62	2	Wdr62	Acetylation; Alternative splicing; Complete proteome; Cytoplasm; Cytoskeleton; Nucleus; Phosphoprotein; Reference proteome; Repeat; WD repeat	centriole [GO:0005814]; centrosome [GO:0005813]; nucleus [GO:0005634]; spindle pole [GO:0000922]; centriole replication [GO:0007099]; cerebral cortex development [GO:0021987]; mitotic spindle organization [GO:0007052]; neurogenesis [GO:0022008]; neuronal stem cell population maintenance [GO:0097150]			Required for cerebral cortical development. Plays a role in neuronal proliferation and migration (By similarity). Plays a role in mother-centriole-dependent centriole duplication; the function seems also to involve CEP152, CDK5RAP2 and CEP63 through a stepwise assembled complex at the centrosome that recruits CDK2 required for centriole duplication (By similarity). {ECO:0000250|UniProtKB:O43379}.	Prominent in neural crest lineages from embryonic day (E) 9.5 to E11.5. Also expressed in the ventricular and subventricular zones during the period of cerebral cortical neurogenesis (E11.5-E16.5), with expression decreasing in intensity by E17.5 In the cerebellum, it is strongly expressed in precursors of granule neurons at late embryonic and early postnatal stages; by postnatal day 9 (P9). Pres…	Nucleus {ECO:0000250|UniProtKB:O43379}. Cytoplasm, cytoskeleton, spindle pole {ECO:0000250|UniProtKB:O43379}. Cytoplasm, cytoskeleton, microtubule organizing center, centrosome {ECO:0000250|UniProtKB:O43379}. Cytoplasm, cytoskeleton, microtubule organizing center, centrosome, centriole {ECO:0000250|UniProtKB:O43379}. Note=Shows cell cycle-dependent localization. Accumulates to the spindle pole du…		40253352	59077496	51037956	56572960	69451128	72117864	58085126	1.18069e+07	0.203268	30863332	48191432	58786892	81051072	84179392	96188408	6.65434e+07	2.47804e+07	0.372395	1.14562	0.574844
P47856|GFPT1_MOUSE,P47856-2|GFPT1_MOUSE	GFPT1_MOUSE	Glutamine--fructose-6-phosphate aminotransferase [isomerizing] 1	12	Gfpt1 Gfpt	Alternative splicing; Aminotransferase; Biological rhythms; Complete proteome; Glutamine amidotransferase; Phosphoprotein; Reference proteome; Repeat; Transferase	extracellular exosome [GO:0070062]; carbohydrate binding [GO:0030246]; glutamine-fructose-6-phosphate transaminase (isomerizing) activity [GO:0004360]; carbohydrate metabolic process [GO:0005975]; circadian regulation of gene expression [GO:0032922]; fructose 6-phosphate metabolic process [GO:0006002]; glutamine metabolic process [GO:0006541]; UDP-N-acetylglucosamine biosynthetic process [GO:0006…	L-glutamine + D-fructose 6-phosphate = L-glutamate + D-glucosamine 6-phosphate. {ECO:0000250|UniProtKB:P82808}.	Nucleotide-sugar biosynthesis; UDP-N-acetyl-alpha-D-glucosamine biosynthesis; alpha-D-glucosamine 6-phosphate from D-fructose 6-phosphate: step 1/1. {ECO:0000250|UniProtKB:P82808}.	Controls the flux of glucose into the hexosamine pathway. Most likely involved in regulating the availability of precursors for N- and O-linked glycosylation of proteins. Regulates the circadian expression of clock genes ARNTL/BMAL1 and CRY1. {ECO:0000269|PubMed:23395176}.	Isoform 1 is predominantly expressed in hindlimb muscle and is also expressed weakly in the heart. Seems to be selectively expressed in striated muscle. {ECO:0000269|PubMed:11679416}.			1790819712	2526929664	3156990720	3383015424	3452642816	3585769728	2982694677	693321608	0.232448	1520456576	1950596352	4178091264	5453562880	3433802752	3945595136	3413684160	1466539742	0.429606	1.1445	0.632477
Q8R349|CDC16_MOUSE	CDC16_MOUSE	Cell division cycle protein 16 homolog	2	Cdc16 Anapc6	Cell cycle; Cell division; Complete proteome; Mitosis; Phosphoprotein; Reference proteome; Repeat; TPR repeat; Ubl conjugation pathway	anaphase-promoting complex [GO:0005680]; centrosome [GO:0005813]; cytoplasm [GO:0005737]; nucleus [GO:0005634]; spindle microtubule [GO:0005876]; cell division [GO:0051301]; mitotic nuclear division [GO:0007067]; protein K11-linked ubiquitination [GO:0070979]		Protein modification; protein ubiquitination.	Component of the anaphase promoting complex/cyclosome (APC/C), a cell cycle-regulated E3 ubiquitin ligase that controls progression through mitosis and the G1 phase of the cell cycle. The APC/C complex acts by mediating ubiquitination and subsequent degradation of target proteins: it mainly mediates the formation of 'Lys-11'-linked polyubiquitin chains and, to a lower extent, the formation of 'Ly…				58339656	78649768	82597936	90248200	87679856	72548232	7.83439e+07	1.1669e+07	0.148945	42736292	56723076	121518720	142862288	88175320	85596248	8.9602e+07	3.78175e+07	0.422061	1.1437	0.610195
Q99KW3-2|TARA_MOUSE,Q99KW3|TARA_MOUSE,Q99KW3-4|TARA_MOUSE,Q99KW3-1|TARA_MOUSE	TARA_MOUSE	TRIO and F-actin-binding protein	2	Triobp Kiaa1662 Tara	Actin-binding; Alternative splicing; Cell cycle; Cell division; Coiled coil; Complete proteome; Cytoplasm; Cytoskeleton; Methylation; Mitosis; Nucleus; Phosphoprotein; Reference proteome; Ubl conjugation	actin cytoskeleton [GO:0015629]; cytoplasm [GO:0005737]; focal adhesion [GO:0005925]; microtubule organizing center [GO:0005815]; midbody [GO:0030496]; nucleus [GO:0005634]; actin filament binding [GO:0051015]; ubiquitin protein ligase binding [GO:0031625]; cell division [GO:0051301]; mitotic nuclear division [GO:0007067]; positive regulation of substrate adhesion-dependent cell spreading [GO:190…			May regulate actin cytoskeletal organization, cell spreading and cell contraction by directly binding and stabilizing filamentous F-actin. The localized formation of TARA and TRIO complexes coordinates the amount of F-actin present in stress fibers. May also serve as a linker protein to recruit proteins required for F-actin formation and turnover.		Nucleus {ECO:0000250}. Cytoplasm, cytoskeleton {ECO:0000250}. Note=Localized to F-actin in a periodic pattern. {ECO:0000250}.; Isoform 1: Nucleus {ECO:0000250}. Cytoplasm, cytoskeleton, microtubule organizing center, centrosome {ECO:0000250}. Midbody {ECO:0000250}. Note=Centrosomal localization occurs upon phosphorylation by PLK1 at Thr-445 and lasts from prophase to anaphase. At telophase, reloc…		26339798	31779094	51471484	59170584	43913152	55087524	4.46269e+07	1.31741e+07	0.295205	28533922	42445556	50975032	63314040	55758144	65090204	51019483	1.37892e+07	0.270273	1.14324	0.532199
Q8QZV7|ASUN_MOUSE	ASUN_MOUSE	Protein asunder homolog	7	Asun Spata30	Cell cycle; Cell division; Complete proteome; Cytoplasm; Mitosis; Phosphoprotein; Reference proteome	cytoplasm [GO:0005737]; nucleus [GO:0005634]; cell division [GO:0051301]; centrosome localization [GO:0051642]; flagellated sperm motility [GO:0030317]; mitotic nuclear division [GO:0007067]; mitotic spindle organization [GO:0007052]; protein localization to nuclear envelope [GO:0090435]; regulation of fertilization [GO:0080154]; regulation of mitotic cell cycle [GO:0007346]			Crucial regulator of the mitotic cell cycle and development (By similarity). At prophase, required for dynein anchoring to the nuclear envelope important for proper centrosome-nucleus coupling. At G2/M phase, may be required for proper spindle formation and execution of cytokinesis (By similarity). {ECO:0000250}.		Cytoplasm {ECO:0000269|PubMed:23097494}.		159722432	227785680	238961024	259832064	285284800	306645664	246371944	5.14525e+07	0.208841	138117856	184082800	310973824	394852960	303376864	347212000	279769384	9.85341e+07	0.352198	1.13556	0.583679
O88653|LTOR3_MOUSE	LTOR3_MOUSE	Ragulator complex protein LAMTOR3	2	Lamtor3 Map2k1ip1 Mapbp Mapksp1	3D-structure; Complete proteome; Direct protein sequencing; Endosome; Membrane; Reference proteome	extracellular exosome [GO:0070062]; focal adhesion [GO:0005925]; late endosome [GO:0005770]; Ragulator complex [GO:0071986]; guanyl-nucleotide exchange factor activity [GO:0005085]; kinase activator activity [GO:0019209]; activation of MAPKK activity [GO:0000186]; cellular protein localization [GO:0034613]; cellular response to amino acid stimulus [GO:0071230]; positive regulation of TOR signalin…			As part of the Ragulator complex it is involved in amino acid sensing and activation of mTORC1, a signaling complex promoting cell growth in response to growth factors, energy levels, and amino acids. Activated by amino acids through a mechanism involving the lysosomal V-ATPase, the Ragulator functions as a guanine nucleotide exchange factor activating the small GTPases Rag. Activated Ragulator a…		Late endosome membrane {ECO:0000269|PubMed:15263099, ECO:0000269|PubMed:19177150}; Peripheral membrane protein {ECO:0000269|PubMed:15263099, ECO:0000269|PubMed:19177150}; Cytoplasmic side {ECO:0000269|PubMed:15263099, ECO:0000269|PubMed:19177150}.		17714854	26693620	27873396	30029290	10914332	14391007	2.12694e+07	7.96172e+06	0.374327	7542803	13450669	33738112	30469716	27747422	31872434	2.41369e+07	1.09062e+07	0.451847	1.13482	0.700476
Q3TDQ1|STT3B_MOUSE	STT3B_MOUSE	Dolichyl-diphosphooligosaccharide--protein glycosyltransferase subunit STT3B	8	Stt3b Simp	Acetylation; Complete proteome; Direct protein sequencing; Endoplasmic reticulum; Glycoprotein; Membrane; Phosphoprotein; Polymorphism; Reference proteome; Transferase; Transmembrane; Transmembrane helix	endoplasmic reticulum [GO:0005783]; integral component of membrane [GO:0016021]; membrane [GO:0016020]; oligosaccharyltransferase complex [GO:0008250]; dolichyl-diphosphooligosaccharide-protein glycotransferase activity [GO:0004579]; co-translational protein modification [GO:0043686]; ER-associated ubiquitin-dependent protein catabolic process [GO:0030433]; glycoprotein catabolic process [GO:0006…	Dolichyl diphosphooligosaccharide + [protein]-L-asparagine = dolichyl diphosphate + a glycoprotein with the oligosaccharide chain attached by N-beta-D-glycosyl linkage to a protein L-asparagine.		Catalytic component of oligosaccharyltransferase (OST) complex which catalyzes the transfer of a high mannose oligosaccharide from a lipid-linked oligosaccharide donor to an asparagine residue within an Asn-X-Ser/Thr consensus motif in nascent polypeptide chains. N-glycosylation occurs cotranslationally and the complex associates with the Sec61 complex at the channel-forming translocon complex th…		Endoplasmic reticulum membrane; Multi-pass membrane protein.		710104000	984796736	1226571648	1349944832	1356547712	1498468992	1187738987	2.90582e+08	0.244651	618748800	824037056	1459076608	1920878080	1454605184	1757051520	1339066208	5.14797e+08	0.384445	1.12741	0.64165
Q91ZW3|SMCA5_MOUSE	SMCA5_MOUSE	SWI/SNF-related matrix-associated actin-dependent regulator of chromatin subfamily A member 5	3	Smarca5 Snf2h	ATP-binding; Acetylation; Chromatin regulator; Complete proteome; Helicase; Hydrolase; Nucleotide-binding; Nucleus; Phosphoprotein; Reference proteome; Repeat	chromatin silencing complex [GO:0005677]; condensed chromosome [GO:0000793]; ISWI-type complex [GO:0031010]; nuclear replication fork [GO:0043596]; nucleolus [GO:0005730]; nucleoplasm [GO:0005654]; nucleus [GO:0005634]; NURF complex [GO:0016589]; RSF complex [GO:0031213]; ATP binding [GO:0005524]; ATPase activity [GO:0016887]; DNA binding [GO:0003677]; helicase activity [GO:0004386]; nucleosome b…			Helicase that possesses intrinsic ATP-dependent nucleosome-remodeling activity. Complexes containing SMARCA5 are capable of forming ordered nucleosome arrays on chromatin; this may require intact histone H4 tails. Also required for replication of pericentric heterochromatin in S-phase specifically in conjunction with BAZ1A. Probably plays a role in repression of polI dependent transcription of th…	Ubiquitously expressed.	Nucleus {ECO:0000255|PROSITE-ProRule:PRU00624, ECO:0000269|PubMed:11532953}.		54195532	75869544	80166544	83274392	99342744	109879184	83787990	1.93623e+07	0.231087	41874880	58210712	113678976	146349904	98132576	106058816	9.4051e+07	3.81789e+07	0.405939	1.12249	0.66393
Q7TMC8|FUK_MOUSE,Q7TMC8-2|FUK_MOUSE	FUK_MOUSE	L-fucose kinase	3	Fuk	ATP-binding; Alternative splicing; Complete proteome; Kinase; Nucleotide-binding; Reference proteome; Transferase	cytoplasm [GO:0005737]; ATP binding [GO:0005524]; fucokinase activity [GO:0050201]; carbohydrate phosphorylation [GO:0046835]	ATP + L-fucose = ADP + beta-L-fucose 1-phosphate. {ECO:0000269|PubMed:14686921}.		Takes part in the salvage pathway for reutilization of fucose from the degradation of oligosaccharides. {ECO:0000305|PubMed:14686921}.; Isoform 1: Has strong fucokinase activity. {ECO:0000269|PubMed:14686921}.; Isoform 2: Has very weak fucokinase activity. {ECO:0000269|PubMed:14686921}.	Isoform 1: Expressed strongly in brain, ovary and testis, moderately in kidney and liver, and weakly in lung, spleen and heart. Isoform 2: Expressed very strongly in brain, strongly in ovary, testis and kidney, moderately in lung and liver, and weakly in heart and spleen. {ECO:0000269|PubMed:14686921}.			22746708	27503468	31127230	32549902	46085924	51796168	3.53016e+07	11241048	0.318429	25138042	26311466	36018544	53552608	41256912	55240328	3.95863e+07	1.29661e+07	0.32754	1.12138	0.645442
Q80YQ2-2|MED23_MOUSE,Q80YQ2|MED23_MOUSE	MED23_MOUSE	Mediator of RNA polymerase II transcription subunit 23	4	Med23 Crsp3 Kiaa1216 Sur2	Activator; Alternative splicing; Complete proteome; Nucleus; Reference proteome; Transcription; Transcription regulation	mediator complex [GO:0016592]; nucleoplasm [GO:0005654]; transcription factor complex [GO:0005667]; positive regulation of gene expression [GO:0010628]; positive regulation of T cell extravasation [GO:2000409]; regulation of transcription, DNA-templated [GO:0006355]; transcription, DNA-templated [GO:0006351]			Component of the Mediator complex, a coactivator involved in the regulated transcription of nearly all RNA polymerase II-dependent genes. Mediator functions as a bridge to convey information from gene-specific regulatory proteins to the basal RNA polymerase II transcription machinery. Mediator is recruited to promoters by direct interactions with regulatory proteins and serves as a scaffold for t…		Nucleus {ECO:0000305}.		49058888	70348536	68033832	76019648	91408600	101735808	7.61009e+07	1.85522e+07	0.243784	46617020	63996020	99344632	118096880	85124768	98680008	85309888	2.60851e+07	0.305769	1.12101	0.596203
Q6P1E1|ZMIZ1_MOUSE,Q6P1E1-2|ZMIZ1_MOUSE	ZMIZ1_MOUSE	Zinc finger MIZ domain-containing protein 1	2	Zmiz1 Rai17 Zimp10	Alternative splicing; Complete proteome; Cytoplasm; Isopeptide bond; Metal-binding; Nucleus; Reference proteome; Transcription; Transcription regulation; Ubl conjugation; Zinc; Zinc-finger	cytoplasm [GO:0005737]; intracellular membrane-bounded organelle [GO:0043231]; nuclear speck [GO:0016607]; nucleoplasm [GO:0005654]; zinc ion binding [GO:0008270]; artery morphogenesis [GO:0048844]; cell aging [GO:0007569]; developmental growth [GO:0048589]; heart morphogenesis [GO:0003007]; in utero embryonic development [GO:0001701]; positive regulation of fibroblast proliferation [GO:0048146];…			Increases ligand-dependent transcriptional activity of AR and promotes AR sumoylation. The stimulation of AR activity is dependent upon sumoylation (By similarity). {ECO:0000250}.		Nucleus speckle {ECO:0000250}. Cytoplasm {ECO:0000250}.		61784448	79338184	85649144	89480984	90853144	98064608	8.41951e+07	1.25903e+07	0.149537	43608120	56120504	89152536	116603416	120908328	139896336	94381540	3.831e+07	0.405905	1.12099	0.64957
Q3TP92|CNEP1_MOUSE	CNEP1_MOUSE	CTD nuclear envelope phosphatase 1	2	Ctdnep1 Dullard	Complete proteome; Endoplasmic reticulum; Hydrolase; Membrane; Nucleus; Protein phosphatase; Reference proteome; Transmembrane; Transmembrane helix	cytoplasm [GO:0005737]; endoplasmic reticulum membrane [GO:0005789]; integral component of membrane [GO:0016021]; Nem1-Spo7 phosphatase complex [GO:0071595]; nuclear envelope [GO:0005635]; nuclear membrane [GO:0031965]; nucleus [GO:0005634]; phosphoprotein phosphatase activity [GO:0004721]; protein serine/threonine phosphatase activity [GO:0004722]; gamete generation [GO:0007276]; mesoderm develo…	[a protein]-serine/threonine phosphate + H(2)O = [a protein]-serine/threonine + phosphate.		Serine/threonine protein phosphatase forming with CNEP1R1 an active phosphatase complex that dephosphorylates and may activate LPIN1 and LPIN2. LPIN1 and LPIN2 are phosphatidate phosphatases that catalyze the conversion of phosphatidic acid to diacylglycerol and control the metabolism of fatty acids at differents levels. May indirectly modulate the lipid composition of nuclear and/or endoplasmic …	Muscle specific with lower expression in other metabolic tissues. {ECO:0000269|PubMed:22134922}.	Endoplasmic reticulum membrane {ECO:0000250}; Single-pass membrane protein {ECO:0000250}. Nucleus membrane {ECO:0000250}; Single-pass membrane protein {ECO:0000250}.		33759540	45485020	42306596	41037316	43841204	42216940	4.14411e+07	4.06532e+06	0.0980988	27242400	34736084	47565844	57780108	52795000	58593716	46452192	1.28335e+07	0.276273	1.12092	0.501455
Q61024|ASNS_MOUSE	ASNS_MOUSE	Asparagine synthetase [glutamine-hydrolyzing]	5	Asns	ATP-binding; Acetylation; Amino-acid biosynthesis; Asparagine biosynthesis; Complete proteome; Glutamine amidotransferase; Ligase; Nucleotide-binding; Phosphoprotein; Reference proteome	cytosol [GO:0005829]; asparagine synthase (glutamine-hydrolyzing) activity [GO:0004066]; ATP binding [GO:0005524]; cofactor binding [GO:0048037]; protein homodimerization activity [GO:0042803]; asparagine biosynthetic process [GO:0006529]; cellular response to glucose starvation [GO:0042149]; cellular response to hormone stimulus [GO:0032870]; glutamine metabolic process [GO:0006541]; L-asparagin…	ATP + L-aspartate + L-glutamine + H(2)O = AMP + diphosphate + L-asparagine + L-glutamate.	Amino-acid biosynthesis; L-asparagine biosynthesis; L-asparagine from L-aspartate (L-Gln route): step 1/1.					83953112	108216688	155678864	166124192	188288016	202568304	1.50805e+08	4.60994e+07	0.305689	78451976	106511848	210759584	241462064	185149584	191734448	169011584	6.30492e+07	0.373046	1.12073	0.66969
Q6PGG2|GMIP_MOUSE	GMIP_MOUSE	GEM-interacting protein	3	Gmip	Alternative splicing; Coiled coil; Complete proteome; GTPase activation; Metal-binding; Phosphoprotein; Reference proteome; Zinc; Zinc-finger	intracellular [GO:0005622]; GTPase activator activity [GO:0005096]; metal ion binding [GO:0046872]; intracellular signal transduction [GO:0035556]; mitophagy in response to mitochondrial depolarization [GO:0098779]; negative regulation of GTPase activity [GO:0034260]; positive regulation of defense response to virus by host [GO:0002230]; xenophagy [GO:0098792]			Stimulates, in vitro and in vivo, the GTPase activity of RhoA. {ECO:0000250}.				30582504	42648752	48190368	51207104	52252456	55844328	4.67876e+07	9.08982e+06	0.194278	28824296	39104212	57076156	72701288	50944036	65424292	5.23457e+07	1.63605e+07	0.312548	1.11879	0.58798
O35744|CHIL3_MOUSE	CHIL3_MOUSE	Chitinase-like protein 3	11	Chil3 Chi3l3 Ym1	3D-structure; Carbohydrate metabolism; Chitin-binding; Complete proteome; Cytoplasm; Direct protein sequencing; Disulfide bond; Endoplasmic reticulum; Glycosidase; Hydrolase; Inflammatory response; Lectin; Nucleus; Polysaccharide degradation; Reference proteome; Secreted; Signal	cytoplasm [GO:0005737]; cytoplasmic vesicle [GO:0031410]; extracellular region [GO:0005576]; nuclear envelope [GO:0005635]; rough endoplasmic reticulum lumen [GO:0048237]; beta-N-acetylhexosaminidase activity [GO:0004563]; carbohydrate binding [GO:0030246]; chitin binding [GO:0008061]; chitin catabolic process [GO:0006032]; inflammatory response [GO:0006954]; polysaccharide catabolic process [GO:…	Hydrolysis of terminal non-reducing N-acetyl-D-hexosamine residues in N-acetyl-beta-D-hexosaminides. {ECO:0000269|PubMed:11733538}.		Lectin that binds saccharides with a free amino group, such as glucosamine or galactosamine. Binding to oligomeric saccharides is much stronger than binding to mono- or disaccharides. Also binds chitin and heparin. Has weak hexosaminidase activity but no chitinase activity. Has chemotactic activity for T-lymphocytes, bone marrow cells and eosinophils. May play a role in inflammation and allergy. …	Expressed in peritoneal cavity macrophages and in peritoneal and bone marrow-derived neutrophils. Abundantly expressed in bone marrow, with moderate levels detected in gastric antrum, spleen and in alveolar macrophages in lung. Not detected in brain, heart, liver, kidney, stomach, intestine, skeletal muscle, ovary, testis, thymus and lymph nodes (at protein level). Detected at low levels in bone …	Secreted. Rough endoplasmic reticulum lumen. Nucleus envelope. Cytoplasm. Cytoplasmic granule. Note=Predominantly localizes to the lumen of rough endoplasmic reticulum (rER) and nuclear envelope in alveolar macrophages. Localizes to the dilated lumen of rER in immature neutrophils in spleen and in cytoplasmic granules in peritoneal neutrophils. Detected in needle-shaped crystals present in the cy…		13568878592	19080437760	19654602752	21603063808	26026227712	27959285760	21315416064	5180304312	0.243031	12145024000	16845215744	25816297472	32465065984	25851996160	29280552960	23734025387	7714626973	0.325045	1.11347	0.63563
Q9Z2N8|ACL6A_MOUSE	ACL6A_MOUSE	Actin-like protein 6A	9	Actl6a Actl6 Baf53a	Acetylation; Activator; Chromatin regulator; Complete proteome; DNA damage; DNA recombination; DNA repair; Growth regulation; Neurogenesis; Nucleus; Phosphoprotein; Reference proteome; Transcription; Transcription regulation	BAF-type complex [GO:0090544]; Ino80 complex [GO:0031011]; npBAF complex [GO:0071564]; NuA4 histone acetyltransferase complex [GO:0035267]; nuclear chromatin [GO:0000790]; nucleoplasm [GO:0005654]; nucleus [GO:0005634]; plasma membrane [GO:0005886]; protein complex [GO:0043234]; SWI/SNF complex [GO:0016514]; chromatin binding [GO:0003682]; nucleosomal DNA binding [GO:0031492]; RNA polymerase II c…			Involved in transcriptional activation and repression of select genes by chromatin remodeling (alteration of DNA-nucleosome topology). Required for maximal ATPase activity of SMARCA4/BRG1/BAF190A and for association of the SMARCA4/BRG1/BAF190A containing remodeling complex BAF with chromatin/nuclear matrix. Component of the NuA4 histone acetyltransferase (HAT) complex which is involved in transcr…	Widely expressed. Expressed selectively in neural stem and progenitor cells (at protein level). {ECO:0000269|PubMed:17640523}.	Nucleus {ECO:0000250}.		488674464	680689216	811428608	873676608	1058871808	1150732544	844012208	2.4295e+08	0.287851	514385120	569299072	1090287488	1359121664	1003282176	1099038848	939235728	3.30488e+08	0.351869	1.11282	0.67065
P80314|TCPB_MOUSE	TCPB_MOUSE	T-complex protein 1 subunit beta	12	Cct2 Cctb	ATP-binding; Acetylation; Chaperone; Complete proteome; Cytoplasm; Direct protein sequencing; Nucleotide-binding; Phosphoprotein; Reference proteome	cell body [GO:0044297]; chaperonin-containing T-complex [GO:0005832]; cytoplasm [GO:0005737]; extracellular exosome [GO:0070062]; extracellular matrix [GO:0031012]; microtubule [GO:0005874]; myelin sheath [GO:0043209]; zona pellucida receptor complex [GO:0002199]; ATP binding [GO:0005524]; protein binding involved in protein folding [GO:0044183]; ubiquitin protein ligase binding [GO:0031625]; bin…			Molecular chaperone; assists the folding of proteins upon ATP hydrolysis. As part of the BBS/CCT complex may play a role in the assembly of BBSome, a complex involved in ciliogenesis regulating transports vesicles to the cilia. Known to play a role, in vitro, in the folding of actin and tubulin. {ECO:0000250|UniProtKB:P78371}.		Cytoplasm {ECO:0000250|UniProtKB:P78371}.		4342918144	6145973248	7992876544	8507031040	11368882176	11781723136	8356567381	2896782675	0.346647	3968550400	5690301440	11028879360	14686211072	9351995392	10642105344	9228007168	3878850978	0.420335	1.10428	0.751817
P47941|CRKL_MOUSE	CRKL_MOUSE	Crk-like protein	6	Crkl Crkol	Complete proteome; Phosphoprotein; Reference proteome; Repeat; SH2 domain; SH3 domain	cell-cell adherens junction [GO:0005913]; cytoplasm [GO:0005737]; extracellular exosome [GO:0070062]; cadherin binding involved in cell-cell adhesion [GO:0098641]; poly(A) RNA binding [GO:0044822]; animal organ morphogenesis [GO:0009887]; anterior/posterior pattern specification [GO:0009952]; blood vessel development [GO:0001568]; heart development [GO:0007507]; parathyroid gland development [GO:…			May mediate the transduction of intracellular signals.				256255328	327627936	429420352	486579008	568653312	593773248	4.43718e+08	1.33256e+08	0.300317	218764592	297490784	501650720	660549952	588642496	672830912	4.89988e+08	1.91316e+08	0.39045	1.10428	0.723788
Q61187|TS101_MOUSE	TS101_MOUSE	Tumor susceptibility gene 101 protein	2	Tsg101	Acetylation; Cell cycle; Cell division; Coiled coil; Complete proteome; Cytoplasm; Endosome; Growth regulation; Host-virus interaction; Membrane; Nucleus; Phosphoprotein; Protein transport; Reference proteome; Transport; Ubl conjugation	cytoplasm [GO:0005737]; early endosome [GO:0005769]; endosome [GO:0005768]; ESCRT I complex [GO:0000813]; extracellular exosome [GO:0070062]; late endosome [GO:0005770]; late endosome membrane [GO:0031902]; nucleolus [GO:0005730]; nucleus [GO:0005634]; plasma membrane [GO:0005886]; calcium-dependent protein binding [GO:0048306]; ligand-dependent nuclear receptor transcription coactivator activity…			Component of the ESCRT-I complex, a regulator of vesicular trafficking process. Binds to ubiquitinated cargo proteins and is required for the sorting of endocytic ubiquitinated cargos into multivesicular bodies (MVBs). Mediates the association between the ESCRT-0 and ESCRT-I complex. Required for completion of cytokinesis; the function requires CEP55. May be involved in cell growth and differenti…	Ubiquitous. Higher expression in brain and mammary gland. Lower expression in liver and tumoral tissues.	Cytoplasm {ECO:0000250}. Membrane {ECO:0000250}; Peripheral membrane protein {ECO:0000250}. Nucleus {ECO:0000250}. Late endosome membrane {ECO:0000250}; Peripheral membrane protein {ECO:0000250}. Note=Mainly cytoplasmic. Membrane-associated when active and soluble when inactive. Depending on the stage of the cell cycle, detected in the nucleus. Colocalized with CEP55 in the midbody during cytokin…		26699572	33461120	35865952	32274126	47958472	44736904	36832691	8.02524e+06	0.217884	21345314	30281872	40971424	53338576	48965380	49025468	4.06547e+07	1.24945e+07	0.307333	1.10377	0.639123
Q8CHC4|SYNJ1_MOUSE	SYNJ1_MOUSE	Synaptojanin-1	7	Synj1 Kiaa0910	Complete proteome; Cytoplasm; Endocytosis; Hydrolase; Methylation; Phosphoprotein; RNA-binding; Reference proteome; Repeat	clathrin coat [GO:0030118]; clathrin coat of coated pit [GO:0030132]; membrane coat [GO:0030117]; presynapse [GO:0098793]; synaptic membrane [GO:0097060]; nucleotide binding [GO:0000166]; phosphatidylinositol phosphate 5-phosphatase activity [GO:0034595]; phosphatidylinositol-3-phosphatase activity [GO:0004438]; phosphatidylinositol-4,5-bisphosphate 5-phosphatase activity [GO:0004439]; phosphatid…	1-phosphatidyl-1D-myo-inositol 4,5-bisphosphate + H(2)O = 1-phosphatidyl-1D-myo-inositol 4-phosphate + phosphate.		Inositol 5-phosphatase which has a role in clathrin-mediated endocytosis. {ECO:0000250}.		Cytoplasm {ECO:0000250}.		121724056	167903168	166004912	191939664	226745744	233594096	184651940	4.19726e+07	0.227306	100570272	126156552	212948576	277625312	236910800	268380192	203765284	7.41427e+07	0.363863	1.10351	0.684372
O08573|LEG9_MOUSE,O08573-2|LEG9_MOUSE,O08573-3|LEG9_MOUSE	LEG9_MOUSE	Galectin-9	7	Lgals9	3D-structure; Alternative splicing; Chemotaxis; Complete proteome; Cytoplasm; Immunity; Lectin; Nucleus; Reference proteome; Repeat; Secreted	cytoplasm [GO:0005737]; extracellular region [GO:0005576]; intracellular [GO:0005622]; nucleus [GO:0005634]; carbohydrate binding [GO:0030246]; enzyme binding [GO:0019899]; galactoside binding [GO:0016936]; protein serine/threonine kinase activator activity [GO:0043539]; receptor binding [GO:0005102]; cellular response to virus [GO:0098586]; chemotaxis [GO:0006935]; female pregnancy [GO:0007565];…			Binds galactosides (By similarity). Has high affinity for the Forssman pentasaccharide (By similarity). Ligand for HAVCR2/TIM3 (By similarity). Binding to HAVCR2 induces T-helper type 1 lymphocyte (Th1) death (By similarity). Also stimulates bactericidal activity in infected macrophages by causing macrophage activation and IL1B secretion which restricts intracellular bacterial growth (PubMed:2093…	Accentuated expression in liver and thymus of embryo, detected in embryonic heart, brain, lung, liver, and kidney. Highly expressed in adult thymus, small intestine, and liver, and to a lesser extent in lung, kidney, spleen, cardiac, and skeletal muscle. Barely detectable in brain and reticulocyte. Expressed in placenta, uterus and decidua during pregnancy (PubMed:23242525). Expressed in CD4+ T-c…	Cytoplasm {ECO:0000269|PubMed:23242525}. Nucleus {ECO:0000269|PubMed:23242525}. Secreted {ECO:0000250|UniProtKB:O00182}. Note=May also be secreted by a non-classical secretory pathway (PubMed:9038233). Secreted by mesenchymal stromal cells upon IFNG stimulation (By similarity). {ECO:0000250|UniProtKB:O00182, ECO:0000269|PubMed:9038233}.		805119808	1145507712	1376352896	1436184320	1405292544	1458934912	1271232032	2.54767e+08	0.20041	592100736	777467968	1604076160	2086973824	1582766464	1762779264	1401027403	5.86316e+08	0.41849	1.1021	0.719631
P26041|MOES_MOUSE	MOES_MOUSE	Moesin	5	Msn	3D-structure; Acetylation; Cell membrane; Cell projection; Complete proteome; Cytoplasm; Cytoskeleton; Membrane; Phosphoprotein; Reference proteome; S-nitrosylation	apical part of cell [GO:0045177]; apical plasma membrane [GO:0016324]; basolateral plasma membrane [GO:0016323]; blood microparticle [GO:0072562]; cell periphery [GO:0071944]; cytoplasm [GO:0005737]; cytoskeleton [GO:0005856]; extracellular exosome [GO:0070062]; extracellular space [GO:0005615]; extrinsic component of membrane [GO:0019898]; filopodium [GO:0030175]; focal adhesion [GO:0005925]; mi…			Probably involved in connections of major cytoskeletal structures to the plasma membrane.		Cell membrane {ECO:0000269|PubMed:9856983}; Peripheral membrane protein {ECO:0000269|PubMed:9856983}; Cytoplasmic side {ECO:0000269|PubMed:9856983}. Cytoplasm, cytoskeleton {ECO:0000269|PubMed:9856983}. Apical cell membrane {ECO:0000269|PubMed:9856983}; Peripheral membrane protein {ECO:0000269|PubMed:9856983}; Cytoplasmic side {ECO:0000269|PubMed:9856983}. Cell projection, microvillus membrane {E…		72891712	93514552	125281688	125277936	160958400	178951120	1.26146e+08	3.97558e+07	0.315157	64460476	85047224	152667536	207972496	158218560	165577552	1.38991e+08	5.38271e+07	0.387271	1.10182	0.734152
O55047|TLK2_MOUSE	TLK2_MOUSE	Serine/threonine-protein kinase tousled-like 2	3	Tlk2 Tlk	ATP-binding; Alternative splicing; Cell cycle; Chromatin regulator; Coiled coil; Complete proteome; Cytoplasm; Cytoskeleton; DNA damage; Developmental protein; Differentiation; Kinase; Nucleotide-binding; Nucleus; Phosphoprotein; Reference proteome; Serine/threonine-protein kinase; Spermatogenesis; Transferase	cell junction [GO:0030054]; intermediate filament [GO:0005882]; nucleus [GO:0005634]; perinuclear region of cytoplasm [GO:0048471]; ATP binding [GO:0005524]; protein serine/threonine kinase activity [GO:0004674]; cell cycle [GO:0007049]; cell differentiation [GO:0030154]; cellular response to DNA damage stimulus [GO:0006974]; cellular response to gamma radiation [GO:0071480]; chromosome segregati…	ATP + a protein = ADP + a phosphoprotein. {ECO:0000250|UniProtKB:Q86UE8}.		Serine/threonine-protein kinase involved in the process of chromatin assembly and probably also DNA replication, transcription, repair, and chromosome segregation. Phosphorylates the chromatin assembly factors ASF1A AND ASF1B. Phosphorylation of ASF1A prevents its proteasome-mediated degradation, thereby enhancing chromatin assembly (By similarity). Negative regulator of amino acid starvation-ind…	Ubiquitously expressed in all tissues examined, with high levels in heart and testis, in particular the pachytene spermatocytes and in round spermatids. Some evidence for the existence of a testis-specific isoform suggesting a role in spermatogenesis. {ECO:0000269|PubMed:10092119, ECO:0000269|PubMed:10455159, ECO:0000269|PubMed:10523312, ECO:0000303|PubMed:10092119}.	Nucleus {ECO:0000269|PubMed:10455159}. Cytoplasm, perinuclear region {ECO:0000269|PubMed:10455159}. Cytoplasm, cytoskeleton {ECO:0000269|PubMed:10455159}. Note=Colocalizes with the cytoplasmic intermediate filament system during the G1 phase of the cell cycle. Present in the perinuclear region at S phase and in the nucleus at late G2.		63605352	84697688	87839200	106420304	110111056	116142912	94802752	1.97413e+07	0.208236	52762200	75021424	106920232	152190832	108763760	129805184	1.04244e+08	3.60117e+07	0.345456	1.09959	0.676443
O09159|MA2B1_MOUSE	MA2B1_MOUSE	Lysosomal alpha-mannosidase	12	Man2b1 Laman Man2b Manb	Complete proteome; Disulfide bond; Glycoprotein; Glycosidase; Hydrolase; Lysosome; Metal-binding; Reference proteome; Signal; Zinc	extracellular exosome [GO:0070062]; extracellular space [GO:0005615]; lysosome [GO:0005764]; alpha-mannosidase activity [GO:0004559]; mannose binding [GO:0005537]; zinc ion binding [GO:0008270]; cellular protein modification process [GO:0006464]; learning or memory [GO:0007611]; mannose metabolic process [GO:0006013]; protein deglycosylation [GO:0006517]	Hydrolysis of terminal, non-reducing alpha-D-mannose residues in alpha-D-mannosides.		Necessary for the catabolism of N-linked carbohydrates released during glycoprotein turnover.		Lysosome.		2177749504	3122191104	3922410496	4305487360	4995728384	5373069824	3982772779	1188739087	0.29847	1933722752	2445993216	4966842880	6424222720	4895216128	5591443456	4376240192	1787783197	0.40852	1.09879	0.748042
Q9D2R0|AACS_MOUSE	AACS_MOUSE	Acetoacetyl-CoA synthetase	2	Aacs	ATP-binding; Complete proteome; Cytoplasm; Fatty acid metabolism; Ligase; Lipid metabolism; Nucleotide-binding; Reference proteome	cytosol [GO:0005829]; acetoacetate-CoA ligase activity [GO:0030729]; ATP binding [GO:0005524]; butyrate-CoA ligase activity [GO:0047760]; adipose tissue development [GO:0060612]; cellular response to cholesterol [GO:0071397]; cellular response to glucose stimulus [GO:0071333]; cellular response to testosterone stimulus [GO:0071394]; fatty acid metabolic process [GO:0006631]; liver development [GO…	ATP + acetoacetate + CoA = AMP + diphosphate + acetoacetyl-CoA.		Activates acetoacetate to acetoacetyl-CoA. May be involved in utilizing ketone body for the fatty acid-synthesis during adipose tissue development (By similarity). {ECO:0000250}.		Cytoplasm, cytosol {ECO:0000250}.		15312227	23967444	18453204	23748332	32366014	37838608	2.5281e+07	8.46121e+06	0.334687	20819550	23133854	30689702	41855324	21888574	28184150	27761859	7.89286e+06	0.284306	1.09813	0.695915
Q01853|TERA_MOUSE	TERA_MOUSE	Transitional endoplasmic reticulum ATPase	11	Vcp	3D-structure; ATP-binding; Acetylation; Autophagy; Complete proteome; Cytoplasm; DNA damage; DNA repair; Direct protein sequencing; Endoplasmic reticulum; Hydrolase; Lipid-binding; Methylation; Nucleotide-binding; Nucleus; Phosphoprotein; Reference proteome; Transport; Ubl conjugation; Ubl conjugation pathway	cytoplasm [GO:0005737]; cytosol [GO:0005829]; Derlin-1 retrotranslocation complex [GO:0036513]; endoplasmic reticulum [GO:0005783]; endoplasmic reticulum membrane [GO:0005789]; extracellular exosome [GO:0070062]; lipid particle [GO:0005811]; myelin sheath [GO:0043209]; nucleoplasm [GO:0005654]; nucleus [GO:0005634]; perinuclear region of cytoplasm [GO:0048471]; proteasome complex [GO:0000502]; pr…	ATP + H(2)O = ADP + phosphate.		Necessary for the fragmentation of Golgi stacks during mitosis and for their reassembly after mitosis. Involved in the formation of the transitional endoplasmic reticulum (tER). The transfer of membranes from the endoplasmic reticulum to the Golgi apparatus occurs via 50-70 nm transition vesicles which derive from part-rough, part-smooth transitional elements of the endoplasmic reticulum (tER). V…		Cytoplasm, cytosol. Nucleus. Endoplasmic reticulum {ECO:0000250}. Note=Recruited to the cytoplasmic surface of the endoplasmic reticulum via interaction with AMFR/gp78. Following DNA double-strand breaks, recruited to the sites of damage. Recruited to stalled replication forks via interaction with SPRTN (By similarity). {ECO:0000250}.		11027393536	15462096896	17797277696	18794176512	21879861248	22094960640	17842627755	4180991163	0.234326	9632339968	11963042816	23883450368	30603350016	19498813440	21676636160	19542938795	7764047150	0.397281	1.09529	0.734515
Q8BX10|PGAM5_MOUSE,Q8BX10-2|PGAM5_MOUSE	PGAM5_MOUSE	Serine/threonine-protein phosphatase PGAM5, mitochondrial	8	Pgam5	Acetylation; Alternative splicing; Complete proteome; Hydrolase; Membrane; Mitochondrion; Mitochondrion outer membrane; Necrosis; Phosphoprotein; Reference proteome; Transmembrane; Transmembrane helix	integral component of membrane [GO:0016021]; mitochondrial outer membrane [GO:0005741]; mitochondrion [GO:0005739]; GTPase activator activity [GO:0005096]; phosphatase activity [GO:0016791]; protein complex binding [GO:0032403]; receptor signaling protein serine/threonine phosphatase activity [GO:0009400]; dephosphorylation [GO:0016311]; necroptotic process [GO:0070266]; positive regulation of GT…	[a protein]-serine/threonine phosphate + H(2)O = [a protein]-serine/threonine + phosphate.		Displays phosphatase activity for serine/threonine residues, and, dephosphorylates and activates MAP3K5 kinase. Has apparently no phosphoglycerate mutase activity. May be regulator of mitochondrial dynamics. Substrate for a KEAP1-dependent ubiquitin ligase complex. Contributes to the repression of NFE2L2-dependent gene expression (By similarity). Acts as a central mediator for programmed necrosis…		Mitochondrion outer membrane {ECO:0000250}; Single-pass membrane protein {ECO:0000250}.		293514880	432381312	450571456	497680352	600317312	625076160	483256912	1.21394e+08	0.2512	259221104	350958816	527934176	678526912	625515712	729731392	5.28648e+08	1.87854e+08	0.355349	1.09393	0.717087
Q8JZZ6|AMERL_MOUSE	AMERL_MOUSE	AMMECR1-like protein	3	Ammecr1l	Complete proteome; Phosphoprotein; Reference proteome								41515188	56730068	77562976	81135536	60653740	58140204	62622952	1.46298e+07	0.233617	37298428	43765856	66879344	86661504	80071880	94774432	6.82419e+07	2.34164e+07	0.343138	1.08973	0.716705
P03911|NU4M_MOUSE	NU4M_MOUSE	NADH-ubiquinone oxidoreductase chain 4	2	Mtnd4 mt-Nd4 Nd4	Complete proteome; Direct protein sequencing; Electron transport; Membrane; Mitochondrion; NAD; Oxidoreductase; Reference proteome; Respiratory chain; Transmembrane; Transmembrane helix; Transport; Ubiquinone	integral component of membrane [GO:0016021]; mitochondrial respiratory chain complex I [GO:0005747]; mitochondrion [GO:0005739]; NADH dehydrogenase (ubiquinone) activity [GO:0008137]; aging [GO:0007568]; cerebellum development [GO:0021549]; in utero embryonic development [GO:0001701]; mitochondrial electron transport, NADH to ubiquinone [GO:0006120]; response to ethanol [GO:0045471]; response to …	NADH + ubiquinone + 5 H(+)(In) = NAD(+) + ubiquinol + 4 H(+)(Out).		Core subunit of the mitochondrial membrane respiratory chain NADH dehydrogenase (Complex I) that is believed to belong to the minimal assembly required for catalysis. Complex I functions in the transfer of electrons from NADH to the respiratory chain. The immediate electron acceptor for the enzyme is believed to be ubiquinone (By similarity). {ECO:0000250}.		Mitochondrion membrane {ECO:0000250}; Multi-pass membrane protein {ECO:0000250}.		78443296	135570064	189499840	193394288	130232136	139664864	1.44467e+08	4.26282e+07	0.295071	67562672	91102408	174724976	226460176	185853904	198756368	157410084	6.33333e+07	0.402346	1.08959	0.765362
Q9D967|MGDP1_MOUSE	MGDP1_MOUSE	Magnesium-dependent phosphatase 1	5	Mdp1	3D-structure; Complete proteome; Hydrolase; Magnesium; Metal-binding; Protein phosphatase; Reference proteome	extracellular exosome [GO:0070062]; metal ion binding [GO:0046872]; protein tyrosine phosphatase activity [GO:0004725]; fructosamine metabolic process [GO:0030389]	Protein tyrosine phosphate + H(2)O = protein tyrosine + phosphate.		Magnesium-dependent phosphatase which may act as a tyrosine phosphatase. {ECO:0000269|PubMed:10889041, ECO:0000269|PubMed:11601995, ECO:0000269|PubMed:15461449}.				100599816	142947120	162047440	186454608	293224672	302481568	197959204	8.23743e+07	0.416118	112957264	132518272	238127120	290167520	243534992	275506464	2.15469e+08	7.46658e+07	0.346528	1.08845	0.780678
Q62384|ZPR1_MOUSE	ZPR1_MOUSE	Zinc finger protein ZPR1	5	Zpr1 Zfp259 Znf259	3D-structure; Cell projection; Complete proteome; Cytoplasm; Developmental protein; Differentiation; Metal-binding; Nucleus; Reference proteome; Repeat; Zinc; Zinc-finger; mRNA processing; mRNA splicing	axon [GO:0030424]; Cajal body [GO:0015030]; cytoplasm [GO:0005737]; Gemini of coiled bodies [GO:0097504]; growth cone [GO:0030426]; neuronal cell body [GO:0043025]; nucleolus [GO:0005730]; nucleoplasm [GO:0005654]; nucleus [GO:0005634]; perikaryon [GO:0043204]; perinuclear region of cytoplasm [GO:0048471]; SMN complex [GO:0032797]; receptor tyrosine kinase binding [GO:0030971]; translation initia…			Acts as a signaling molecule that communicates proliferative growth signals from the cytoplasm to the nucleus. Plays a role for the localization and accumulation of the survival motor neuron protein SMN1 in sub-nuclear bodies, including gems and Cajal bodies. Induces neuron differentiation and stimulates axonal growth and formation of growth cone in spinal cord motor neurons. Plays a role in the …	Expressed in brain. Expressed in the spinal cord motor neurons (at protein level). Expressed in spleen, liver, muscle, kidney and testis. Expressed in the frontal cortex, cornus ammonis, dentate gyrus of the hippocampus and in Purkinje cells of the cerebellum. {ECO:0000269|PubMed:16465397, ECO:0000269|PubMed:16648254, ECO:0000269|PubMed:8650580}.	Nucleus. Cytoplasm. Nucleus, nucleolus. Cytoplasm, perinuclear region {ECO:0000250}. Nucleus, gem. Nucleus, Cajal body. Cell projection, axon. Cell projection, growth cone. Note=Localized predominantly in the cytoplasm in serum-starved cells growth arrested in G0 of the mitotic cell cycle. Localized both in the nucleus and cytoplasm at the G1 phase of the mitotic cell cycle. Accumulates in the su…	Note=May contribute to the severity of spinal muscular atrophy by increasing spinal motor neurons degeneration. {ECO:0000269|PubMed:16648254}.	46722716	73859880	119660808	82182488	94026592	88700904	8.41922e+07	2.40409e+07	0.285548	45394232	69632368	100345208	143334448	84097912	106276584	9.15135e+07	3.3592e+07	0.367072	1.08696	0.75598
Q9Z1Z0|USO1_MOUSE	USO1_MOUSE	General vesicular transport factor p115	11	Uso1 Vdp	Acetylation; Alternative splicing; Coiled coil; Complete proteome; Cytoplasm; ER-Golgi transport; Golgi apparatus; Membrane; Phosphoprotein; Protein transport; Reference proteome; Repeat; Transport	cell-cell adherens junction [GO:0005913]; cytosol [GO:0005829]; endoplasmic reticulum [GO:0005783]; ER to Golgi transport vesicle membrane [GO:0012507]; Golgi apparatus [GO:0005794]; Golgi membrane [GO:0000139]; Golgi stack [GO:0005795]; membrane [GO:0016020]; nucleolus [GO:0005730]; perinuclear region of cytoplasm [GO:0048471]; cadherin binding involved in cell-cell adhesion [GO:0098641]; poly(A…			General vesicular transport factor required for intercisternal transport in the Golgi stack; it is required for transcytotic fusion and/or subsequent binding of the vesicles to the target membrane. May well act as a vesicular anchor by interacting with the target membrane and holding the vesicular and target membranes in proximity. {ECO:0000250|UniProtKB:P41542}.		Cytoplasm, cytosol {ECO:0000250}. Golgi apparatus membrane {ECO:0000250}; Peripheral membrane protein {ECO:0000250}. Note=Recycles between the cytosol and the Golgi apparatus during interphase. {ECO:0000250}.		1537835904	2175235840	2432938496	2666329856	2559710976	2658115328	2338361067	4.32481e+08	0.18495	1158750976	1460959232	3076832000	3914871040	2647515904	2980317696	2539874475	1044612470	0.411285	1.08618	0.757642
Q921M3|SF3B3_MOUSE	SF3B3_MOUSE	Splicing factor 3B subunit 3	12	Sf3b3 Kiaa0017	Alternative splicing; Complete proteome; Nucleus; Phosphoprotein; Reference proteome; Spliceosome; mRNA processing; mRNA splicing	catalytic step 2 spliceosome [GO:0071013]; nucleolus [GO:0005730]; nucleus [GO:0005634]; U12-type spliceosomal complex [GO:0005689]; RNA binding [GO:0003723]; mRNA splicing, via spliceosome [GO:0000398]; negative regulation of protein catabolic process [GO:0042177]			Subunit of the splicing factor SF3B required for 'A' complex assembly formed by the stable binding of U2 snRNP to the branchpoint sequence (BPS) in pre-mRNA. Sequence independent binding of SF3A/SF3B complex upstream of the branch site is essential, it may anchor U2 snRNP to the pre-mRNA. May also be involved in the assembly of the 'E' complex. Belongs also to the minor U12-dependent spliceosome,…		Nucleus {ECO:0000250}.		3207767808	4502949888	5305415680	5687805952	6601771520	6647636992	5325557973	1316811490	0.247263	3020956160	3960508160	6907067904	9153596416	5505978880	6150248448	5783059328	2181120063	0.377157	1.08591	0.753477
Q9DCE5|PK1IP_MOUSE	PK1IP_MOUSE	p21-activated protein kinase-interacting protein 1	6	Pak1ip1	Complete proteome; Nucleus; Reference proteome; Repeat; Signal transduction inhibitor; WD repeat	nucleolus [GO:0005730]; nucleoplasm [GO:0005654]; plasma membrane [GO:0005886]; cell proliferation [GO:0008283]; negative regulation of signal transduction [GO:0009968]; palate development [GO:0060021]			Negatively regulates the PAK1 kinase. PAK1 is a member of the PAK kinase family, which have been shown to play a positive role in the regulation of signaling pathways involving MAPK8 and RELA. PAK1 exists as an inactive homodimer, which is activated by binding of small GTPases such as CDC42 to an N-terminal regulatory domain. PAK1IP1 also binds to the N-terminus of PAK1, and inhibits the specific…		Nucleus, nucleolus {ECO:0000250}.		419801184	603849088	684501824	761645888	595481856	646991168	6.18712e+08	114790389	0.185531	277048832	404361472	664282368	897553472	867568256	915256768	6.71012e+08	2.74214e+08	0.408657	1.08453	0.759859
Q1HFZ0|NSUN2_MOUSE	NSUN2_MOUSE	tRNA	4	Nsun2 D13Wsu123e Misu	Acetylation; Alternative splicing; Cell cycle; Cell division; Complete proteome; Cytoplasm; Cytoskeleton; Isopeptide bond; Methyltransferase; Mitosis; Nucleus; Phosphoprotein; RNA-binding; Reference proteome; S-adenosyl-L-methionine; Transferase; Ubl conjugation; tRNA processing; tRNA-binding	chromatoid body [GO:0033391]; cytoplasm [GO:0005737]; nucleolus [GO:0005730]; nucleus [GO:0005634]; spindle [GO:0005819]; poly(A) RNA binding [GO:0044822]; tRNA (cytosine-5-)-methyltransferase activity [GO:0016428]; tRNA binding [GO:0000049]; cell division [GO:0051301]; meiotic cell cycle checkpoint [GO:0033313]; mitotic nuclear division [GO:0007067]; spermatid development [GO:0007286]; tRNA meth…	S-adenosyl-L-methionine + cytosine(34) in tRNA precursor = S-adenosyl-L-homocysteine + 5-methylcytosine(34) in tRNA precursor.		RNA methyltransferase that methylates tRNAs, and possibly RNA polymerase III transcripts. Methylates cytosine to 5-methylcytosine (m5C) at positions 34 and 48 of intron-containing tRNA(Leu)(CAA) precursors, and at positions 48, 49 and 50 of tRNA(Gly)(GCC) precursors (By similarity). May act downstream of Myc to regulate epidermal cell growth and proliferation. Required for proper spindle assembly…	Ubiquitously expressed at low level. Up-regulated in tumors. {ECO:0000269|PubMed:16713953}.	Nucleus, nucleolus. Cytoplasm, cytoskeleton, spindle. Note=Concentrated in the nucleolus during interphase and translocates to the spindle during mitosis as an RNA-protein complex that includes 18S ribosomal RNA.		53760972	64433224	58537324	70622544	100407576	96376888	74023088	1.9747e+07	0.266768	41813640	56487824	69888752	120737416	85840800	105441368	8.0035e+07	2.98468e+07	0.372922	1.08122	0.767198
Q80YR5|SAFB2_MOUSE	SAFB2_MOUSE	Scaffold attachment factor B2	4	Safb2	Acetylation; Complete proteome; Cytoplasm; DNA-binding; Isopeptide bond; Methylation; Nucleus; Phosphoprotein; RNA-binding; Reference proteome; Repressor; Transcription; Transcription regulation; Ubl conjugation	cytoplasm [GO:0005737]; extracellular exosome [GO:0070062]; intracellular membrane-bounded organelle [GO:0043231]; nucleoplasm [GO:0005654]; nucleus [GO:0005634]; double-stranded DNA binding [GO:0003690]; nucleotide binding [GO:0000166]; poly(A) RNA binding [GO:0044822]; sequence-specific DNA binding [GO:0043565]; regulation of androgen receptor signaling pathway [GO:0060765]; regulation of mRNA …			Binds to scaffold/matrix attachment region (S/MAR) DNA. Can function as an estrogen receptor corepressor and can also inhibit cell proliferation (By similarity). {ECO:0000250}.		Cytoplasm {ECO:0000250}. Nucleus {ECO:0000250}.		93711272	141919056	241002784	257743760	75460240	75495272	1.47555e+08	8.26985e+07	0.560457	57783964	63544720	148603120	164107440	251740048	271251232	1.59505e+08	9.0211e+07	0.565568	1.08098	0.869097
P62307|RUXF_MOUSE	RUXF_MOUSE	Small nuclear ribonucleoprotein F	3	Snrpf	Acetylation; Complete proteome; Cytoplasm; Nucleus; RNA-binding; Reference proteome; Ribonucleoprotein; Spliceosome; mRNA processing; mRNA splicing	catalytic step 2 spliceosome [GO:0071013]; cytosol [GO:0005829]; methylosome [GO:0034709]; pICln-Sm protein complex [GO:0034715]; small nuclear ribonucleoprotein complex [GO:0030532]; small nucleolar ribonucleoprotein complex [GO:0005732]; SMN-Sm protein complex [GO:0034719]; spliceosomal complex [GO:0005681]; U1 snRNP [GO:0005685]; U12-type spliceosomal complex [GO:0005689]; U4 snRNP [GO:0005687…			Core component of the spliceosomal U1, U2, U4 and U5 small nuclear ribonucleoproteins (snRNPs), the building blocks of the spliceosome. Thereby, plays an important role in the splicing of cellular pre-mRNAs. Most spliceosomal snRNPs contain a common set of Sm proteins SNRPB, SNRPD1, SNRPD2, SNRPD3, SNRPE, SNRPF and SNRPG that assemble in a heptameric protein ring on the Sm site of the small nucle…		Cytoplasm, cytosol {ECO:0000250}. Nucleus {ECO:0000250}. Note=SMN-mediated assembly into core snRNPs occurs in the cytosol before SMN-mediated transport to the nucleus to be included in spliceosomes. {ECO:0000250}.		74417560	77824416	177398416	193270896	218195232	205986528	1.57849e+08	6.47465e+07	0.41018	61173140	67639200	234174688	286610656	182001872	190580992	1.70363e+08	9.01158e+07	0.528962	1.07928	0.846767
Q3UDE2|TTL12_MOUSE	TTL12_MOUSE	Tubulin--tyrosine ligase-like protein 12	2	Ttll12	ATP-binding; Complete proteome; Nucleotide-binding; Reference proteome	ATP binding [GO:0005524]; cellular protein modification process [GO:0006464]				Widely expressed with highest levels in brain, kidney, liver, lung, muscle and testis. {ECO:0000269|PubMed:17499049}.			10279928	14353309	12772983	13830228	7.95035e+06	10180683	1.15612e+07	2.48992e+06	0.215368	7.48721e+06	7.77604e+06	14257820	16249752	14314793	14672275	1.24596e+07	3.81043e+06	0.305822	1.07771	0.725913
[truncated: 1,124 more rows]

## Sheet: Single Peptide and added
UniProt Accession | UniProt ID	UniProt ID	Protein Name	Peptide Count	Gene Name	Keywords	Gene Ontology	Catalytic Activity	Pathway	Function	Tissue Specificity	Subcellular Location	Disease	Control_1_KD1_122216_020217_161m_2p12uL_1	Control_1_KD1_122216_020317_161m_2p12uL_4	Control_2_KD2_122216_020217_161m_2p349uL_1	Control_2_KD2_122216_020317_161m_2p349uL_3	Control_3_KD3_122216_020117_161m_4uL_1	Control_3_KD3_122216_020217_161m_4uL_1	Mean Control Abundance	Control SD	Control CV	PD-1H-His6_1_OE1_122216_020217_161m_4uL_2	PD-1H-His6_1_OE1_122216_020317_161m_1p67uL_3	PD-1H-His6_2_OE2_122216_020217_161m_4uL_2	PD-1H-His6_2_OE2_122216_020317_161m_1p8uL_3	PD-1H-His6_3_OE3_122216_020217_161m_2p16uL_1	PD-1H-His6_3_OE3_122216_020317_161m_2p16uL_3	Mean PD-1H-His6 Abundance	PD-1H-His6 SD	PD-1H-His6 CV	Mean Abundance Ratio (PD-1H-His6 /Control)	Q-Value (PD-1H-His6 vs.Control)
[truncated: 629 more rows]
