# Supplementary material for: The checkpoint inhibitor PD-1H/VISTA controls osteoclast-mediated multiple myeloma bone disease
Source: Nat Commun. 2023 Jul 17;14:4271. doi: 10.1038/s41467-023-39769-8 (PMC10352288; doi:10.1038/s41467-023-39769-8)
Supplement: Supplementary file 7 — Source data [file 41467_2023_39769_MOESM7_ESM.xlsx]

## Sheet: Fig. 2B
Cells	Pd-1h-/- OBL	WT BMSC	WT OBL	WT MNC	WT OCL
PD-1H mRNA (Fold)-1	0.0369455	1.03548	0.826593	2.51603	1.23506
PD-1H mRNA (Fold)-2	0.040722	0.984064	0.793048	2.32368	1.11669
PD-1H mRNA (Fold)-3	0.0394591	0.981372	0.82261	2.36068	1.22131

## Sheet: Fig. 2D-1 Nuclei Number per OC
Nuclei Number per OCL
WT	WT+MMP-13	PD-1H KO	PD-1H KO+MMP-13
23	53	33	16
38	35	29	34
17	42	18	19
10	36	14	16
13	37	20	22
31	95	12	26
39	38	19	36
29	33	29	62
38	27	39	35
10	26	32	26
25	23	29	21
19	39	21	31
32	56	24	36
25	42	17	19
22	40	20	13
31	24	25	18
36	30	19	14
22	21	22	26
26	34	18	34
23	28	11	13
17	52	14	19
31	52	19	28
29	25	30	33
33	34	61	19
21	51	13	31
25	77	15	26
29	46	40	14
18	38	24	18
13	47	16	17
27	38	26	23
20	30	35	38
24	32	15	40
13	54	20	33
16	23	13	12

## Sheet: Fig. 2D-2 OCL Size
OCL Size (uM2)
WT	WT+MMP-13	PD-1H KO	PD-1H KO+MMP-13
8740.62	54760.6	24078.5	12868
12234.1	33135.6	24528.3	7015.04
21082.6	16606.1	5569.29	9644.05
3470.98	23039.5	6586.95	9570.51
3184.23	25306.2	10072.1	6299.96
6680.9	12042.8	11683.7	7171.14
21404.9	10413.5	9710.19	3660.63
14717.7	18583.6	6977.86	3838.43
5076.82	7014.22	6200.27	5843.85
1628.47	21898.8	7166.33	10382.3
8262.81	91334.1	5285.11	16347.8
8779.56	11737.3	8324.73	6605.95
11328.7	20578.4	18041.1	2029.34
4699.4	11642.9	7729.64	42128.8
11268.1	13938.8	6250.47	2573.3
12831.1	20043.3	9058.22	6659.43
7912.25	12666.8	13547.1	15335
6425.81	15930.9	9877.56	4614.84
8066.83	13424.7	5953.98	9150.87
10654.8	32249.5	20182.4	27693.3
6022	17095.8	4035.47	21522.2
6028.34	23616.1	5683.88	8326.73
6468.73	27988.2	7481.7	12972.6
5987.29	29438.8	12038.8	7369.7
22540	34448.3	23619.3	9622.23
11943.7	33640.1	11889.9	27254.1
16353.4	28633.5	6230.18	9186.76
27569	22631.8	6435.78	13949.9
18249.2	15253.2	34223.4	10388.6
9120.73	24598.1	5833.41	16782.8
9944.41	20783.7	9332.43	7717.21
8548.62	18209.6	14775.3	6186.9
10038.9	37769.6	5712.26	10941.4
14526.5	22864.3	12650.6	11032.7
20946.9	25917	13135.3	11215.6
9437.39	21648.6	24251.7	10556.4
4808.48	28206.3	3233.84	5877.63
22586.2	40479.6	19431.3	12208.8
13861.2	12653.4	4011.07	11544.8
16203.7	6983.14	8119.37	9534.27
22092.2	17887.6	4315.3	13285
7335.1	33135.3	5233.16	18037.2
13373.5	61881.2	5233.16	16207.4
7297.22	37905.7	2552.66	9233.91
7934.3	34535.8	9917.2	9889.52
3308.31	14972.1	6732.15	16287.4
5528.24	15723.2	6586.84	13441.7
6640.67	21725.2	11200.6	31237.8
4154.86	26803.6	5578.2	9721.57
7377.67	33276.4	15674.8	13035.7
16438.4	17599.7	14416.3	20182.3
5682.47	10048.6	4706.44	15267.8
3111.04		13130.7	10161.5
7475.02		15213	21215.3
3076.21		7325.72	14809.6
3795.04		18608.9	4712.77
11352.2

## Sheet: Fig. 2D-3 OCL number per field
OCL Number per Field
WT	WT+MMP-13	PD-1H KO	PD-1H KO+MMP-13
38	28	37	36
46	27	39	40
39	33	36	44
35	34	37	42
41	27	50	30

## Sheet: Fig. 2F
Bone resorption area (%)
WT	WT+MMP-13	PD-1H KO	PD-1H KO+MMP-13
17.2723	36.4226	6.58626	4.62029
15.7939	47.7529	5.58462	5.89834
23.6776	27.6196	5.70191	7.89698
30.9414	37.2028	3.51687	6.99225
25.3854	40.6796	6.25729	4.80677
25.065	31.6291	7.30489	4.40842
20.6194	30.6191	5.29322	4.05511

## Sheet: Fig. 2G
DC-STAMP mRNA (Fold)
WT OCL-CT	WT OCL + MMP-13	Pd-1h-/- OCL CT	Pd-1h-/- OCL + MMP-13
1.00362	3.55297	1.22519	1.10095
0.879311	2.48494	1.23634	1.12455
1.11707	4.44039	1.11809	0.86504

## Sheet: Fig. 2J-1 Nuclei Number per OCL
Nuclei number per OCL
WT-Medium	WT-5TGM1 EV	WT-5TGM1 MMP-13 KD	Pd-1h-/--Medium	Pd-1h-/--5TGM1 EV	Pd-1h-/--5TGM1 MMP-13 KD
21	18	20	3	39	5
20	13	23	11	67	4
8	43	22	6	8	15
34	33	26	19	10	17
14	42	17	36	13	21
12	7	36	9	24	9
10	16	23	22	14	9
11	23	46	11	10	17
6	62	21	20	5	13
7	63	8	43	16	16
4	32	26	32	4	9
6	33	5	9	31	5
8	32	12	6	11	7
28	20	39	5	24	13
32	16	11	15	13	16
9	94	12	9	4	6
13	47	6	3	5	4
6	42	16	4	5	6
17	26	13	5	42	5
32	32	22	9	17	16
10	15	3	15	8	7
4	96	18	3	6	4
23	24	27	5	7	40
30	22	5	7	6	6
40	36	5	21	9	10
50	28	12	4		7
17	7	3	53		6
17	23	9	4		15
8	6	33	11		9
16	33	16	31		19
5	32	23	8		7
12	39	26	8		5
19	87	16	7		11
36	29	13	44		13
19	39	12	26		23
5	39	13	48		24
8	23	16	60		6
9	38	19	11		7
8	35	30	7		9
14	40	29	4		11
18	8	27	11		8
9	10	35	12		14
7	33	7	37		12
6	27	12	24		7
10	14	27	13		23
9	9	22	16		19
11	67	19	10		23
31	33	8	4		9
10	23	35	23		53
23	55	20	21		5
17	23	55	36		22
19	16	47	10		17
32	23	53			13
6	9	36			21
27	9	9			18
7	45	8			9
18	52	69			23
10	4	52			15
13	10	9			25
16		25			11
15		8			6
30		13			23
9					9
26					35
34					26
9					5
14					10
10
12
23
26
9
8

## Sheet: Fig. 2J-2 OCL size
OCL Size (uM2)
WT-Medium	WT-5TGM1 EV	WT-5TGM1 MMP-13 KD	Pd-1h-/--Medium	Pd-1h-/--5TGM1 EV	Pd-1h-/--5TGM1 MMP-13 KD
8011.62	10591.5	13096.7	28467.6	33404.8	5561.21
2410.39	14182.7	6633.74	19359.1	3062.23	1693.52
1351.56	17564	16684.1	3661.79	2309.21	2060.13
7532.3	8229.22	17007.4	6504.49	6721.03	12726.6
8763.06	35223.2	8974.71	4027.41	6017.87	3355.79
17925.4	19097.1	13330.4	9509	6425.28	15176.1
1318.94	16659.7	6351.73	7907.23	9475.56	5493.14
3048.61	14581.3	16931.9	3063.82	7072.02	2579.09
1403.63	6962.11	15055.4	27739.7	16352	12976.2
7013.01	7473.12	7822.22	26560.8	3133.08	3858.33
10261.5	63846.3	30240.7	8982.38	22602.4	3885.1
2428.8	9962.61	7000.08	8580.74	17465.9	3721.5
5453.18	21459.2	8452.28	6202.77	4845.01	2318.86
6982.26	22082.8	14018.5	5811.18	2328.12	3392.31
4901.28	12607.6	40858.6	2071.27	5585.39	5292.22
16883	70707.3	5392.84	4198.67	2384.74	1975.64
19594.5	32663.8	4087.76	5668.08	33467.5	3759.52
7205.33	13091.2	16525.3	7285.27	2685.77	4459.49
7524.14	27929.3	11886.3	3773.95	6204.66	2092.07
3073.3	7102.59	24398	2962.02	3846.59	4927.7
6415.45	27431.2	15562.4	12961.3	2460.67	2108.39
19357.8	29857	15913.4	45179.5	2277.96	2146.4
4684.97	119437	5430.2	16669.5	1448.22	25597.1
4713.74	14638.6	3328.07	4852.67	2192.88	1500.16
11557.1	6387.15	4721.68	2449.82	18845.6	1634.9
18278	10279.3	7948.62	3502.07	7720.94	5739.63
14007.9	17322	9987.25	39069.7	4153.99	16307.7
7462.64	14776.9	11457.3	20658.3	24005.4	3818.83
8986.13	64517.2	9144.58	4820.83	4599.01	4621.1
18361.4	22099.6	3362.19	2294.68		4555.92
6032.69	6654.01	6491.4	1917.52		18449.7
6752.09	23029.4	1675.02	2012.56		2417.08
3525.49	7200.67	5367.19	2914.95		3201.15
9277.45	22779.1	5951.39	5027.71		8045.95
5714.57	13584.1	15625.2	3723.49		3943.32
5565.12	15203.1	7702.78	63431.3		4031.29
17993.9	14315.8	5421.82	25425.6		3130.19
20640	20079.1	7204.29	29686.8		19896
13649.5	65540.5	5894.21	4805.6		4292.61
8029.33	13948.1	11681.8	4062.43		1966.98
5067.5	2637.89	18840.1	2118.14		13670
10752.2	20713.2	12147.2	2419.07		113252
5971.76	6288.95	8641.11	2198.25		20118.7
11984.1	23393.8	24990.7	5403.18		4306.84
5423.24	4979.21	16731.7	4866.7		3757.03
8081.52	14534.9	111504	28814.5		8677.07
12006.5	38477	26197.2	18835.8		4158.76
10672.5	8172.37	15443.3	8330.26		5704.8
29220	4760.8	9234.18	3194.28		6206.95
32087.8	12452.9	5932.69	9292.76		7996.5
17555.8	9671.05	12927	7730.6		25765.1
13583	26331.8	9706.08	7642.93		3484.06
13399.6	28452.8	3655.99	17157.4		10807
2717.91	22661.5	4337.31	30486.7		16201.6
22926.9	14699.3	4088.67	14783.9		6235.81
8301.44	11392.9	9307.51	3443.36		4733.75
8186.58	59585.4	18307.5	4992.78		14511.7
8421.41	26764.4	9653.51	4617.72		3037.35
5578.86	13224.6	4667.77			28316.5
7103.4	19226	21732.7			3961.63
18766.8	17298.6	21092.6			8010.73
4417.87	72540.2	8763			23447.9
23945.9	20844.7	10478.9			5577.82
6699.9	22350.2	17605.8			4573.44
6997.17	10924.8				4281.96
8878.15	48422.9
5247	21219.2
19155.6	4965.11
2535.85
5914.45

## Sheet: Fig. 2J OCL Number per field
OCL number per field
WT-Medium	WT-5TGM1 EV	WT-5TGM1 MMP-13 KD	Pd-1h-/--Medium	Pd-1h-/--5TGM1 EV	Pd-1h-/--5TGM1 MMP-13 KD
17	16	16	11	13	8
13	14	12	14	8	11
11	11	11	16	7	14
13	9	18	9	6	7
15	11	18	10	13	12
17	16	11	11	10	9
13	10	13	9	9	10
14	11	16	12	11	7

## Sheet: Fig. 3B
	clusters #	%	Rings #	%	belts #	%	Total #
WT1	424	0.501182	350	0.413712	72	0.0851064	846
WT2	357	0.46789	289	0.378768	117	0.153342	763
WT3	401	0.450056	378	0.424242	112	0.125701	891
WT4	324	0.45	298	0.413889	98	0.136111	720
WT5	438	0.476087	379	0.411957	103	0.111957	920
WT6	467	0.460552	423	0.41716	124	0.122288	1014
WT-AVE		0.467628		0.409955		0.122418
sd		0.019324		0.0158887		0.0230486
WT+MMP_13-1	350	0.342801	568	0.556317	103	0.100881	1021
WT+MMP-13-2	289	0.350728	401	0.48665	134	0.162621	824
WT+MMP-13-3	301	0.302209	528	0.53012	167	0.167671	996
WT+MMP-13-4	298	0.340571	423	0.483429	154	0.176	875
WT+MMP-13-5	397	0.362226	501	0.457117	198	0.180657	1096
WT+MMP-13-6	401	0.415114	389	0.402692	176	0.182195	966
WT+MMP-13-AVE		0.352275		0.486054		0.161671
sd		0.0368334		0.0541714		0.0307222
KO-1	425	0.809524	63	0.12	37	0.0704762	525
KO-2	532	0.803625	88	0.132931	42	0.0634441	662
KO-3	632	0.857531	76	0.103121	29	0.0393487	737
KO-4	589	0.813536	86	0.118785	49	0.0676796	724
KO-5	532	0.782353	99	0.145588	49	0.0720588	680
KO-6	654	0.782297	129	0.154306	53	0.0633971	836
KO-AVE		0.808144		0.129122		0.0627341
sd		0.0276539		0.0188999		0.0119931
KO+MMP-13-1	398	0.796	83	0.166	19	0.038	500
KO+MMP-13-2	478	0.775974	105	0.170455	33	0.0535714	616
KO+MMP-13-3	639	0.781174	137	0.167482	42	0.0513447	818
KO+MMP-13-4	623	0.785624	118	0.148802	52	0.0655738	793
KO+MMP-13-5	567	0.77565	122	0.166895	42	0.0574555	731
KO+MMP-13-6	511	0.751471	136	0.2	33	0.0485294	680
KO+MMP-13-AVE		0.777649		0.169939		0.0524125
sd		0.0148654		0.0166224		0.00920796

[truncated: 28 more sheets: Fig. 4D Blots, Fig. 4E, Fig. 5B, Fig. 5C, Fig. 5D, Fig. 5E, Fig. 5F, Fig. 5G, Fig. 6A, Fig. 6D, Fig. 6E,  Fig. 6F & 6G, Suppl 1A, Suppl 1D Nuclei Number per OCL , Suppl 1D OCL size, Suppl 1D OCL Number, Suppl 2D Nuclei Number per OCL, Suppl 2D OCL area, Suppl 2D OCL number per field, Suppl 6 …]
